# Supplementary material for: Insight into telomere regulation: road to discovery and intervention in plasma drug-protein targets
Source: BMC Genomics. 2024 Mar 2;25:231. doi: 10.1186/s12864-024-10116-5 (PMC10909270; doi:10.1186/s12864-024-10116-5)
Supplement: Supplementary file 2 — Additional file 2: Supplementary Table 1. Information on all plasma cis-Pqtls included in the primary analysis. [file 12864_2024_10116_MOESM2_ESM.xlsx]

## Sheet: Supplementary Table 1. Informat
Tissue	exposure	UniProt	SNP	chr.exposure	pos.exposure	effect_allele.exposure	other_allele.exposure	beta.exposure	se.exposure	pval.exposure	eaf.exposure	samplesize.exposure	Author	id.exposure	F_statistics
Plasma	ACP1	A0A140VK37;P24666;Q59EH3	rs11553746	2	272203	T	C	1.237	0.026037	1e-200	0.324799	996	Suhre	A0A140VK37;P24666;Q59EH3	2257.13
Plasma	ACP5	A0A024R7F8;P13686	rs79061565	19	11698659	G	C	-0.4845	0.0364	1.6e-40	0.122794	3301	Sun	A0A024R7F8;P13686	177.168
Plasma	ADA2	Q9NZK5;B4E3Q4;A0A087X0I3	rs2231495	22	17669306	C	T	-0.8794	0.0214	1e-200	0.332516	3301	Sun	Q9NZK5;B4E3Q4;A0A087X0I3	1688.67
Plasma	ADAM23	A0A024R3W8;O75077;E7EWD3	rs1921673	2	207324282	G	A	0.4321	0.0255	3.2e-64	0.6846	3301	Sun	A0A024R3W8;O75077;E7EWD3	287.136
Plasma	ADAMTS13	Q76LX8	rs71503194	9	136298131	G	T	-0.8719	0.0404	4.4e-103	0.091229	3301	Sun	Q76LX8	465.769
Plasma	ADGRE2	A0JNV7;Q9UHX3	rs7260110	19	14501544	G	A	0.2969	0.0447098	5.169e-11	0.35994	996	Suhre	A0JNV7;Q9UHX3	44.0977
Plasma	ADM	P35318	rs2923091	11	10358145	A	G	-0.204	0.025	2.28e-16	0.662	6861	Yao	P35318	66.5856
Plasma	AFM	P43652	rs41265665	4	74361142	A	G	-0.8615	0.121941	3.033e-12	0.0323559	989	Suhre	P43652	49.9123
Plasma	AGT	B0ZBE2;B2R5S1;P01019	rs2493151	1	230878561	A	G	0.3349	0.0494802	2.223e-11	0.234909	994	Suhre	B0ZBE2;B2R5S1;P01019	45.8107
Plasma	AHSG	P02765	rs35094235	3	186328951	G	T	0.6252	0.0255	2e-132	0.731004	3301	Sun	P02765	601.115
Plasma	AKR1A1	P14550;V9HWI0	rs72688441	1	46051053	A	G	-1.18	0.0493	1.2e-126	0.058959	3301	Sun	P14550;V9HWI0	572.889
Plasma	AKR1B1	A0A024R7A8;P15121	rs2229542	7	134135621	C	T	-0.8187	0.1045	4.7e-15	0.014337	3301	Sun	A0A024R7A8;P15121	61.3786
Plasma	AKR1C1	Q04828	rs145648894	10	5009739	G	T	0.3894	0.0393	3.8e-23	0.111375	3301	Sun	Q04828	98.1763
Plasma	ALCAM	Q13740;B3KNN9	rs9830049	3	105284045	C	T	-0.306	0.0374	2.8e-16	0.120272	3301	Sun	Q13740;B3KNN9	66.9421
Plasma	ALDH3A1	P30838;Q6PKA6;I3L3I9	rs887241	17	19645938	C	A	0.2421	0.0259	7.8e-21	0.661635	3301	Sun	P30838;Q6PKA6;I3L3I9	87.3756
Plasma	AMY1A	P04745;Q6NSB3	rs7538379	1	104067356	T	C	-1.0399	0.062	4.9e-63	0.039949	3301	Sun	P04745;Q6NSB3	281.319
Plasma	ANG	P03950;W0UV28	rs17114671	14	21155270	C	T	0.8064	0.0595669	1.918e-38	0.118857	997	Suhre	P03950;W0UV28	183.27
Plasma	ANGPTL1	A0A024R908;O95841	rs16853043	1	178545926	G	A	0.4305	0.0247	5.4e-68	0.352388	3301	Sun	A0A024R908;O95841	303.775
Plasma	APCS	P02743;V9HWP0	rs71632673	1	159536213	A	C	-0.8369	0.082	1.9e-24	0.022925	3301	Sun	P02743;V9HWP0	104.164
Plasma	APMAP	Q9HDC9	rs8125909	20	24975835	C	A	0.2967	0.0363	2.8e-16	0.132064	3301	Sun	Q9HDC9	66.807
Plasma	APOA5	A0A0B4RUS7;Q6Q788	rs964184	11	116648917	C	G	0.2625	0.0363	4.9e-13	0.868979	3301	Sun	A0A0B4RUS7;Q6Q788	52.2932
Plasma	APOB	P04114;Q59HB3;Q7Z7Q0	rs520354	2	21259612	G	A	0.3033	0.0416763	6.929e-13	0.473394	996	Suhre	P04114;Q59HB3;Q7Z7Q0	52.9622
Plasma	APOL1	O14791;Q2KHQ6;B1AH95	rs71314970	22	36638705	T	C	-0.3659	0.0409	3.5e-19	0.105762	3301	Sun	O14791;Q2KHQ6;B1AH95	80.0347
Plasma	ARFIP1	B4E273;P53367;Q8N8M9;B7ZA10	rs4619875	4	153701130	T	C	0.239	0.0248	6.6e-22	0.403628	3301	Sun	B4E273;P53367;Q8N8M9;B7ZA10	92.8736
Plasma	ARSB	A0A024RAJ9;P15848;A8K4A0	rs13159135	5	78196689	C	G	-0.214	0.0248	5.9e-18	0.433907	3301	Sun	A0A024RAJ9;P15848;A8K4A0	74.4602
Plasma	ART3	Q13508	rs4859610	4	77000441	G	A	-0.3378	0.0286	3e-32	0.774293	3301	Sun	Q13508	139.504
Plasma	ART4	Q93070	rs1001096	12	14988455	A	G	0.74	0.0217	1e-200	0.397358	3301	Sun	Q93070	1162.9
Plasma	ASAH2;ASAH2B	Q9NR71;P0C7U1	rs10740617	10	52027609	C	A	0.6665	0.0281	2e-124	0.793543	3301	Sun	Q9NR71;P0C7U1	562.584
Plasma	ASPH	Q12797;B7ZM96;A0A0A0MSK8;B4DQ07	rs112760834	8	62540134	T	G	-0.5784	0.0688	4.1e-17	0.033209	3301	Sun	Q12797;B7ZM96;A0A0A0MSK8;B4DQ07	70.6773
Plasma	ASPN	Q9BXN1;Q6P528	rs2516568	9	95187380	T	A	-0.4724	0.025	2.3e-79	0.323246	3301	Sun	Q9BXN1;Q6P528	357.059
Plasma	ATP1B2	P14415	rs1642762	17	7554772	T	C	-0.2881	0.0255	1.5e-29	0.586879	3301	Sun	P14415	127.646
Plasma	B3GAT3	Q5U676;G3V150;O94766	rs12794886	11	62383715	C	G	0.4422	0.0264	8.3e-63	0.707032	3301	Sun	Q5U676;G3V150;O94766	280.562
Plasma	B4GALT1	P15291;W6MEN3	rs7019909	9	33113322	T	C	0.4478	0.0402	7.9e-29	0.102573	3301	Sun	P15291;W6MEN3	124.084
Plasma	B4GALT2	O60909	rs2286241	1	44440769	C	G	-0.673	0.052	3e-38	0.056172	3301	Sun	O60909	167.503
Plasma	BPI	P17213	rs1780617	20	36974157	G	A	-0.6444	0.0371	1.1e-67	0.12241	3301	Sun	P17213	301.692
Plasma	BPIFB1	Q8TDL5	rs2424961	20	31694060	T	C	-0.4366	0.0245	3.9e-71	0.578579	3301	Sun	Q8TDL5	317.567
Plasma	BST1	Q10588	rs73224660	4	15714762	A	G	-1.3967	0.0239	1e-200	0.158997	3301	Sun	Q10588	3415.16
Plasma	C1QC	A0A024RAA7;P02747	rs78865058	1	22944209	A	G	1.0754	0.0603	4.3e-71	0.041707	3301	Sun	A0A024RAA7;P02747	318.057
Plasma	C1QTNF5	A0A024R3F8;Q9BXJ0	rs2248863	11	119207341	A	G	0.3261	0.0345	3.5e-21	0.141788	3301	Sun	A0A024R3F8;Q9BXJ0	89.3436
Plasma	C7	P10643;Q05CI3	rs429017	5	41263091	A	G	0.4333	0.0495145	9.039e-18	0.252792	985	Suhre	P10643;Q05CI3	76.5794
Plasma	CA10	Q9NS85	rs117399000	17	50213731	A	G	-0.5939	0.0662	3e-19	0.037436	3301	Sun	Q9NS85	80.4842
Plasma	CA13	Q8N1Q1	rs17741049	8	86198253	T	C	-0.7441	0.0799159	7.915e-20	0.0682046	997	Suhre	Q8N1Q1	86.6954
Plasma	CA3	P07451;V9HWA3	rs2072696	8	86351051	C	G	-0.2169	0.0289	6.8e-14	0.23803	3301	Sun	P07451;V9HWA3	56.3279
Plasma	CA6	B4DUH8;P23280	rs3765963	1	9034598	G	A	0.6766	0.0233	4.1e-185	0.402359	3301	Sun	B4DUH8;P23280	843.242
Plasma	CACNA2D3	Q8IZS8	rs34084772	3	54153517	A	G	-0.2329	0.0323	5.1e-13	0.184066	3301	Sun	Q8IZS8	51.9917
Plasma	CAPN1;CAPNS1	B2RDI5;P07384;B4DWH5;P04632;A0A0C4DGQ5	rs10895987	11	64904908	T	C	-0.4591	0.050931	1.007e-18	0.225628	995	Suhre	B2RDI5;P07384;B4DWH5;P04632;A0A0C4DGQ5	81.2549
Plasma	CASP3	P42574	rs870825	4	185588045	G	A	-0.3955	0.0581561	1.8e-11	0.156784	995	Suhre	P42574	46.249
Plasma	CBLN1	P23435	rs10852587	16	49006458	A	T	-1.0805	0.0327	1e-200	0.143622	3301	Sun	P23435	1091.83
Plasma	CBLN4	Q9NTU7	rs74447607	20	54447947	T	C	-0.2177	0.0312	3e-12	0.191752	3301	Sun	Q9NTU7	48.6864
Plasma	CBR1	P16152	rs16993864	21	37446599	A	C	-1.2151	0.0827	6.6e-49	0.021978	3301	Sun	P16152	215.88
Plasma	CBR3	O75828;V9HW40	rs1028997	21	37532222	A	G	-0.764	0.0222	1e-200	0.375555	3301	Sun	O75828;V9HW40	1184.35
Plasma	CCDC126	A0A024RA08;Q96EE4	rs227934	7	23627287	T	C	-0.2749	0.0246	6.9e-29	0.47897	3301	Sun	A0A024RA08;Q96EE4	124.876
Plasma	CCL14	Q16627	rs9903158	17	34312337	C	T	-1.0813	0.0499	3.5e-104	0.05615	3301	Sun	Q16627	469.56
Plasma	CCL15	A0A0B4J2E2;Q16663	rs854624	17	34327923	T	G	-1.6912	0.039	1e-200	0.930513	3301	Sun	A0A0B4J2E2;Q16663	1880.45
Plasma	CCL16	O15467	rs112689088	17	34307457	C	T	-1.5245	0.0336	1e-200	0.097531	3301	Sun	O15467	2058.62
Plasma	CCL18	P55774	rs9904601	17	34372006	A	G	0.8634	0.0595566	2.482e-43	0.116968	996	Suhre	P55774	210.167
Plasma	CCL23	P55773	rs712048	17	34326215	C	A	0.7289	0.0353	1.6e-94	0.873722	3301	Sun	P55773	426.37
Plasma	CCL25	O15444	rs74959615	19	8121096	A	G	-0.9718	0.0428	5.2e-114	0.078294	3301	Sun	O15444	515.545
Plasma	CCL3L1	P16619	rs2015086	17	34391617	G	A	0.496	0.0364	3.1e-42	0.131452	3301	Sun	P16619	185.678
Plasma	CCL4	P13236	rs6607368	17	34819136	A	C	0.51	0.0441039	6.3e-31	0.8	3394	Folkersen	P13236	133.717
Plasma	CCL5	D0EI67;P13501	rs4239252	17	34163565	A	G	-0.3458	0.052581	7.825e-11	0.211345	996	Suhre	D0EI67;P13501	43.2506
Plasma	CCL8	P80075	rs3138036	17	32647544	G	A	-0.4704	0.0601323	1.326e-14	0.145436	997	Suhre	P80075	61.1955
Plasma	CCNH	P51946	rs2230641	5	86695274	G	A	-0.2386	0.0309	1.2e-14	0.205375	3301	Sun	P51946	59.6244
Plasma	CD14	P08571	rs3138074	5	140015932	A	T	0.332	0.022	9.22e-53	0.777	6861	Yao	P08571	227.736
Plasma	CD177	A0A087WVM2;Q8N6Q3	rs73554000	19	43825494	C	G	1.8032	0.0787	4.4e-116	0.023826	3301	Sun	A0A087WVM2;Q8N6Q3	524.975
Plasma	CD200R1	Q8TD46	rs6791672	3	112591392	A	G	-0.1759	0.0252	2.8e-12	0.590611	3301	Sun	Q8TD46	48.7226
Plasma	CD300C	Q08708	rs62087214	17	72467626	G	A	-0.6787	0.0637	1.7e-26	0.038512	3301	Sun	Q08708	113.521
Plasma	CD33	P20138;Q546G0	rs12459419	19	51728477	T	C	-0.9436	0.0209	1e-200	0.329168	3301	Sun	P20138;Q546G0	2038.37
Plasma	CD48	A0A087X1S7;P09326	rs12124234	1	160675269	C	G	0.2639	0.0252	1.1e-25	0.405154	3301	Sun	A0A087X1S7;P09326	109.667
Plasma	CD55	P08174;B1AP13	rs11580387	1	207418408	G	A	-0.5211	0.0279	4.7e-78	0.233948	3301	Sun	P08174;B1AP13	348.846
Plasma	CD59	P13987;Q6FHM9	rs2273121	11	33757770	A	G	-0.362	0.027	4.7e-41	0.251594	3301	Sun	P13987;Q6FHM9	179.759
Plasma	CD5L	O43866	rs2765501	1	157804648	G	A	-0.285	0.018	4.76e-54	0.608	6861	Yao	O43866	250.694
Plasma	CDNF	Q49AH0	rs61738953	10	14862082	G	C	-0.6293	0.0681	2.5e-20	0.041783	3301	Sun	Q49AH0	85.3928
Plasma	CDON	Q4KMG0	rs3740909	11	125889526	T	C	-0.8286	0.0779154	4.415e-25	0.0730111	993	Suhre	Q4KMG0	113.095
Plasma	CEL	B4DSX9;O75612;Q86SR3;X6R868	rs8193016	9	135917744	T	C	0.6854	0.0681	8.3e-24	0.034777	3301	Sun	B4DSX9;O75612;Q86SR3;X6R868	101.296
Plasma	CFH	A0A024R962;P08603;A0A0D9SG88	rs2274700	1	196682947	A	G	0.3665	0.0243	1.6e-51	0.398961	3301	Sun	A0A024R962;P08603;A0A0D9SG88	227.476
Plasma	CFHR5	Q9BXR6	rs35662416	1	196967354	A	G	-1.2002	0.0682	3e-69	0.030392	3301	Sun	Q9BXR6	309.698
Plasma	CFI	A8K3L0;P05156;B4DRF2;Q8WW88;G3XAM2	rs7439493	4	110656730	A	G	0.3116	0.0246	8.9e-37	0.415959	3301	Sun	A8K3L0;P05156;B4DRF2;Q8WW88;G3XAM2	160.444
Plasma	CHIT1	Q13231	rs872583	1	203184766	C	T	-1.0982	0.0247	1e-200	0.20154	3301	Sun	Q13231	1976.83
Plasma	CHL1	O00533;A0A087X0M8	rs1015456	3	107776	C	T	-0.2082	0.0255	3.2e-16	0.391779	3301	Sun	O00533;A0A087X0M8	66.6624
Plasma	CHRDL2	Q6WN34	rs11607100	11	74414919	T	C	-0.6419	0.0609	5.8e-26	0.041669	3301	Sun	Q6WN34	111.096
Plasma	CHST9	Q7L1S5;A0A024RC28	rs9952639	18	24709604	C	G	0.3331	0.0263	7.2e-37	0.31788	3301	Sun	Q7L1S5;A0A024RC28	160.412
Plasma	CKM	B2R892;P06732	rs11559024	19	45821183	C	T	-0.6788	0.0844	9.1e-16	0.021509	3301	Sun	B2R892;P06732	64.6843
Plasma	CLEC12A	Q5QGZ9	rs2961544	12	10136672	A	G	-1.2541	0.0132	1e-200	0.639327	3301	Sun	Q5QGZ9	9026.44
Plasma	CLEC3B	E9PHK0;A0A024R2Q7;P05452	rs2056320	3	45092415	G	A	0.213	0.209	1.38e-23	0.763	6861	Yao	E9PHK0;A0A024R2Q7;P05452	1.03864
Plasma	CLIC5	Q53G01;Q9NZA1;Q49AE1	rs35822882	6	45916999	T	G	-0.7339	0.0684	7.4e-27	0.033649	3301	Sun	Q53G01;Q9NZA1;Q49AE1	115.123
Plasma	CLMP	B4E3S3;Q9H6B4	rs35483681	11	123045730	T	C	0.2494	0.0246	4.5e-24	0.553649	3301	Sun	B4E3S3;Q9H6B4	102.783
Plasma	CLPS	A0A087WZW1;A0A087X0Q7;P04118	rs9380534	6	35751572	A	G	0.4476	0.0251	3.5e-71	0.602276	3301	Sun	A0A087WZW1;A0A087X0Q7;P04118	318.004
Plasma	CNDP1	Q96KN2	rs17817077	18	72209543	A	G	0.35	0.0439797	4.72e-15	0.405528	995	Suhre	Q96KN2	63.3331
Plasma	CNTFR	P26992	rs10972159	9	34593086	A	G	-0.6996	0.0941	1e-13	0.017903	3301	Sun	P26992	55.2739
Plasma	CNTN1	Q12860;A0A024R104	rs1838343	12	41196230	C	T	0.207	0.021	6.45e-24	0.58	6861	Yao	Q12860;A0A024R104	97.1633
Plasma	CNTN2	A0A024R9B4;Q02246;A1L3A3	rs2071533	1	205012198	G	T	-0.7705	0.0349	6.9e-108	0.865176	3301	Sun	A0A024R9B4;Q02246;A1L3A3	487.41
Plasma	CNTN4	A0A024R2E5;Q8IWV2	rs163352	3	3098041	C	G	-0.3249	0.0319	2.7e-24	0.81339	3301	Sun	A0A024R2E5;Q8IWV2	103.733
Plasma	CNTN5	O94779	rs1461672	11	99175378	T	C	0.734	0.0823064	2.241e-18	0.0613065	995	Suhre	O94779	79.5288
Plasma	CNTNAP2	A0A090N7T7;B2RCH4;Q9UHC6	rs10274393	7	145378588	C	G	-0.4332	0.0264	1.1e-60	0.711014	3301	Sun	A0A090N7T7;B2RCH4;Q9UHC6	269.258
Plasma	COCH	O43405	rs34907608	14	31330413	A	G	0.4759	0.0366	1e-38	0.118636	3301	Sun	O43405	169.071
Plasma	COL15A1	B3KTP7;P39059	rs41305481	9	101767385	G	A	0.2437	0.027	1.9e-19	0.301866	3301	Sun	B3KTP7;P39059	81.4673
Plasma	COL18A1	D3DSM5;P39060;D3DSM4	rs2274809	21	46906711	G	A	0.166	0.022	1.97e-14	0.645	6861	Yao	D3DSM5;P39060;D3DSM4	56.9339
Plasma	COL6A1	P12109	rs434206	21	47366802	T	G	-0.2117	0.0253	5.2e-17	0.59389	3301	Sun	P12109	70.0165
Plasma	COLEC12	Q5KU26	rs2846667	18	466810	G	T	0.202	0.0296	9.3e-12	0.745476	3301	Sun	Q5KU26	46.5714
Plasma	CP	A5PL27;P00450	rs34004251	3	148929951	T	A	-0.263	0.025	4.91e-25	0.812	6861	Yao	A5PL27;P00450	110.67
Plasma	CPA4	Q9UI42;A4D1M3	rs34587586	7	129938598	T	G	-1.1658	0.0154	1e-200	0.392741	3301	Sun	Q9UI42;A4D1M3	5730.69
Plasma	CPB1	P15086	rs13318853	3	148562399	A	G	0.2563	0.0293	2e-18	0.23152	3301	Sun	P15086	76.5177
Plasma	CPB2	A0A087WSY5;Q96IY4	rs3742264	13	46648094	T	C	0.849	0.0398274	2.806e-83	0.320603	995	Suhre	A0A087WSY5;Q96IY4	454.413
Plasma	CPM	P14384	rs1908671	12	69433404	C	G	-0.1859	0.0272	8.1e-12	0.292111	3301	Sun	P14384	46.7112
Plasma	CPNE1	B0QZ18;Q99829	rs12481228	20	34218673	C	G	-0.977	0.0379	1.8e-146	0.097658	3301	Sun	B0QZ18;Q99829	664.524
Plasma	CPXM1	Q96SM3	rs67159741	20	2780762	G	GCGCGCGCGTGCACTGTGTGTGCGCGCA	-0.6434	0.0402	1e-57	0.100249	3301	Sun	Q96SM3	256.159
Plasma	CPZ	Q66K79	rs2631738	4	8479754	G	A	0.1949	0.0243	1e-15	0.519366	3301	Sun	Q66K79	64.3296
Plasma	CREB3L4	Q8TEY5	rs4845586	1	153942597	G	T	0.2556	0.0248	7.1e-25	0.46994	3301	Sun	Q8TEY5	106.223
Plasma	CREG1	O75629	rs7513428	1	167515272	C	T	-0.3111	0.0334	1.4e-20	0.836173	3301	Sun	O75629	86.7575
Plasma	CRELD1	Q96HD1;A0A024R2G1	rs7627326	3	9981734	T	G	-1.0936	0.0217	1e-200	0.23988	3301	Sun	Q96HD1;A0A024R2G1	2539.79
Plasma	CRISP2	A0A024RD74;P16562	rs478328	6	49720877	G	A	0.5695	0.0227	4.2e-139	0.454081	3301	Sun	A0A024RD74;P16562	629.413
Plasma	CRISPLD2	A0A140VK80;Q9H0B8	rs12921670	16	84838761	A	G	0.2615	0.0294	5.4e-19	0.256992	3301	Sun	A0A140VK80;Q9H0B8	79.1132
Plasma	CRP	P02741	rs2211320	1	159693605	G	A	0.149	0.02	4.77e-14	0.677	6861	Yao	P02741	55.5025
Plasma	CSF1	A0A024R0A1;P09603	rs17610659	1	110503296	T	C	0.15	0.0242805	6.5e-10	0.48	3394	Folkersen	A0A024R0A1;P09603	38.1652
Plasma	CSF2RB	P32927;Q6NSJ8	rs1534881	22	37329448	A	G	-0.3158	0.0244	2.6e-38	0.445804	3301	Sun	P32927;Q6NSJ8	167.511
Plasma	CSGALNACT2	A0A0S2Z5K4;Q8N6G5;A0A0S2Z5F9;A0A0S2Z5F5	rs2435349	10	43643466	G	A	-0.1961	0.0278	1.6e-12	0.272811	3301	Sun	A0A0S2Z5K4;Q8N6G5;A0A0S2Z5F9;A0A0S2Z5F5	49.7583
Plasma	CST1	P01037	rs6114248	20	23711882	A	G	0.564	0.0425541	5.048e-37	0.314573	995	Suhre	P01037	175.661
Plasma	CST2	P09228	rs6114248	20	23711882	A	G	0.5148	0.0428873	4.39e-31	0.314573	995	Suhre	P09228	144.085
Plasma	CST3	A0A0K0K1J1;P01034	rs911119	20	23612737	T	C	0.393	0.022	6.66e-73	0.779	6861	Yao	A0A0K0K1J1;P01034	319.11
Plasma	CST5	P28325	rs6138152	20	23850130	G	A	0.7176	0.0500711	1.76e-42	0.195587	997	Suhre	P28325	205.396
Plasma	CST6	Q15828	rs3825068	11	65768093	G	A	0.5965	0.0757	3.2e-15	0.027795	3301	Sun	Q15828	62.0911
Plasma	CST7	O76096	rs6138458	20	24973769	A	G	-0.7626	0.0469193	7.603e-53	0.227182	997	Suhre	O76096	264.174
Plasma	CTRB1	P17538	rs8051363	16	75255217	G	A	0.6471	0.0242	1.6e-157	0.704343	3301	Sun	P17538	715.01
Plasma	CTSB	Q5HYG5;A0A024R374;P07858;B4DMY4	rs1692819	8	11705448	A	G	0.4246	0.0274	5.2e-54	0.291825	3301	Sun	Q5HYG5;A0A024R374;P07858;B4DMY4	240.137
Plasma	CTSD	P07339;V9HWI3	rs111693235	11	1770224	C	G	0.35	0.0329033	2e-26	0.71	3394	Folkersen	P07339;V9HWI3	113.151
Plasma	CTSF	Q9UBX1	rs1791679	11	66337874	A	C	0.2349	0.0269	2.5e-18	0.289477	3301	Sun	Q9UBX1	76.2538
Plasma	CTSH	P09668	rs34593439	15	79234957	A	G	-1.147	0.0346	1e-200	0.110656	3301	Sun	P09668	1098.94
Plasma	CTSS	P25774	rs41271951	1	150737220	G	A	-0.8605	0.0419	7.1e-94	0.08349	3301	Sun	P25774	421.768
Plasma	CXCL11	O14625	rs10031452	4	76924933	C	T	-0.2328	0.0245	2.4e-21	0.528726	3301	Sun	O14625	90.2888
Plasma	CXCL16	Q9H2A7	rs144830084	17	4618101	T	A	-0.2245	0.0281	1.4e-15	0.255651	3301	Sun	Q9H2A7	63.8293
Plasma	CXCL6	P80162	rs16850073	4	74703999	T	C	0.8877	0.0376405	9.66e-98	0.376524	984	Suhre	P80162	556.189
Plasma	DCBLD2	Q96PD2	rs9864010	3	98678173	A	G	-0.6199	0.0536	6.6e-31	0.054612	3301	Sun	Q96PD2	133.756
Plasma	DEFB1	P60022	rs2738176	8	6738228	A	T	-0.3893	0.0249	5.6e-55	0.365039	3301	Sun	P60022	244.439
Plasma	DEFB104A	Q8WTQ1	rs183772362	8	7243016	T	C	0.5043	0.0718	2.1e-12	0.032572	3301	Sun	Q8WTQ1	49.332
Plasma	DKK1	I1W660;O94907	rs1194673	10	54141652	A	G	0.1824	0.0261	2.8e-12	0.632462	3301	Sun	I1W660;O94907	48.8392
Plasma	DKK3	Q9UBP4;F6SYF8	rs11022114	11	12038874	A	G	0.3364	0.0269	6.5e-36	0.327961	3301	Sun	Q9UBP4;F6SYF8	156.389
Plasma	DLK1	A8K019;P80370;A0A024R6L1	rs12881760	14	101176335	C	G	0.5356	0.0251	3.5e-101	0.676353	3301	Sun	A8K019;P80370;A0A024R6L1	455.338
Plasma	DLL1	O00548	rs959025	6	170588654	T	C	0.1911	0.0248	1.3e-14	0.415638	3301	Sun	O00548	59.377
Plasma	DNAJC30	B3KSU4;Q96LL9	rs73702564	7	73084816	T	C	0.7183	0.0622	6.9e-31	0.038602	3301	Sun	B3KSU4;Q96LL9	133.362
Plasma	DPP7	Q9UHL4	rs10747049	9	140008750	C	G	0.3641	0.0277	2.3e-39	0.749544	3301	Sun	Q9UHL4	172.775
Plasma	DPT	Q07507	rs1018454	1	168697761	C	A	0.4155	0.0241	7.8e-67	0.585888	3301	Sun	Q07507	297.24
Plasma	DSC2	Q02487	rs1789063	18	28673913	A	T	-0.2159	0.0293	1.8e-13	0.768825	3301	Sun	Q02487	54.2963
Plasma	DSG2	Q14126	rs2704050	18	29095888	G	A	-0.1687	0.0248	9.3e-12	0.49311	3301	Sun	Q14126	46.2729
Plasma	DUSP13	Q6B8I1;A0A024QZR6;Q9UII6;U3KQ82	rs6480771	10	76861680	C	T	-0.2994	0.0247	8.3e-34	0.415141	3301	Sun	Q6B8I1;A0A024QZR6;Q9UII6;U3KQ82	146.93
Plasma	ECM1	Q16610;A0A140VJI7	rs13294	1	150484987	A	G	-0.8493	0.0351359	7.727e-102	0.39759	996	Suhre	Q16610;A0A140VJI7	584.28
Plasma	EDAR	Q9UNE0	rs6750059	2	109611097	C	T	-0.44	0.0490052	1.343e-18	0.248996	996	Suhre	Q9UNE0	80.6158
Plasma	EFEMP1	A0A0S2Z4F1;B2R6M6;Q12805;A0A0S2Z3V1	rs3791679	2	56096892	A	G	-0.226	0.021	2.49e-26	0.761	6861	Yao	A0A0S2Z4F1;B2R6M6;Q12805;A0A0S2Z3V1	115.819
Plasma	EGF	P01133	rs11568972	4	110889007	C	A	0.2654	0.0256	3.1e-25	0.336807	3301	Sun	P01133	107.479
Plasma	EMILIN3	Q9NT22	rs61739314	20	39990377	C	G	-0.6855	0.0691	3.6e-23	0.033292	3301	Sun	Q9NT22	98.4144
Plasma	ENPP5	Q9UJA9;B4DHN2	rs1047153	6	46128745	T	C	-0.7891	0.0214	1e-200	0.646395	3301	Sun	Q9UJA9;B4DHN2	1359.68
Plasma	ENPP7	Q6UWV6	rs11871061	17	77706544	C	T	0.9867	0.02	1e-200	0.359387	3301	Sun	Q6UWV6	2433.94
Plasma	ENTPD1	P49961	rs11188501	10	97600919	A	G	0.2147	0.0262	2.2e-16	0.339852	3301	Sun	P49961	67.1524
Plasma	ENTPD5	A0A024R6D3;O75356;A0A024R6B4;G3V4I0	rs57731447	14	74487521	A	G	-0.9668	0.0489	7.8e-87	0.05877	3301	Sun	A0A024R6D3;O75356;A0A024R6B4;G3V4I0	390.891
Plasma	EPHB2	B4DSE0;Q4LE53;Q6NVW1;P29323	rs6687487	1	23061551	A	G	-0.6122	0.0447	1.3e-42	0.080316	3301	Sun	B4DSE0;Q4LE53;Q6NVW1;P29323	187.574
Plasma	ERAP1	Q9NZ08	rs17482078	5	96118866	T	C	-0.9615	0.0251	1e-200	0.216313	3301	Sun	Q9NZ08	1467.41
Plasma	ERAP2	B2R769;Q6P179	rs2927608	5	96252432	A	G	1.0523	0.0168	1e-200	0.437292	3301	Sun	B2R769;Q6P179	3923.38
Plasma	ERLEC1	Q96DZ1;V9HWD3	rs58359565	2	53958919	A	C	-0.2076	0.0295	2.1e-12	0.218741	3301	Sun	Q96DZ1;V9HWD3	49.5234
Plasma	ERO1B	Q86YB8	rs1254194	1	236399442	T	G	-0.3822	0.0241	1.9e-56	0.595759	3301	Sun	Q86YB8	251.505
Plasma	ESAM	Q96AP7	rs11219769	11	124620147	T	G	-0.2351	0.0279	3.6e-17	0.264058	3301	Sun	Q96AP7	71.0063
Plasma	ESD	A0A140VJJ2;P10768	rs8192888	13	47362384	C	G	-0.8063	0.0404	9.8e-89	0.093911	3301	Sun	A0A140VJJ2;P10768	398.319
Plasma	EVA1C	P58658;B3KWG0	rs6517101	21	33868483	G	T	0.1792	0.026	5.9e-12	0.331469	3301	Sun	P58658;B3KWG0	47.5039
Plasma	F10	P00742;Q5JVE7;Q5JVE8	rs547138	13	113792170	A	T	0.2581	0.0268	5.8e-22	0.614611	3301	Sun	P00742;Q5JVE7;Q5JVE8	92.7484
Plasma	F11	P03951	rs2289252	4	187207381	T	C	0.4419	0.0415734	4.6e-25	0.412714	991	Suhre	P03951	112.984
Plasma	F7	P08709;B4DPM2;F5H8B0	rs776905	13	113781942	C	A	-1.104	0.0603047	9.164e-65	0.112838	997	Suhre	P08709;B4DPM2;F5H8B0	335.148
Plasma	FABP1	P07148;Q05CP7;Q6FGL7	rs2241883	2	88424066	C	T	-0.1905	0.0272	2.4e-12	0.30311	3301	Sun	P07148;Q05CP7;Q6FGL7	49.0515
Plasma	FAH	P16930	rs11555096	15	80472526	T	C	-1.8824	0.0803	1.9e-121	0.021281	3301	Sun	P16930	549.532
Plasma	FAM151A	Q8WW52	rs11206397	1	55097068	T	A	0.2651	0.0261	2.6e-24	0.326689	3301	Sun	Q8WW52	103.166
Plasma	FAM171B	Q6P995	rs10931256	2	187685195	C	T	-0.3336	0.0295	1.1e-29	0.216165	3301	Sun	Q6P995	127.882
Plasma	FAM20A	B7Z4Y3;Q8IYA5;Q96MK3;L8B8N7	rs929477	17	66655816	A	G	-0.3717	0.0417	5.1e-19	0.093705	3301	Sun	B7Z4Y3;Q8IYA5;Q96MK3;L8B8N7	79.4535
Plasma	FAM213A	Q9BRX8	rs10887868	10	82194264	A	G	-0.1879	0.025	5.5e-14	0.412045	3301	Sun	Q9BRX8	56.4903
Plasma	FAM3B	P58499	rs73226194	21	42721869	T	C	-1.1495	0.0614	3.9e-78	0.039928	3301	Sun	P58499	350.495
Plasma	FAM3D	A0A0A8K9B4;Q96BQ1	rs3749290	3	58652292	T	G	-0.481	0.0413	2e-31	0.09578	3301	Sun	A0A0A8K9B4;Q96BQ1	135.641
Plasma	FCER2	K3W4U1;P06734	rs12973524	19	7758263	A	G	-0.3062	0.0245	5.8e-36	0.484028	3301	Sun	K3W4U1;P06734	156.199
Plasma	FCGR2B	P31994;P31995	rs6665610	1	161641384	A	G	1.3308	0.0224	1e-200	0.204529	3301	Sun	P31994;P31995	3529.63
Plasma	FCGR3B	O75015;M9MML6;A0A087WZR4;A0A087WU90	rs10919543	1	161508617	G	A	0.4353	0.0251	3.2e-67	0.324432	3301	Sun	O75015;M9MML6;A0A087WZR4;A0A087WU90	300.767
Plasma	FCN1	O00602	rs11103602	9	137854872	A	G	0.5827	0.0266	1.5e-106	0.258023	3301	Sun	O00602	479.873
Plasma	FCN2	Q15485	rs57136797	9	137752540	T	A	-0.6346	0.0353	3.7e-72	0.163996	3301	Sun	Q15485	323.185
Plasma	FCRL1	Q96LA6	rs4971155	1	157779182	A	T	-0.2557	0.0243	6.3e-26	0.506233	3301	Sun	Q96LA6	110.726
Plasma	FCRL3	Q96P31	rs7528684	1	157670816	G	A	0.5253	0.0233	1.4e-112	0.465109	3301	Sun	Q96P31	508.28
Plasma	FCRL4	Q96PJ5	rs11582663	1	157559122	T	C	-1.1329	0.0295	1e-200	0.144281	3301	Sun	Q96PJ5	1474.82
Plasma	FCRL6	Q6DN72	rs58240276	1	159783559	T	C	-0.6094	0.0299	3.1e-92	0.190167	3301	Sun	Q6DN72	415.396
Plasma	FETUB	Q9UGM5;E9PG08;Q5J875;B7Z8T3	rs3733159	3	186360409	G	T	0.2662	0.0435781	1.433e-09	0.312437	997	Suhre	Q9UGM5;E9PG08;Q5J875;B7Z8T3	37.3146
Plasma	FGF2	P09038	rs308403	4	123757748	T	C	-0.5896	0.0432144	5.796e-39	0.319277	996	Suhre	P09038	186.148
Plasma	FLRT2	O43155	rs17796777	14	85806774	C	A	-0.2353	0.0276	1.5e-17	0.285507	3301	Sun	O43155	72.6818
Plasma	FLRT3	Q9NZU0	rs11908097	20	14689146	C	T	0.4444	0.0278	2.5e-57	0.25127	3301	Sun	Q9NZU0	255.54
Plasma	FLT4	P35916	rs34221241	5	180057293	C	T	-0.363	0.0401	1.5e-19	0.104286	3301	Sun	P35916	81.9454
Plasma	FN1	B7ZLE5;P02751;Q6MZM7;Q9UQS6;Q6MZF4;Q6N084	rs1250258	2	216300185	C	T	-0.7113	0.0453897	1.282e-49	0.254518	996	Suhre	B7ZLE5;P02751;Q6MZM7;Q9UQS6;Q6MZF4;Q6N084	245.578
Plasma	FRZB	D9ZGF6;Q92765	rs288326	2	183703336	A	G	0.5655	0.0362	3.7e-55	0.12625	3301	Sun	D9ZGF6;Q92765	244.033
Plasma	FSTL1	Q12841	rs1147707	3	120169248	T	C	-0.2113	0.0255	1.1e-16	0.389098	3301	Sun	Q12841	68.6623
Plasma	FUT10	Q6P4F1	rs2732317	8	33330687	C	A	-0.4501	0.0242	2.5e-77	0.61158	3301	Sun	Q6P4F1	345.929
Plasma	FUT3	A8K737;P21217	rs708686	19	5840619	T	C	-0.853	0.0242	1e-200	0.274027	3301	Sun	A8K737;P21217	1242.42
Plasma	FUT5	K7ENC0;Q11128	rs778809	19	5830302	A	G	-0.58	0.025	1.3e-118	0.301394	3301	Sun	K7ENC0;Q11128	538.24
Plasma	FUT8	Q546E0;Q9BYC5;A8K8P8	rs2127870	14	65796846	C	G	-1.049	0.0246	1e-200	0.784568	3301	Sun	Q546E0;Q9BYC5;A8K8P8	1818.36
Plasma	GALP	Q9UBC7	rs111265125	19	56688781	C	G	0.6468	0.0907	1e-12	0.021819	3301	Sun	Q9UBC7	50.854
Plasma	GFRA1	P56159;B7Z856	rs10885877	10	117966090	G	C	0.2645	0.0272	2e-22	0.295454	3301	Sun	P56159;B7Z856	94.5613
Plasma	GFRA2	O00451	rs15881	8	21550768	C	A	0.2954	0.0246	4.1e-33	0.455607	3301	Sun	O00451	144.195
Plasma	GFRAL	Q6UXV0	rs72975088	6	55535375	T	A	0.2467	0.0348	1.3e-12	0.1485	3301	Sun	Q6UXV0	50.2551
Plasma	GGH	Q92820	rs10957266	8	63923764	C	T	0.7985	0.0456	1.2e-68	0.071297	3301	Sun	Q92820	306.634
Plasma	GHR	P10912;A0A087X0H5;A0A087X162	rs150036324	5	42738222	C	A	0.1787	0.0263	1e-11	0.594074	3301	Sun	P10912;A0A087X0H5;A0A087X162	46.1676
Plasma	GLCE	O94923	rs11854180	15	69559340	T	G	0.8286	0.0248	1e-200	0.769146	3301	Sun	O94923	1116.31
Plasma	GLRX2	Q9NS18	rs148212596	1	193074511	G	A	1.1837	0.0881	3.5e-41	0.019804	3301	Sun	Q9NS18	180.523
Plasma	GLTPD2	A6NH11	rs34460487	17	4685228	A	G	0.2669	0.0259	6.8e-25	0.346378	3301	Sun	A6NH11	106.193
Plasma	GNLY	B4E3H9;P22749	rs12151621	2	85934499	A	C	0.7736	0.0264	7.4e-189	0.227041	3301	Sun	B4E3H9;P22749	858.668
Plasma	GNRH2	O43555	rs3787480	20	3016895	A	G	-0.2403	0.0342	2.3e-12	0.148627	3301	Sun	O43555	49.3691
Plasma	GP1BA	L7UYB8;P07359	rs72835078	17	4826592	T	G	0.3281	0.0481	9.1e-12	0.071969	3301	Sun	L7UYB8;P07359	46.5288
Plasma	GP5	P40197	rs1466733	3	194120998	A	G	0.171	0.021	8.6e-17	0.737	6861	Yao	P40197	66.3061
Plasma	GP6	Q9HCN6	rs1654439	19	55553647	T	G	-0.6565	0.0548756	6.59e-31	0.170181	996	Suhre	Q9HCN6	143.123
Plasma	GPC1	P35052;H7C410	rs4074478	2	241446340	T	C	0.4237	0.0409	4.3e-25	0.106437	3301	Sun	P35052;H7C410	107.317
Plasma	GPC5	P78333	rs2147190	13	92058888	T	C	0.3335	0.0448565	2.267e-13	0.336355	993	Suhre	P78333	55.2766
Plasma	GPC5	P78333	rs342702	13	92422946	T	G	-0.8042	0.0247	1e-200	0.274008	3301	Sun	P78333	1060.07
Plasma	GPNMB	Q14956;A0A024RA55;Q96F58	rs2268748	7	23313171	C	T	0.6868	0.0619	1.2e-28	0.0406	3301	Sun	Q14956;A0A024RA55;Q96F58	123.106
Plasma	GPX7	Q96SL4	rs1097234	1	53063559	A	C	0.5633	0.0311	1.6e-73	0.174745	3301	Sun	Q96SL4	328.064
Plasma	GRAMD1C	Q8IYS0;B3KUR5	rs61077924	3	113625933	G	C	0.6198	0.0239	3.4e-148	0.324013	3301	Sun	Q8IYS0;B3KUR5	672.523
Plasma	GRN	P28799	rs5848	17	42430244	T	C	-0.2763	0.0281	8.1e-23	0.28735	3301	Sun	P28799	96.6828
Plasma	GSTA1	A0A140VJK4;P08263;B7Z1F9	rs2290758	6	52662153	A	G	0.4157	0.0237	7.2e-69	0.570024	3301	Sun	A0A140VJK4;P08263;B7Z1F9	307.655
Plasma	GSTO1	P78417;V9HWG9	rs2282326	10	106020398	C	A	-0.9108	0.0204	1e-200	0.353535	3301	Sun	P78417;V9HWG9	1993.36
Plasma	GSTP1	P09211;V9HWE9	rs1695	11	67352689	G	A	-0.1781	0.0254	2.3e-12	0.34538	3301	Sun	P09211;V9HWE9	49.1655
Plasma	GZMM	P51124	rs16989724	19	531115	T	C	0.4303	0.0529	3.9e-16	0.935134	3301	Sun	P51124	66.1655
Plasma	H6PD	R4GMU1;O95479	rs34603401	1	9305445	C	A	0.7589	0.0317	1e-126	0.150217	3301	Sun	R4GMU1;O95479	573.127
Plasma	HAVCR2	Q8TDQ0	rs6874178	5	156530149	T	A	-0.734	0.0286	1e-145	0.817181	3301	Sun	Q8TDQ0	658.658
Plasma	HBZ	P02008	rs2461286	16	203254	G	A	-0.8846	0.0209	1e-200	0.646861	3301	Sun	P02008	1791.44
Plasma	HDHD2	Q9H0R4;V9HW73	rs75228657	18	44741063	G	A	0.7021	0.0544	4.7e-38	0.052264	3301	Sun	Q9H0R4;V9HW73	166.571
Plasma	HGFAC	D6RAR4;Q04756	rs1203119	4	3406952	A	G	-0.9854	0.0759241	1.095e-35	0.0824121	995	Suhre	D6RAR4;Q04756	168.448
Plasma	HP	P00738;Q6PEJ8;A0A0C4DGL8	rs217184	16	72105965	C	T	0.8688	0.0277	1e-200	0.195652	3301	Sun	P00738;Q6PEJ8;A0A0C4DGL8	983.739
Plasma	HPGDS	O60760	rs1965049	4	95266204	G	A	0.4396	0.0246	1.3e-71	0.620956	3301	Sun	O60760	319.334
Plasma	HPX	P02790;Q9BS19	rs7935957	11	6450200	A	T	-0.252	0.022	5.06e-30	0.788	6861	Yao	P02790;Q9BS19	131.207
Plasma	HS6ST1	O60243	rs34827544	2	129084425	T	C	-0.3048	0.0348	1.9e-18	0.157293	3301	Sun	O60243	76.7134
Plasma	HSP90B1	P14625;V9HWP2	rs1165693	12	104340204	A	G	1.0974	0.0182	1e-200	0.321367	3301	Sun	P14625;V9HWP2	3635.69
Plasma	HSPB1	P04792;V9HW43	rs13236526	7	75913642	A	G	0.36	0.0420415	1.1e-17	0.7	3394	Folkersen	P04792;V9HW43	73.3244
Plasma	ICAM1	P05362	rs5498	19	10395683	G	A	-1.1988	0.0136	1e-200	0.430506	3301	Sun	P05362	7769.9
Plasma	ICAM5	Q8N6I2;Q9UMF0	rs281439	19	10400110	C	G	0.8918	0.0258	1e-200	0.7804	3301	Sun	Q8N6I2;Q9UMF0	1194.8
Plasma	ICOSLG	O75144;B7Z1W8;A0N0L8	rs11558819	21	45656774	T	C	-0.5762	0.0261	3.5e-108	0.268737	3301	Sun	O75144;B7Z1W8;A0N0L8	487.378
Plasma	IDO1	P14902	rs7010461	8	39781444	T	C	0.25	0.0271	2.5e-20	0.333882	3301	Sun	P14902	85.1023
Plasma	IDUA	P35475	rs3822020	4	985727	G	A	0.608	0.0235	7.2e-148	0.636581	3301	Sun	P35475	669.378
Plasma	IFI16	Q16666	rs72709516	1	159004851	T	C	0.8518	0.0577	2.6e-49	0.04404	3301	Sun	Q16666	217.933
Plasma	IFNAR1	P17181	rs2257167	21	34715699	C	G	-0.2897	0.0363	1.4e-15	0.13427	3301	Sun	P17181	63.6918
Plasma	IGF2R	P11717	rs629849	6	160494409	G	A	0.8992	0.0331	9.5e-163	0.870653	3301	Sun	P11717	738
Plasma	IGFBP7	Q16270	rs1718849	4	57942323	C	T	-0.3626	0.0281	5.2e-38	0.766286	3301	Sun	Q16270	166.511
Plasma	IGFLR1	K7EL86;Q9H665	rs12459634	19	36230174	C	T	-0.7007	0.033	5.8e-100	0.144789	3301	Sun	K7EL86;Q9H665	450.854
Plasma	IGLL1	P15814	rs139571703	22	23915620	T	C	-0.7264	0.0693	9.8e-26	0.037383	3301	Sun	P15814	109.872
Plasma	IL11RA	Q14626;Q5VZ79	rs11575578	9	34656479	A	G	0.5065	0.0479	4.4e-26	0.068486	3301	Sun	Q14626;Q5VZ79	111.812
Plasma	IL12B	P29460	rs4921484	5	158769753	C	T	0.3123	0.0262	7.2e-33	0.678009	3301	Sun	P29460	142.083
Plasma	IL12RB2	B4DGA4;Q99665;A0A0A0MTN7;B7ZB60	rs12566098	1	67889571	G	C	0.2568	0.0267	6e-22	0.688055	3301	Sun	B4DGA4;Q99665;A0A0A0MTN7;B7ZB60	92.5055
Plasma	IL15RA	Q13261;A0A0A0MS77;G8CVM3	rs8177641	10	6016892	G	A	0.5091	0.0251	1.7e-91	0.317813	3301	Sun	Q13261;A0A0A0MS77;G8CVM3	411.395
Plasma	IL16	Q14005;Q9UME6	rs4778639	15	81600451	G	T	-0.6805	0.042	4.5e-59	0.09142	3301	Sun	Q14005;Q9UME6	262.517
Plasma	IL17RA	Q96F46	rs3827278	22	17595915	A	C	0.975	0.0425997	1.969e-93	0.231695	997	Suhre	Q96F46	523.838
Plasma	IL17RB	Q9NRM6	rs2232346	3	53892830	C	T	1.1818	0.0636	3.5e-77	0.036587	3301	Sun	Q9NRM6	345.282
Plasma	IL17RD	Q8NFM7;B4DXM5	rs6776722	3	57142659	A	G	-0.4623	0.0254	3.4e-74	0.695339	3301	Sun	Q8NFM7;B4DXM5	331.269
Plasma	IL18	A0A024R3E0;Q14116	rs75649625	11	112052194	G	A	0.29	0.0303917	1.4e-21	0.76	3394	Folkersen	A0A024R3E0;Q14116	91.0512
Plasma	IL18R1	Q13478;B7ZKV7	rs1420106	2	103035044	G	A	-0.9085	0.0257	1e-200	0.775551	3301	Sun	Q13478;B7ZKV7	1249.64
Plasma	IL18RAP	O95256	rs6543140	2	103074274	T	G	0.4854	0.0460236	1.013e-24	0.301308	994	Suhre	O95256	111.234
Plasma	IL1R2	P27930	rs7561460	2	102617204	C	T	-0.4025	0.0242	6.2e-62	0.395872	3301	Sun	P27930	276.631
Plasma	IL1RAP	A8K6K4;Q9NPH3	rs6444442	3	190346060	G	A	-1.352	0.0246	1e-200	0.841013	3301	Sun	A8K6K4;Q9NPH3	3020.53
Plasma	IL1RL2	Q9HB29	rs2228139	2	102781649	G	C	-0.4249	0.0484	1.6e-18	0.069221	3301	Sun	Q9HB29	77.0695
Plasma	IL1RN	P18510;A0A024R528	rs6761276	2	113832312	C	T	-0.1907	0.0248	1.5e-14	0.577697	3301	Sun	P18510;A0A024R528	59.1287
Plasma	IL23R	Q5VWK5	rs11581607	1	67707690	A	G	-0.42	0.0491	1.2e-17	0.066948	3301	Sun	Q5VWK5	73.1704
Plasma	IL27RA	Q6UWB1	rs35026308	19	14153293	C	T	-0.9457	0.0286	1e-200	0.176436	3301	Sun	Q6UWB1	1093.39
Plasma	IL5RA	A0A024R2C8;Q01344;Q8NHV7	rs77400868	3	3150964	G	A	0.5096	0.0362	6.8e-45	0.13908	3301	Sun	A0A024R2C8;Q01344;Q8NHV7	198.172
Plasma	IL6ST	A0A0A0N0L2;P40189;Q17RA0	rs11574765	5	55278967	G	A	0.3809	0.0388	1e-22	0.115654	3301	Sun	A0A0A0N0L2;P40189;Q17RA0	96.3737
Plasma	IL7R	P16871	rs11957503	5	35883176	G	T	0.4248	0.0436443	1.922e-21	0.437249	996	Suhre	P16871	94.7357
Plasma	ISG15	P05161	rs1891906	1	950243	C	A	0.2592	0.0253	1.4e-24	0.385856	3301	Sun	P05161	104.961
Plasma	ISLR2	Q6UXK2	rs2959011	15	74611781	T	A	0.198	0.0261	3.2e-14	0.34226	3301	Sun	Q6UXK2	57.5505
Plasma	ITIH5	G5E9D8;Q86UX2;Q96JW9;C9J2H1;A0A096LP62	rs7909223	10	7700709	G	A	0.3222	0.0286	2e-29	0.747691	3301	Sun	G5E9D8;Q86UX2;Q96JW9;C9J2H1;A0A096LP62	126.917
Plasma	KDELC2	A0A024R3C4;Q7Z4H8	rs74911261	11	108357137	A	G	-1.3136	0.0745	1.1e-69	0.026545	3301	Sun	A0A024R3C4;Q7Z4H8	310.895
Plasma	KDR	A0A024RD88;P35968	rs34231037	4	55972946	G	A	-1.1531	0.0649	1e-70	0.033769	3301	Sun	A0A024RD88;P35968	315.678
Plasma	KIAA1161	Q6NSJ0	rs10972076	9	34356359	T	C	0.3082	0.0252	2.2e-34	0.624659	3301	Sun	Q6NSJ0	149.577
Plasma	KLK7	P49862;B4DHX9;A0A024R4H6	rs2739419	19	51484562	G	A	0.7031	0.0408	1.1e-66	0.908316	3301	Sun	P49862;B4DHX9;A0A024R4H6	296.971
Plasma	KLK8	A0A0A0MQY9;O60259	rs74705037	19	51504808	A	G	0.9287	0.0579	6.3e-58	0.044509	3301	Sun	A0A0A0MQY9;O60259	257.273
Plasma	KNG1	P01042	rs2304456	3	186445052	G	T	-1.366	0.0581784	2.888e-97	0.102912	996	Suhre	P01042	551.288
Plasma	KYAT3	B4DW13;Q6YP21	rs9787133	1	89382664	G	C	-0.1716	0.0246	2.9e-12	0.493516	3301	Sun	B4DW13;Q6YP21	48.6591
Plasma	LAMC2	Q13753	rs2276543	1	183155305	A	G	0.6155	0.0251	4.4e-133	0.279009	3301	Sun	Q13753	601.324
Plasma	LCT	P09848	rs4988235	2	136608646	A	G	0.7759	0.0244	1e-200	0.711217	3301	Sun	P09848	1011.19
Plasma	LEPR	P48357;Q4G138	rs3790438	1	66085525	A	T	-1.3745	0.0219	1e-200	0.175255	3301	Sun	P48357;Q4G138	3939.14
Plasma	LGALS2	P05162	rs5756729	22	37961353	T	C	-0.275	0.0259	2.2e-26	0.592511	3301	Sun	P05162	112.737
Plasma	LGALS3	A0A024R693;P17931	rs9323280	14	55801687	A	C	0.77	0.0463489	5.6e-62	0.87	3394	Folkersen	A0A024R693;P17931	275.996
Plasma	LHB	A0A0F7RQE6;P01229	rs75287599	19	49517140	T	C	-0.4342	0.0458	2.4e-21	0.077817	3301	Sun	A0A0F7RQE6;P01229	89.877
Plasma	LILRA4	P59901	rs2241384	19	54849942	A	G	-0.3088	0.0327	3.4e-21	0.170417	3301	Sun	P59901	89.1783
Plasma	LILRA5	A6NI73	rs759819	19	54815577	C	T	-0.5429	0.0242	2.5e-111	0.330491	3301	Sun	A6NI73	503.279
Plasma	LILRA6	Q6PI73	rs35361042	19	54748737	G	C	1.3399	0.0376	1e-200	0.091124	3301	Sun	Q6PI73	1269.9
Plasma	LILRB1	A0A087WSV6;Q8NHL6;A0A087WSX8;D9IDM5;A8MVE2;A0A0B4J1W1	rs2114511	19	55145093	C	G	-1.8056	0.046	1e-200	0.051234	3301	Sun	A0A087WSV6;Q8NHL6;A0A087WSX8;D9IDM5;A8MVE2;A0A0B4J1W1	1540.73
Plasma	LILRB2	Q8N423	rs386056	19	54782919	T	C	-1.1495	0.0233	1e-200	0.201121	3301	Sun	Q8N423	2433.92
Plasma	LILRB5	O75023	rs12975366	19	54759361	C	T	-1.1607	0.0152	1e-200	0.405252	3301	Sun	O75023	5831.13
Plasma	LIPN	Q5VXI9	rs10509554	10	90525792	T	C	1.0165	0.0213	1e-200	0.306794	3301	Sun	Q5VXI9	2277.49
Plasma	LMAN2L	Q9H0V9;B4DI83;B4E308;B4DVH1	rs2271893	2	97405440	A	G	0.2628	0.026	4.4e-24	0.322912	3301	Sun	Q9H0V9;B4DI83;B4E308;B4DVH1	102.165
Plasma	LMNB1	B4DZT3;P20700	rs36105360	5	126161690	T	C	0.8039	0.0789	2.2e-24	0.025189	3301	Sun	B4DZT3;P20700	103.813
Plasma	LPA	P08519	rs55730499	6	161005610	C	T	-1.255	0.046	3.77e-167	0.939	6861	Yao	P08519	744.341
Plasma	LRIG3	Q6UXM1;C9K080	rs11172791	12	59272973	C	T	-0.4624	0.0613	4.8e-14	0.04525	3301	Sun	Q6UXM1;C9K080	56.9003
Plasma	LRPAP1	P30533	rs78770234	4	3496683	A	G	-0.6821	0.0688	3.6e-23	0.032618	3301	Sun	P30533	98.2922
Plasma	LRRC15	Q8TF66;B3KWI4	rs57514363	3	194087927	G	T	0.5927	0.0383	5.9e-54	0.112882	3301	Sun	Q8TF66;B3KWI4	239.482
Plasma	LRRN1	Q6UXK5;A8K6Q2	rs6801789	3	3807592	C	T	0.246	0.0253	2.3e-22	0.354026	3301	Sun	Q6UXK5;A8K6Q2	94.543
Plasma	LY9	A0A0C4DFU4;Q9HBG7;Q05CA2;Q0VAI0;Q5VYH9	rs540254	1	160767737	C	T	0.4173	0.0448028	7.783e-20	0.353266	995	Suhre	A0A0C4DFU4;Q9HBG7;Q05CA2;Q0VAI0;Q5VYH9	86.7533
Plasma	MAN2B2	B7Z754;E9PCD7;Q9Y2E5	rs2301790	4	6600012	G	A	0.3342	0.0238	1e-44	0.483846	3301	Sun	B7Z754;E9PCD7;Q9Y2E5	197.178
Plasma	MANBA	O00462	rs227370	4	103612043	C	T	-0.5596	0.0248	7.8e-113	0.674618	3301	Sun	O00462	509.157
Plasma	MANEA	Q5SRI9	rs80268500	6	96009498	C	T	-1.6814	0.0345	1e-200	0.081945	3301	Sun	Q5SRI9	2375.22
Plasma	MANSC1	Q9H8J5	rs2160588	12	12487447	A	G	0.5024	0.0371	8.7e-42	0.119697	3301	Sun	Q9H8J5	183.38
Plasma	MANSC4	A6NHS7	rs36138811	12	27927881	C	T	0.6369	0.0277	7.4e-117	0.231771	3301	Sun	A6NHS7	528.668
Plasma	MAPK13	A0A024RD04;O15264	rs12210904	6	36098191	A	C	0.2538	0.0266	1.5e-21	0.289473	3301	Sun	A0A024RD04;O15264	91.0374
Plasma	MAPKAPK2	P49137	rs6669284	1	206890435	A	G	0.3261	0.0443227	3.902e-13	0.349398	996	Suhre	P49137	54.1314
Plasma	MATN4	A2RRP8;B3KQB2;A5D8U1;O95460;A6NNA4	rs11697677	20	43925554	G	A	-0.2298	0.028	2.5e-16	0.253541	3301	Sun	A2RRP8;B3KQB2;A5D8U1;O95460;A6NNA4	67.3572
Plasma	MBL2	P11226	rs7899547	10	54536839	G	T	0.9477	0.0202	1e-200	0.65277	3301	Sun	P11226	2201.1
Plasma	MCAM	A0A024R3I5;P43121	rs11217234	11	119177938	A	G	-0.144	0.026	4.32e-08	0.718	6861	Yao	A0A024R3I5;P43121	30.6746
Plasma	MFAP2	P55001;A0A024RA94	rs4920605	1	17315425	A	G	0.2073	0.0243	1.3e-17	0.553544	3301	Sun	P55001;A0A024RA94	72.7756
Plasma	MFGE8	Q08431;X6R3G6;B4E396;F5GZN3;B3KTQ2	rs1961839	15	89467454	A	G	-0.2253	0.0252	3.4e-19	0.397423	3301	Sun	Q08431;X6R3G6;B4E396;F5GZN3;B3KTQ2	79.9321
Plasma	MGAT2	Q10469	rs28396798	14	50075319	T	C	0.1949	0.0244	1.3e-15	0.54747	3301	Sun	Q10469	63.8034
Plasma	MGAT4B	Q9UQ53	rs73351608	5	179232064	T	A	-0.9586	0.0852	2.2e-29	0.021516	3301	Sun	Q9UQ53	126.589
Plasma	MGP	A0A024RAX0;P08493	rs7135211	12	15052758	G	A	0.265	0.019	3.62e-44	0.622	6861	Yao	A0A024RAX0;P08493	194.529
Plasma	MIA	A0A024R0P1;Q16674	rs2604877	19	41275048	C	T	1.4417	0.0424	1e-200	0.068031	3301	Sun	A0A024R0P1;Q16674	1156.16
Plasma	MMP1	B4DN15;P03956;Q53G95	rs471994	11	102697731	G	A	0.32	0.0257852	2.3e-35	0.65	3394	Folkersen	B4DN15;P03956;Q53G95	154.014
Plasma	MMP10	P09238	rs17860955	11	102649482	C	T	-0.8693	0.0869	1.4e-23	0.021509	3301	Sun	P09238	100.069
Plasma	MMP12	P39900	rs28381684	11	102737192	T	A	-0.7789	0.0348	5.1e-111	0.124644	3301	Sun	P39900	500.962
Plasma	MMP7	P09237	rs11568819	11	102401633	A	G	0.6681	0.0876491	5.837e-14	0.0669014	994	Suhre	P09237	58.1016
Plasma	MMP8	B4E0I2;P22894	rs35231465	11	102584135	A	G	-0.583	0.061	2.26e-21	0.023	6861	Yao	B4E0I2;P22894	91.3435
Plasma	MMP9	P14780	rs2250889	20	44642406	C	G	-0.6221	0.0585	2.1e-26	0.953378	3301	Sun	P14780	113.086
Plasma	MPO	P05164	rs34097845	17	56358429	T	C	-0.5736	0.0497	8.5e-31	0.067304	3301	Sun	P05164	133.2
Plasma	MRC2	Q9UBG0	rs146385050	17	60637258	A	C	-0.2188	0.0323	1.3e-11	0.195049	3301	Sun	Q9UBG0	45.887
Plasma	MSMB	P08118	rs10993994	10	51549496	C	T	0.9821	0.0189	1e-200	0.59627	3301	Sun	P08118	2700.15
Plasma	MTHFS	P49914	rs7173566	15	80211691	C	T	-0.2126	0.0263	6e-16	0.342884	3301	Sun	P49914	65.3454
Plasma	MTRF1L	Q9UGC7;B4DMX1	rs503366	6	153333550	C	T	0.1652	0.0243	1.1e-11	0.497366	3301	Sun	Q9UGC7;B4DMX1	46.2176
Plasma	MXRA7	P84157;Q6ZR64	rs9900613	17	74674857	T	C	-0.229	0.0247	1.9e-20	0.430519	3301	Sun	P84157;Q6ZR64	85.9562
Plasma	NAAA	Q02083	rs9996608	4	76848231	T	C	-0.5485	0.0257	3.9e-101	0.300448	3301	Sun	Q02083	455.499
Plasma	NAGK	C9JEV6;Q9UJ70	rs7606102	2	71276399	G	A	-0.432	0.0331	6e-39	0.170314	3301	Sun	C9JEV6;Q9UJ70	170.338
Plasma	NAGPA	Q9UK23	rs12599777	16	5079466	G	A	-0.4178	0.0317	1.4e-39	0.204198	3301	Sun	Q9UK23	173.707
Plasma	NCAM1	P13591;A0A087WWD4	rs11214489	11	112975934	C	T	0.368	0.024	3.01e-54	0.818	6861	Yao	P13591;A0A087WWD4	235.111
Plasma	NELL1	B3KXR2;J3KNC5;K9UUD5;Q92832;F5H6I3	rs61652119	11	20955270	A	G	1.1098	0.0553	1.3e-89	0.048674	3301	Sun	B3KXR2;J3KNC5;K9UUD5;Q92832;F5H6I3	402.753
Plasma	NEO1	Q59FP8;Q92859	rs12903656	15	73326961	C	G	0.2861	0.0415	5.5e-12	0.10075	3301	Sun	Q59FP8;Q92859	47.5269
Plasma	NFASC	O94856;B4DRH7	rs6667532	1	204948659	G	A	0.8226	0.0387	4.1e-100	0.10515	3301	Sun	O94856;B4DRH7	451.81
Plasma	NID2	Q14112	rs1151582	14	52482768	T	C	-0.3942	0.0233	2.6e-64	0.456621	3301	Sun	Q14112	286.234
Plasma	NMRAL1	Q9HBL8	rs11557236	16	4519439	A	G	-0.4905	0.0443	1.5e-28	0.082096	3301	Sun	Q9HBL8	122.594
Plasma	NOG	Q13253	rs79084672	17	54856140	G	A	1.2369	0.1154	8.7e-27	0.011867	3301	Sun	Q13253	114.883
Plasma	NOV	A0A024R9J4;P48745	rs58936256	8	120422799	C	T	0.2085	0.0301	4.2e-12	0.215178	3301	Sun	A0A024R9J4;P48745	47.9821
Plasma	NPPB	P16860	rs198379	1	11915467	T	C	-0.266	0.024	1.58e-41	0.608	6861	Yao	P16860	122.84
Plasma	NPTX1	Q15818	rs62069681	17	78624702	C	T	0.514	0.0417	7.6e-35	0.09319	3301	Sun	Q15818	151.934
Plasma	NPW	Q8N729	rs35327014	16	2076202	G	A	-0.4266	0.0288	1.6e-49	0.231175	3301	Sun	Q8N729	219.41
Plasma	NQO1	P15559;B4DLR8	rs77944668	16	69718112	A	G	-0.7498	0.0283	1.6e-154	0.19326	3301	Sun	P15559;B4DLR8	701.969
Plasma	NRP1	O14786;Q68DN3;A8K9V7;Q59F20;Q6X907;Q6AWA9	rs2506149	10	33480713	T	C	-0.2805	0.0256	6.9e-28	0.358077	3301	Sun	O14786;Q68DN3;A8K9V7;Q59F20;Q6X907;Q6AWA9	120.057
Plasma	NRP2	O60462;Q7LBX6;Q7Z3T9;X5D2Q8;A0A024R412;A0A024R3W6	rs16837641	2	206634869	A	G	0.2094	0.0271	1.1e-14	0.321865	3301	Sun	O60462;Q7LBX6;Q7Z3T9;X5D2Q8;A0A024R412;A0A024R3W6	59.7056
Plasma	NT5C	Q8TCD5;V9HWF3	rs78625720	17	73140941	A	G	-0.7529	0.0719	1.2e-25	0.029536	3301	Sun	Q8TCD5;V9HWF3	109.652
Plasma	NTN1	O95631	rs72809988	17	8986397	A	G	-0.5788	0.038	1.6e-52	0.110474	3301	Sun	O95631	232.001
Plasma	NTN4	A8K3H6;B2RE43;Q9HB63	rs17288108	12	96131895	G	A	-0.2779	0.0323	7.2e-18	0.181915	3301	Sun	A8K3H6;B2RE43;Q9HB63	74.0239
Plasma	NTNG1	Q5IEC3;Q5IEC8;Q9Y2I2;X5DNW2;B4DKF0	rs115668827	1	107678268	C	G	1.0036	0.0565	1.1e-70	0.048772	3301	Sun	Q5IEC3;Q5IEC8;Q9Y2I2;X5DNW2;B4DKF0	315.518
Plasma	NUDT12	B4E1W3;E7EM93;Q9BQG2	rs74692061	5	102903643	G	A	-0.3756	0.0341	2.8e-28	0.156975	3301	Sun	B4E1W3;E7EM93;Q9BQG2	121.323
Plasma	NUDT9	Q96KB3;Q9BW91;A0A024RDI6;Q8NG26	rs28696943	4	88310135	G	A	-0.3571	0.0323	2.3e-28	0.166852	3301	Sun	Q96KB3;Q9BW91;A0A024RDI6;Q8NG26	122.229
Plasma	OAF	Q86UD1	rs117554512	11	120098329	T	C	0.6816	0.0431	2.1e-56	0.086262	3301	Sun	Q86UD1	250.095
Plasma	OAS1	P00973;F8VXY3	rs4767027	12	113359157	C	T	-0.2701	0.0256	6.2e-26	0.653837	3301	Sun	P00973;F8VXY3	111.319
Plasma	OBP2B	Q9NPH6	rs4454354	9	136089529	C	T	0.358	0.0298	2.7e-33	0.786126	3301	Sun	Q9NPH6	144.322
Plasma	ORM1	P02763	rs116994374	9	117084672	G	A	-0.409	0.054	2.55e-14	0.94	6861	Yao	P02763	57.3666
Plasma	OSMR	Q99650	rs357253	5	38907422	T	C	0.2089	0.0292	8.3e-13	0.231854	3301	Sun	Q99650	51.1813
Plasma	PAM	P19021;O43832	rs257309	5	102418604	G	A	-0.4664	0.0248	3.8e-79	0.351714	3301	Sun	P19021;O43832	353.683
Plasma	PATE4	P0C8F1	rs875500	11	125698654	A	T	-0.4819	0.0262	1e-75	0.719869	3301	Sun	P0C8F1	338.307
Plasma	PCOLCE	Q15113	rs9801017	7	100236202	A	G	0.2113	0.0254	1e-16	0.635533	3301	Sun	Q15113	69.2041
Plasma	PCOLCE2	Q9UKZ9	rs34516933	3	142603861	A	T	0.422	0.0246	5.4e-66	0.356379	3301	Sun	Q9UKZ9	294.276
Plasma	PCSK1	P29120	rs6234	5	95728974	C	G	-1.0975	0.0209	1e-200	0.260198	3301	Sun	P29120	2757.51
Plasma	PDCD1LG2	Q9BQ51	rs16923189	9	5510644	G	A	0.3879	0.0259	7.9e-51	0.297639	3301	Sun	Q9BQ51	224.306
Plasma	PDCD5	O14737	rs4499344	19	33073431	A	G	0.354	0.0269	1.2e-39	0.291128	3301	Sun	O14737	173.182
Plasma	PDE5A	O76074;G5E9C5	rs4834770	4	120241849	A	G	-0.314	0.0446174	3.633e-12	0.434171	995	Suhre	O76074;G5E9C5	49.5281
Plasma	PDGFD	Q9GZP0	rs7950273	11	104031598	G	C	-0.2749	0.0269	1.4e-24	0.287969	3301	Sun	Q9GZP0	104.435
Plasma	PDGFRB	P09619;Q59F04	rs2304058	5	149508544	G	C	0.9308	0.0203	1e-200	0.556673	3301	Sun	P09619;Q59F04	2102.43
Plasma	PDIA5	Q14554	rs2278668	3	122835232	C	T	-0.5216	0.0234	4e-110	0.593477	3301	Sun	Q14554	496.871
Plasma	PEAR1	Q5VY43	rs12137505	1	156883546	G	A	-0.2226	0.0251	8.1e-19	0.406496	3301	Sun	Q5VY43	78.6508
Plasma	PENK	A0A024R7V4;P01210	rs2670014	8	57376781	T	C	-0.4653	0.0234	1.3e-87	0.473963	3301	Sun	A0A024R7V4;P01210	395.398
Plasma	PF4V1	P10720	rs941758	4	74718941	A	C	-0.4937	0.0253	6.6e-85	0.708177	3301	Sun	P10720	380.79
Plasma	PGLYRP1	O75594	rs8102493	19	46530389	C	T	-0.2168	0.0259	5.1e-17	0.333381	3301	Sun	O75594	70.0679
Plasma	PGM1	B7Z6C2;P36871;B4DDQ8	rs1126728	1	64097432	T	C	0.2869	0.0289	2.8e-23	0.227841	3301	Sun	B7Z6C2;P36871;B4DDQ8	98.552
Plasma	PI3	P19957	rs16989763	20	43779963	C	T	0.3756	0.0302	1.6e-35	0.195049	3301	Sun	P19957	154.681
Plasma	PIANP	Q8IYJ0	rs11064321	12	6809896	C	G	0.2262	0.027	5e-17	0.397321	3301	Sun	Q8IYJ0	70.1872
Plasma	PIGR	P01833	rs2007272	1	207113755	C	G	-0.205	0.0248	1.4e-16	0.425661	3301	Sun	P01833	68.3289
Plasma	PLA2G2A	A0A024RA96;P14555	rs11573156	1	20306146	C	G	1.0205	0.0243	1e-200	0.231634	3301	Sun	A0A024RA96;P14555	1763.65
Plasma	PLA2R1	Q13018;B7ZML4	rs3749117	2	160885442	C	T	-0.9021	0.0188	1e-200	0.501272	3301	Sun	Q13018;B7ZML4	2302.47
Plasma	PLAU	P00749;Q59GZ8;B4DNJ4;A0A024QZM9	rs2227551	10	75669190	T	G	-0.2435	0.0266	5.4e-20	0.716116	3301	Sun	P00749;Q59GZ8;B4DNJ4;A0A024QZM9	83.7982
Plasma	PLEKHA7	E9PKC0;Q6IQ23	rs382280	11	16857799	T	C	0.2767	0.04	4.8e-12	0.121245	3301	Sun	E9PKC0;Q6IQ23	47.8518
Plasma	PLG	P00747;Q5TEH5	rs783150	6	161226939	T	C	-0.5174	0.0656689	8.7e-15	0.113568	995	Suhre	P00747;Q5TEH5	62.0773
Plasma	PLXNB2	O15031	rs28573806	22	50727792	C	T	0.5315	0.0232	3.5e-116	0.399591	3301	Sun	O15031	524.844
Plasma	PLXNC1	O60486	rs115651556	12	94613898	A	G	-2.1447	0.1008	2.1e-100	0.013723	3301	Sun	O60486	452.702
Plasma	PLXNC1	O60486	rs7972001	12	94623502	T	C	-1.005	0.122632	7.773e-16	0.0337361	993	Suhre	O60486	67.1621
Plasma	POFUT1	Q9H488	rs76143353	20	30815755	T	C	-0.8	0.0499	9.3e-58	0.059564	3301	Sun	Q9H488	257.027
Plasma	POGLUT1	Q8NBL1;B4DJ97	rs75203710	3	119121679	C	T	0.3935	0.0483	3.8e-16	0.070387	3301	Sun	Q8NBL1;B4DJ97	66.3736
Plasma	POMGNT2	A0A024R2P4;Q8NAT1	rs729654	3	43147652	T	C	-0.2561	0.0239	9.3e-27	0.473213	3301	Sun	A0A024R2P4;Q8NAT1	114.822
Plasma	PPA1	Q15181;V9HWB5	rs10823500	10	72005190	G	A	0.4013	0.0447665	1.525e-18	0.370854	995	Suhre	Q15181;V9HWB5	80.3584
Plasma	PPID	E5KN55;Q08752	rs8396	4	159630817	C	T	0.5011	0.0459752	3.395e-26	0.286437	988	Suhre	E5KN55;Q08752	118.796
Plasma	PPIE	Q9UNP9;B3KSZ1	rs12086750	1	40210468	C	G	-0.3832	0.025	4.8e-53	0.370624	3301	Sun	Q9UNP9;B3KSZ1	234.948
Plasma	PPIL1	A0A024RCX8;Q9Y3C6	rs12194408	6	36839598	G	C	-1.106	0.0705	1.9e-55	0.030241	3301	Sun	A0A024RCX8;Q9Y3C6	246.112
Plasma	PPP3CA;PPP3R1	A0A0S2Z4C6;Q08209;A0A0S2Z4B5;P63098	rs17266357	4	102721809	C	T	0.3681	0.0450047	8.67e-16	0.30993	997	Suhre	A0A0S2Z4C6;Q08209;A0A0S2Z4B5;P63098	66.8985
Plasma	PPT1	P50897	rs7533094	1	40559686	A	G	-0.8621	0.0603	2.3e-46	0.041979	3301	Sun	P50897	204.4
Plasma	PRCP	B7Z7Q6;P42785;A0A024R5L0	rs2229437	11	82564294	G	T	0.291	0.0315	2.8e-20	0.180887	3301	Sun	B7Z7Q6;P42785;A0A024R5L0	85.3424
Plasma	PRSS22	Q9GZN4	rs3810801	16	2892370	A	C	0.3066	0.0256	3.7e-33	0.332823	3301	Sun	Q9GZN4	143.438
Plasma	PRTN3	P24158	rs10425544	19	836043	C	T	0.5991	0.0269	8.3e-110	0.712816	3301	Sun	P24158	496.014
Plasma	PSAPL1	Q6NUJ1	rs10023470	4	7434456	G	A	0.5481	0.0307	2.6e-71	0.184308	3301	Sun	Q6NUJ1	318.745
Plasma	PSG3	Q16557	rs2355433	19	43679088	G	A	-0.6523	0.0239	1.6e-163	0.547653	3301	Sun	Q16557	744.902
Plasma	PSG4	B3KQL2;Q96QL5;Q6P520;Q00888	rs1138888	19	43696022	A	T	-0.666	0.0245	5.4e-163	0.624394	3301	Sun	B3KQL2;Q96QL5;Q6P520;Q00888	738.952
Plasma	PTGDS	A0A024R8G3;P41222	rs7019538	9	139861470	C	T	0.1979	0.0246	7.8e-16	0.524107	3301	Sun	A0A024R8G3;P41222	64.7174
Plasma	PTGFRN	Q9P2B2	rs4233450	1	117490261	T	G	1.0007	0.0283	1e-200	0.829141	3301	Sun	Q9P2B2	1250.36
Plasma	PTHLH	P12272;Q53XY9;A0A024RB29	rs10843115	12	28307717	T	C	0.1862	0.0276	1.4e-11	0.271368	3301	Sun	P12272;Q53XY9;A0A024RB29	45.5136
Plasma	PTN	A0A024R778;P21246	rs1431093	7	137016297	A	C	0.2196	0.0248	7.9e-19	0.419185	3301	Sun	A0A024R778;P21246	78.4082
Plasma	QDPR	A0A140VKA9;P09417	rs28719835	4	17520066	T	C	-0.5668	0.0275	1e-94	0.242578	3301	Sun	A0A140VKA9;P09417	424.81
Plasma	QPCTL	Q9NXS2	rs17850756	19	46206262	A	G	-0.2881	0.026	1.6e-28	0.327901	3301	Sun	Q9NXS2	122.783
Plasma	QSOX1	A0A140VKE5;O00391;Q13876	rs12371	1	180163390	G	A	0.6995	0.0426	1.3e-60	0.089018	3301	Sun	A0A140VKE5;O00391;Q13876	269.623
Plasma	QSOX2	Q6ZRP7	rs10858248	9	139108324	G	A	-0.3568	0.0239	1.5e-50	0.502175	3301	Sun	Q6ZRP7	222.871
Plasma	RARRES1	P49788	rs61696028	3	158455703	C	A	1.3366	0.0266	1e-200	0.146047	3301	Sun	P49788	2524.87
Plasma	RARRES2	A0A090N7U9;Q99969	rs9640161	7	150045910	A	C	0.3473	0.0417713	3.049e-16	0.370821	987	Suhre	A0A090N7U9;Q99969	69.1279
Plasma	REG1A	A8K7G6;P05451	rs11126696	2	79323888	G	A	0.265	0.021	2.18e-40	0.612	6861	Yao	A8K7G6;P05451	159.24
Plasma	REG4	A0A024R0M1;Q9BYZ8	rs79795228	1	120359286	A	C	0.7938	0.0995	1.4e-15	0.015404	3301	Sun	A0A024R0M1;Q9BYZ8	63.6467
Plasma	RELT	A0A024R5N3;Q969Z4	rs7952686	11	73128503	T	C	0.4125	0.0292	3.1e-45	0.204256	3301	Sun	A0A024R5N3;Q969Z4	199.564
Plasma	RET	P07949;Q9BTX6;A0A024R7T2	rs2795507	10	43352894	C	T	-0.2768	0.0305	1.1e-19	0.796047	3301	Sun	P07949;Q9BTX6;A0A024R7T2	82.3631
Plasma	RETN	Q9HD89	rs34124816	19	7733676	C	A	-0.6083	0.0645	4.4e-21	0.037632	3301	Sun	Q9HD89	88.9439
Plasma	RFESD	Q8TAC1;A0A024RAR3	rs77881626	5	95017852	G	T	-0.5972	0.0573	2.1e-25	0.04763	3301	Sun	Q8TAC1;A0A024RAR3	108.625
Plasma	RGMA	A0A0A0MTQ4;Q96B86	rs3752102	15	93616014	A	C	-0.2012	0.0245	2.5e-16	0.473455	3301	Sun	A0A0A0MTQ4;Q96B86	67.441
Plasma	RGMB	J3KNF6;Q6NW40	rs1563317	5	97768486	G	A	0.2161	0.0245	1.2e-18	0.552752	3301	Sun	J3KNF6;Q6NW40	77.7996
Plasma	RIDA	A0A024R9H2;P52758	rs1462977	8	99115359	G	A	-0.3387	0.0258	2.2e-39	0.322718	3301	Sun	A0A024R9H2;P52758	172.342
Plasma	RMDN1	Q6N086;Q96DB5;E5RH53	rs11781016	8	87529297	C	A	0.3167	0.0243	8.3e-39	0.489299	3301	Sun	Q6N086;Q96DB5;E5RH53	169.857
Plasma	RNASE1	P07998;W0UV93	rs17254387	14	21280678	A	G	0.2302	0.0273	3e-17	0.687505	3301	Sun	P07998;W0UV93	71.1026
Plasma	RNASE2	P10153;W0UV60	rs56204594	14	21433367	C	A	0.2366	0.0244	3.2e-22	0.464292	3301	Sun	P10153;W0UV60	94.0264
Plasma	RNASE4	P34096;Q53XB4	rs12588573	14	21146584	T	C	-0.4494	0.0291	8.9e-54	0.224438	3301	Sun	P34096;Q53XB4	238.495
Plasma	RNASE6	Q6IB39;Q93091	rs11622942	14	21250846	T	G	0.9971	0.0236	1e-200	0.233384	3301	Sun	Q6IB39;Q93091	1785.06
Plasma	ROR1	Q01973	rs1408416	1	64614495	T	G	-0.44	0.033	1.8e-40	0.161988	3301	Sun	Q01973	177.778
Plasma	RPN1	P04843	rs2712417	3	128345179	G	A	-0.3447	0.0247	3.1e-44	0.618031	3301	Sun	P04843	194.755
Plasma	RRM2B	Q7LG56	rs74589258	8	103215228	G	A	0.3254	0.0479	1.1e-11	0.07035	3301	Sun	Q7LG56	46.1492
Plasma	RSPO3	Q9BXY4	rs2489623	6	127455821	C	A	0.27	0.0245	3.6e-28	0.534679	3301	Sun	Q9BXY4	121.449
Plasma	RTN4R	Q9BZR6	rs75766	22	20174853	A	C	-0.3498	0.0283	4.8e-35	0.748115	3301	Sun	Q9BZR6	152.78
Plasma	S100A4	P26447	rs58056804	1	153524706	A	G	0.5046	0.0565	4.5e-19	0.049682	3301	Sun	P26447	79.7623
Plasma	SCARF1	A8K6Z5;Q14162	rs8071756	17	1574342	G	A	0.5897	0.0494265	9.358e-31	0.223671	997	Suhre	A8K6Z5;Q14162	142.345
Plasma	SCARF2	A0A096LNX8;Q96GP6	rs738086	22	20775556	T	G	0.2997	0.0318	4.8e-21	0.811314	3301	Sun	A0A096LNX8;Q96GP6	88.8217
Plasma	SCG3	Q8WXD2	rs1378892	15	51964865	C	T	0.486	0.0277	1e-68	0.763554	3301	Sun	Q8WXD2	307.831
Plasma	SECTM1	Q8WVN6	rs4789763	17	80289284	G	A	0.2805	0.0246	3.8e-30	0.492828	3301	Sun	Q8WVN6	130.016
Plasma	SELL	A0A024R8Z0;P14151	rs4987358	1	169665551	T	G	-0.5165	0.0261	6.8e-87	0.27377	3301	Sun	A0A024R8Z0;P14151	391.615
Plasma	SELP	A0A024R8Y9;P16109;Q6NUL9;Q5R341	rs6136	1	169563951	G	T	-0.8073	0.0371	3e-105	0.107874	3301	Sun	A0A024R8Y9;P16109;Q6NUL9;Q5R341	473.502
Plasma	SEMA3C	B4E2I9;Q99985	rs1019016	7	80570562	T	G	0.1751	0.0248	1.6e-12	0.581376	3301	Sun	B4E2I9;Q99985	49.8504
Plasma	SEMA3E	O15041	rs3757607	7	83034362	C	G	-1.1204	0.0323	1e-200	0.12244	3301	Sun	O15041	1203.21
Plasma	SEMA3G	Q9NS98	rs2016575	3	52477080	C	T	-0.2687	0.0316	1.9e-17	0.815652	3301	Sun	Q9NS98	72.3038
Plasma	SEMA5A	Q13591;X5DR95	rs17329170	5	9547242	A	G	1.432	0.0324	1e-200	0.100634	3301	Sun	Q13591;X5DR95	1953.42
Plasma	SERPINA1	E9KL23;P01009	rs2749534	14	94809760	G	A	0.4267	0.0537626	5.551e-15	0.201103	997	Suhre	E9KL23;P01009	62.9918
Plasma	SERPINA3	A0A024R6P0;P01011	rs6575449	14	95097303	T	C	-0.4323	0.0535108	1.903e-15	0.18593	995	Suhre	A0A024R6P0;P01011	65.266
Plasma	SERPINA4	P29622;A0A024R6I9	rs10135681	14	95007744	C	T	0.2771	0.0422102	8.416e-11	0.395186	997	Suhre	P29622;A0A024R6I9	43.0961
Plasma	SERPINA4	P29622;A0A024R6I9	rs10139745	14	95035374	A	G	0.6166	0.0277	4.9e-110	0.221432	3301	Sun	P29622;A0A024R6I9	495.504
Plasma	SERPINE2	A0A024R498;P07093;A0A024R451	rs68066031	2	224880498	C	T	-0.4261	0.0297	1.1e-46	0.258001	3301	Sun	A0A024R498;P07093;A0A024R451	205.831
Plasma	SERPINF1	A0A140VKF3;P36955	rs62088172	17	1666253	T	C	-0.4449	0.0251	1.8e-70	0.344526	3301	Sun	A0A140VKF3;P36955	314.179
Plasma	SERPINF2	P08697	rs11657394	17	1636950	A	C	-0.3459	0.0479	5.4e-13	0.077401	3301	Sun	P08697	52.1471
Plasma	SIGLEC12	Q96PQ1	rs3826667	19	52004074	T	C	-1.127	0.0275	1e-200	0.835439	3301	Sun	Q96PQ1	1679.51
Plasma	SIGLEC14	Q08ET2	rs1106476	19	52130637	A	T	-1.1918	0.0317	1e-200	0.116912	3301	Sun	Q08ET2	1413.48
Plasma	SIGLEC6	O43699;A0A024R4K4	rs2124910	19	52025247	T	C	0.653	0.0433631	2.748e-46	0.407351	993	Suhre	O43699;A0A024R4K4	226.77
Plasma	SIGLEC7	Q9Y286	rs140185670	19	51646140	C	G	-0.6089	0.0482	1.7e-36	0.07999	3301	Sun	Q9Y286	159.587
Plasma	SIGLEC9	Q9Y336	rs2075803	19	51628529	G	A	-1.2255	0.0123	1e-200	0.55088	3301	Sun	Q9Y336	9926.96
Plasma	SIRPA	P78324	rs6136377	20	1896288	G	A	-1.2106	0.0153	1e-200	0.368754	3301	Sun	P78324	6260.64
Plasma	SIRPB1	O00241;Q5TFQ8;H9KV29	rs3848788	20	1543066	A	G	0.7453	0.0239	1e-200	0.304983	3301	Sun	O00241;Q5TFQ8;H9KV29	972.448
Plasma	SIRPG	Q9P1W8	rs6043409	20	1616206	G	A	0.2628	0.0261	8.1e-24	0.652477	3301	Sun	Q9P1W8	101.384
Plasma	SLAMF7	Q9NQ25;B4DVL7;B4DW98	rs11581248	1	160720074	T	C	-1.2597	0.0295	1e-200	0.142448	3301	Sun	Q9NQ25;B4DVL7;B4DW98	1823.43
Plasma	SMOC1	Q9H4F8;A0A024R6E0	rs1958078	14	70354858	C	A	0.3765	0.0328	1.8e-30	0.833946	3301	Sun	Q9H4F8;A0A024R6E0	131.76
Plasma	SNCA	P37840;H6UYS5	rs2245801	4	90757840	C	T	-0.2507	0.0303	1.2e-16	0.788276	3301	Sun	P37840;H6UYS5	68.4579
Plasma	SPARCL1	A0A024RDE1;Q14515;B7ZB68;Q8N4S1	rs7681694	4	88462729	A	G	0.5315	0.0244	2.7e-105	0.3366	3301	Sun	A0A024RDE1;Q14515;B7ZB68;Q8N4S1	474.49
Plasma	SPARCL1	A0A024RDE1;Q14515;B7ZB68;Q8N4S1	rs1462372	4	88478750	C	T	0.3214	0.0461997	6.309e-12	0.327482	997	Suhre	A0A024RDE1;Q14515;B7ZB68;Q8N4S1	48.3964
Plasma	SPATA20	Q8TB22	rs9890200	17	48624523	C	A	-0.2532	0.0252	8.7e-24	0.375996	3301	Sun	Q8TB22	100.955
Plasma	SPINK2	D6RI10;D6RC51;P20155;A0A087WTA9;A0A024RD95	rs11941335	4	57689460	T	C	0.9996	0.083	2.2e-33	0.021062	3301	Sun	D6RI10;D6RC51;P20155;A0A087WTA9;A0A024RD95	145.043
Plasma	SPINK6	Q6UWN8	rs1432688	5	147603178	G	A	1.0579	0.0428	7.6e-135	0.924477	3301	Sun	Q6UWN8	610.944
Plasma	SPINT2	A0A140VJV6;O43291	rs71354995	19	38791841	G	A	-0.9908	0.0227	1e-200	0.242563	3301	Sun	A0A140VJV6;O43291	1905.11
Plasma	SPINT3	P49223	rs6017591	20	44141041	C	T	0.5431	0.0227	6e-127	0.541306	3301	Sun	P49223	572.411
Plasma	SPOCK2	Q92563;A0A024QZQ5	rs1245540	10	73849752	T	C	0.2179	0.0243	3.3e-19	0.44884	3301	Sun	Q92563;A0A024QZQ5	80.4085
Plasma	SPOCK3	Q9BQ16;A0A0A0MTJ2;B4DI52	rs17599599	4	167961738	A	G	0.8477	0.0765	1.5e-28	0.028272	3301	Sun	Q9BQ16;A0A0A0MTJ2;B4DI52	122.79
Plasma	SPON1	Q9HCB6	rs10832169	11	14066486	A	G	0.3748	0.0239	1.3e-55	0.490547	3301	Sun	Q9HCB6	245.925
Plasma	ST3GAL1	A0A024R9L6;Q11201	rs9643300	8	134503148	T	C	-0.2571	0.0246	1.4e-25	0.562654	3301	Sun	A0A024R9L6;Q11201	109.228
Plasma	ST3GAL6	A0A087WXB8;Q9Y274	rs72934623	3	98509705	A	G	-1.8784	0.0447	1e-200	0.053172	3301	Sun	A0A087WXB8;Q9Y274	1765.88
Plasma	SVEP1	B3KQM1;Q4LDE5;Q5JB40	rs61751937	9	113312231	C	G	1.1854	0.0702	5.2e-64	0.030029	3301	Sun	B3KQM1;Q4LDE5;Q5JB40	285.138
Plasma	SWAP70	B3KUB9;E7EMB1;Q9UH65	rs415895	11	9769562	G	C	-0.2659	0.0256	3.5e-25	0.649843	3301	Sun	B3KUB9;E7EMB1;Q9UH65	107.884
Plasma	TAPBPL	Q9BX59	rs2532497	12	6564210	A	G	1.2577	0.0163	1e-200	0.273692	3301	Sun	Q9BX59	5953.59
Plasma	TCN1	P20061	rs34528912	11	59631535	T	C	-0.7109	0.0624	4.6e-30	0.04157	3301	Sun	P20061	129.792
Plasma	TCN2	P20062	rs4820885	22	31012756	C	T	-0.7247	0.0212	1e-200	0.549103	3301	Sun	P20062	1168.54
Plasma	TEK	Q02763;Q59HG2	rs35030851	9	27197486	T	G	0.5573	0.057	1.4e-22	0.046653	3301	Sun	Q02763;Q59HG2	95.5935
Plasma	TEPSIN	Q96N21;A0A1B0GV70	rs61745945	17	79205421	A	G	-0.8768	0.0986	5.9e-19	0.016358	3301	Sun	Q96N21;A0A1B0GV70	79.0765
Plasma	TFF1	P04155	rs3761376	21	43787038	A	G	-0.2204	0.0291	3.9e-14	0.241766	3301	Sun	P04155	57.3637
Plasma	TGFBI	A0A0S2Z4Q2;Q15582	rs13159365	5	135389433	T	C	-0.4461	0.0239	5e-78	0.507136	3301	Sun	A0A0S2Z4Q2;Q15582	348.392
Plasma	THBS2	P35442	rs73043857	6	169624900	G	A	0.8084	0.0383	6.9e-99	0.102347	3301	Sun	P35442	445.508
Plasma	THSD1	A0A024R064;B3KTY7;Q9NS62	rs41292808	13	52971517	T	C	0.9059	0.0757	5.5e-33	0.026681	3301	Sun	A0A024R064;B3KTY7;Q9NS62	143.208
Plasma	TIE1	B4DTW8;P35590	rs2275180	1	43773033	G	A	0.2538	0.0251	4.8e-24	0.623345	3301	Sun	B4DTW8;P35590	102.244
Plasma	TIMP3	P35625	rs2097326	22	33165020	G	A	0.9307	0.0396733	4.424e-97	0.27873	992	Suhre	P35625	550.329
Plasma	TIMP4	Q99727	rs454615	3	12077010	C	T	0.4903	0.0318	1.7e-53	0.830831	3301	Sun	Q99727	237.722
Plasma	TIRAP	A0A024R3M4;P58753	rs111577916	11	126071349	T	G	-0.5707	0.0774	1.6e-13	0.024689	3301	Sun	A0A024R3M4;P58753	54.3668
Plasma	TLR4;LY96	O00206;Q9Y6Y9	rs4986790	9	120475302	G	A	-0.9019	0.0509	2.8e-70	0.05593	3301	Sun	O00206;Q9Y6Y9	313.965
Plasma	TMEM132A	Q24JP5	rs11230521	11	60698732	A	G	0.6176	0.0274	2e-112	0.231444	3301	Sun	Q24JP5	508.058
Plasma	TMEM132C	Q8N3T6	rs11059617	12	128757909	T	A	-0.225	0.0257	2.2e-18	0.335066	3301	Sun	Q8N3T6	76.6476
Plasma	TMEM190	Q8WZ59	rs4806666	19	55888095	T	C	-0.997	0.0177	1e-200	0.438473	3301	Sun	Q8WZ59	3172.81
Plasma	TNFAIP6	P98066	rs289828	2	152137181	T	C	-0.5479	0.0237	5.5e-118	0.62173	3301	Sun	P98066	534.449
Plasma	TNFRSF11A	Q9Y6Q6	rs884205	18	60054857	C	A	-0.2235	0.0292	2e-14	0.756399	3301	Sun	Q9Y6Q6	58.5854
Plasma	TNFRSF6B	O95407	rs62217798	20	62347189	T	G	-0.224	0.0316	1.4e-12	0.784171	3301	Sun	O95407	50.2484
Plasma	TNFSF12;TNFSF12-TNFSF13	O43508;Q4ACW9;A0A0A6YY99	rs12941509	17	7448288	G	C	0.3933	0.0266	2.2e-49	0.279301	3301	Sun	O43508;Q4ACW9;A0A0A6YY99	218.617
Plasma	TPSAB1;TPSB2	P20231;Q15661;A0A140VJT7	rs4984778	16	1297516	C	G	0.5167	0.0463218	2.678e-27	0.284639	996	Suhre	P20231;Q15661;A0A140VJT7	124.425
Plasma	TPST1	A0A024RDK9;O60507	rs313829	7	65552497	G	A	0.2313	0.0262	1.1e-18	0.688554	3301	Sun	A0A024RDK9;O60507	77.9379
Plasma	TPST2	A0A024R1G9;O60704	rs2283824	22	26924456	A	G	0.2429	0.0246	6e-23	0.416943	3301	Sun	A0A024R1G9;O60704	97.4956
Plasma	TREML2	Q5T2D2	rs61998254	6	41166151	G	A	0.6927	0.0352	5e-86	0.126963	3301	Sun	Q5T2D2	387.262
Plasma	UCMA	A0A067XJP8;Q8WVF2;A0A067XKV3;A0A067XJX6	rs2093847	10	13276534	T	C	-0.5863	0.0382	3.1e-53	0.106703	3301	Sun	A0A067XJP8;Q8WVF2;A0A067XKV3;A0A067XJX6	235.566
Plasma	UNC5C	A8K385;O95185	rs57091121	4	96444053	T	A	0.2694	0.0259	1.9e-25	0.336919	3301	Sun	A8K385;O95185	108.192
Plasma	UROS	A0A0S2Z4T8;P10746;A0A0S2Z5C5;Q5T3L8	rs10794029	10	127561568	G	A	-0.2329	0.0311	7.6e-14	0.794492	3301	Sun	A0A0S2Z4T8;P10746;A0A0S2Z5C5;Q5T3L8	56.0813
Plasma	VEGFA	P15692;A0A024RD33;A0A024RD37;A0A0Y0IMM4;A2A2V4	rs6921438	6	43925607	A	G	-0.7023	0.0215	1e-200	0.496842	3301	Sun	P15692;A0A024RD33;A0A024RD37;A0A0Y0IMM4;A2A2V4	1067.01
Plasma	VEGFC	P49767	rs41278571	4	177650866	T	C	1.7416	0.1215	1.3e-46	0.010126	3301	Sun	P49767	205.468
Plasma	VIT	Q6UXI7	rs10490666	2	36932493	T	A	0.3471	0.0264	1.9e-39	0.304408	3301	Sun	Q6UXI7	172.863
Plasma	VSIR	Q9H7M9	rs10762477	10	73531069	G	A	0.2705	0.0352	1.7e-14	0.14794	3301	Sun	Q9H7M9	59.054
Plasma	WFIKKN2	C9J6G4;Q8TEU8	rs7225465	17	48916159	A	G	-0.6533	0.0238	9.3e-166	0.68203	3301	Sun	C9J6G4;Q8TEU8	753.479
Plasma	WISP1	O95388	rs35472615	8	134197537	A	G	0.5113	0.0263	1.7e-84	0.274129	3301	Sun	O95388	377.955
Plasma	XCL1	P47992	rs4656599	1	168503386	T	C	0.4295	0.0311	2e-43	0.189892	3301	Sun	P47992	190.724
Plasma	ACE	P12821	rs4344	17	61566724	A	G	-0.583	0.022	8.5e-136	0.499	3200	Emilsson	P12821	702.25
Plasma	ACHE	P22303	rs4727469	7	100509163	C	T	-0.297	0.023	7.5e-37	0.524	3200	Emilsson	P22303	166.747
Plasma	ACP6	Q9NPH0	rs2153463	1	147124310	G	T	0.944	0.022	1e-200	0.739	3200	Emilsson	Q9NPH0	1841.19
Plasma	ADAM12	O43184	rs10794057	10	127729734	T	C	-0.209	0.025	1.2e-16	0.398	3200	Emilsson	O43184	69.8896
Plasma	ADAM19	Q9H013	rs7728609	5	156935524	C	T	0.246	0.026	1.2e-21	0.675	3200	Emilsson	Q9H013	89.5207
Plasma	ADAM22	Q9P0K1	rs6966166	7	87455155	T	C	-0.177	0.026	9.8e-12	0.478	3200	Emilsson	Q9P0K1	46.3447
Plasma	ADH4	P08319	rs1800759	4	100065509	G	T	0.157	0.025	4.1e-10	0.622	3200	Emilsson	P08319	39.4384
Plasma	ADH5	P11766	rs1453873	4	100022571	C	T	-0.284	0.027	2.5e-25	0.742	3200	Emilsson	P11766	110.639
Plasma	ADH7	P40394	rs17529509	4	100351436	C	A	0.401	0.048	8e-17	0.927	3200	Emilsson	P40394	69.7921
Plasma	ADIPOQ	Q15848	rs143257534	3	186551888	C	T	0.425	0.072	3.3e-09	0.974	3200	Emilsson	Q15848	34.8428
Plasma	AFP	P02771	rs6829551	4	74173715	T	C	0.187	0.031	2.4e-09	0.812	3200	Emilsson	P02771	36.3881
Plasma	AKR7A2	O43488	rs144376466	1	19600538	C	T	0.436	0.042	1.9e-24	0.912	3200	Emilsson	O43488	107.764
Plasma	ALPG	P10696	rs10933394	2	233249080	T	C	-0.192	0.026	1e-13	0.642	3200	Emilsson	P10696	54.5325
Plasma	ALPP	NA	rs12478529	2	233286654	C	T	-0.354	0.028	2.5e-35	0.778	3200	Emilsson	NA	159.842
Plasma	AMY2B	P19961	rs17014913	1	104105635	A	G	0.433	0.034	3.2e-36	0.839	3200	Emilsson	P19961	162.188
Plasma	AOC1	P19801	rs10452848	7	150523544	A	G	-0.765	0.021	1e-200	0.498	3200	Emilsson	P19801	1327.04
Plasma	AP1G2	O75843	rs12897422	14	24033027	G	A	0.268	0.035	1.3e-14	0.858	3200	Emilsson	O75843	58.6318
Plasma	APOA1	P02647	rs75507001	11	116577694	C	A	0.55	0.061	1.7e-19	0.957	3200	Emilsson	P02647	81.2954
Plasma	APOBEC3G	Q9HC16	rs738469	22	39510995	A	G	0.245	0.042	4.5e-09	0.903	3200	Emilsson	Q9HC16	34.0278
Plasma	APOF	Q13790	rs808919	12	56647911	C	G	0.321	0.04	6.9e-16	0.903	3200	Emilsson	Q13790	64.4006
Plasma	APOH	P02749	rs1801690	17	64208285	C	G	0.552	0.053	6.5e-25	0.943	3200	Emilsson	P02749	108.474
Plasma	ARHGAP1	Q07960	rs5899	11	46747662	C	T	0.835	0.111	8.4e-14	0.989	3200	Emilsson	Q07960	56.5883
Plasma	ASIP	P42127	rs62212171	20	32987687	T	C	-0.814	0.037	9.6e-98	0.89	3200	Emilsson	P42127	484
Plasma	AZU1	P20160	rs351976	19	806673	T	C	0.216	0.027	1.5e-15	0.709	3200	Emilsson	P20160	64
Plasma	B3GALT6	Q96L58	rs3766186	1	1162435	C	A	0.271	0.041	6.5e-11	0.899	3200	Emilsson	Q96L58	43.6889
Plasma	B3GLCT	Q6Y288	rs9544399	13	31885907	A	G	0.278	0.031	1.6e-19	0.791	3200	Emilsson	Q6Y288	80.4204
Plasma	B3GNT8	Q7Z7M8	rs284663	19	41932612	T	C	0.744	0.021	1e-200	0.56	3200	Emilsson	Q7Z7M8	1255.18
Plasma	B4GALT6	Q9UBX8	rs113222817	18	29216314	T	G	1.143	0.063	8.1e-71	0.965	3200	Emilsson	Q9UBX8	329.163
Plasma	BCAN	Q96GW7	rs7541549	1	156588439	T	C	0.201	0.029	5.6e-12	0.767	3200	Emilsson	Q96GW7	48.0392
Plasma	BOC	Q9BWV1	rs73235147	3	112973955	A	T	-0.241	0.032	1.1e-13	0.833	3200	Emilsson	Q9BWV1	56.7197
Plasma	BPIFA2	Q96DR5	rs141715080	20	31742114	C	T	0.429	0.076	2e-08	0.973	3200	Emilsson	Q96DR5	31.8631
Plasma	BTD	P43251	rs13100619	3	15549967	A	C	1.431	0.058	4.4e-122	0.962	3200	Emilsson	P43251	608.728
Plasma	BTNL8	Q6UX41	rs7721375	5	180439650	C	T	0.273	0.024	1.4e-28	0.507	3200	Emilsson	Q6UX41	129.391
Plasma	C1QL1	O75973	rs9915692	17	43034207	A	G	-0.279	0.023	3.4e-32	0.463	3200	Emilsson	O75973	147.147
Plasma	C1QTNF3	Q9BXJ4	rs840390	5	34018623	G	A	0.203	0.037	2.8e-08	0.868	3200	Emilsson	Q9BXJ4	30.1015
Plasma	C1RL	Q9NZP8	rs6488561	12	7246894	G	A	0.27	0.027	5.6e-24	0.695	3200	Emilsson	Q9NZP8	100
Plasma	C3	P01024	rs163494	19	6724340	C	T	0.264	0.031	3.4e-17	0.805	3200	Emilsson	P01024	72.5245
Plasma	C4BPA	P04003	rs11120218	1	207278451	G	A	-0.429	0.038	1.5e-28	0.889	3200	Emilsson	P04003	127.452
Plasma	C5	P01031	rs1035029	9	123742818	A	G	0.182	0.025	2.1e-13	0.611	3200	Emilsson	P01031	52.9984
Plasma	C9	P02748	rs265721	5	39354069	G	A	-0.375	0.06	5.9e-10	0.959	3200	Emilsson	P02748	39.0625
Plasma	CA1	P00915	rs2453868	8	86302696	T	C	-0.147	0.025	2.2e-09	0.582	3200	Emilsson	P00915	34.5744
Plasma	CA8	P35219	rs7009482	8	61195053	G	A	-0.188	0.025	5.9e-14	0.589	3200	Emilsson	P35219	56.5504
Plasma	CALCOCO2	Q13137	rs550510	17	46926615	G	A	0.19	0.033	1e-08	0.843	3200	Emilsson	Q13137	33.1497
Plasma	CAPG	P40121	rs143448563	2	85610023	A	G	1.4	0.094	1e-48	0.983	3200	Emilsson	P40121	221.82
Plasma	CCL27	Q9Y4X3	rs2070074	9	34649442	A	G	0.321	0.041	1e-14	0.907	3200	Emilsson	Q9Y4X3	61.2974
Plasma	CCL4L1	Q8NHW4	rs2687507	17	34433964	C	T	-0.239	0.029	1.5e-16	0.747	3200	Emilsson	Q8NHW4	67.9203
Plasma	CD274	Q9NZQ7	rs1411262	9	5459419	C	T	0.31	0.027	1.7e-29	0.736	3200	Emilsson	Q9NZQ7	131.824
Plasma	CD300A	Q9UGN4	rs2272111	17	72469966	G	A	0.435	0.028	1.2e-52	0.788	3200	Emilsson	Q9UGN4	241.358
Plasma	CD300E	Q496F6	rs8081669	17	72614611	G	A	0.27	0.025	4.2e-27	0.551	3200	Emilsson	Q496F6	116.64
Plasma	CD7	P09564	rs116473040	17	80291652	A	G	0.962	0.057	1.3e-61	0.955	3200	Emilsson	P09564	284.84
Plasma	CD8A	P01732	rs111976570	2	87014112	A	C	-0.567	0.031	7.3e-73	0.81	3200	Emilsson	P01732	334.536
Plasma	CDCP1	Q9H5V8	rs7621542	3	45206484	C	T	0.18	0.031	5.9e-09	0.8	3200	Emilsson	Q9H5V8	33.7149
Plasma	CDH11	P55287	rs59614634	16	65029943	A	T	0.803	0.036	3.4e-101	0.89	3200	Emilsson	P55287	497.538
Plasma	CFHR1	Q03591	rs57809726	1	196841377	A	G	1.295	0.027	1e-200	0.862	3200	Emilsson	Q03591	2300.45
Plasma	CFHR4	Q92496	rs4915559	1	196886770	T	C	0.655	0.026	1.7e-131	0.753	3200	Emilsson	Q92496	634.652
Plasma	CHST12	Q9NRB3	rs2969076	7	2473747	A	G	-0.235	0.036	7.3e-11	0.872	3200	Emilsson	Q9NRB3	42.6119
Plasma	CLEC11A	Q9Y240	rs13866	19	51228746	C	T	0.154	0.026	4e-09	0.691	3200	Emilsson	Q9Y240	35.0828
Plasma	CLEC1B	Q9P126	rs544605	12	10146707	T	C	-0.504	0.028	4.8e-70	0.781	3200	Emilsson	Q9P126	324
Plasma	CLEC4C	Q8WTT0	rs11055602	12	7904111	T	G	-0.95	0.019	1e-200	0.567	3200	Emilsson	Q8WTT0	2500
Plasma	CLN5	O75503	rs7996555	13	77562492	C	T	0.35	0.055	1.5e-10	0.946	3200	Emilsson	O75503	40.4959
Plasma	CNP	P09543	rs12602950	17	40123829	A	G	0.187	0.027	3.8e-12	0.704	3200	Emilsson	P09543	47.9684
Plasma	CPQ	Q9Y646	rs145746079	8	97832518	T	C	1.192	0.073	7.1e-58	0.972	3200	Emilsson	Q9Y646	266.629
Plasma	CRHBP	P24387	rs6414971	5	76170674	T	A	-0.511	0.026	2.9e-79	0.741	3200	Emilsson	P24387	386.274
Plasma	CRLF1	O75462	rs2238647	19	18710535	G	A	-0.286	0.029	1.4e-22	0.778	3200	Emilsson	O75462	97.2604
Plasma	CROT	Q9UKG9	rs77463367	7	87006034	C	G	0.348	0.047	1.6e-13	0.93	3200	Emilsson	Q9UKG9	54.823
Plasma	CRTAC1	Q9NQ79	rs588061	10	99642731	C	T	0.346	0.024	8.6e-47	0.529	3200	Emilsson	Q9NQ79	207.84
Plasma	CRTAM	O95727	rs2370794	11	122714782	A	G	-0.236	0.026	5.8e-20	0.668	3200	Emilsson	O95727	82.3905
Plasma	CRYZ	Q08257	rs3819946	1	75175886	T	C	-1.175	0.029	1e-200	0.861	3200	Emilsson	Q08257	1641.65
Plasma	CST4	P01036	rs7270028	20	23681073	C	A	0.465	0.039	1.8e-31	0.896	3200	Emilsson	P01036	142.16
Plasma	CTGF	P29279	rs9388953	6	132297509	G	A	0.353	0.03	8.7e-32	0.789	3200	Emilsson	P29279	138.454
Plasma	CTSC	P53634	rs55897509	11	88066714	A	C	-0.926	0.041	2.3e-107	0.918	3200	Emilsson	P53634	510.099
Plasma	CXCL10	P02778	rs4859589	4	76948299	G	A	0.133	0.0243978	5e-08	0.505	3200	Emilsson	P02778	29.7168
Plasma	CYB5D2	Q8WUJ1	rs77246175	17	4072761	G	C	-0.342	0.046	2e-13	0.921	3200	Emilsson	Q8WUJ1	55.276
Plasma	CYTL1	Q9NRR1	rs62291616	4	5052063	T	C	-0.354	0.029	1.2e-32	0.814	3200	Emilsson	Q9NRR1	149.008
Plasma	DEFA1	P59665	rs4284061	8	6878257	A	T	0.171	0.024	3.3e-12	0.431	3200	Emilsson	P59665	50.7656
Plasma	DKK2	Q9UBU2	rs77571736	4	107864984	G	C	0.945	0.047	2.2e-83	0.954	3200	Emilsson	Q9UBU2	404.267
Plasma	DNER	Q8NFT8	rs35032874	2	230309360	T	G	0.162	0.029	1.7e-08	0.741	3200	Emilsson	Q8NFT8	31.2057
Plasma	DPEP1	P16444	rs423135	16	89740873	G	A	-0.313	0.024	5.5e-39	0.429	3200	Emilsson	P16444	170.085
Plasma	DUT	P33316	rs117540572	15	48670241	G	A	-0.339	0.05	2.1e-11	0.939	3200	Emilsson	P33316	45.9684
Plasma	DYNLL2	Q96FJ2	rs35729384	17	56178900	C	T	0.161	0.025	2.9e-10	0.698	3200	Emilsson	Q96FJ2	41.4736
Plasma	EBI3	Q14213	rs10409421	19	4254752	A	G	1.049	0.019	1e-200	0.716	3200	Emilsson	Q14213	3048.2
Plasma	ECH1	Q13011	rs4802890	19	39304402	G	A	-0.533	0.044	2.2e-33	0.92	3200	Emilsson	Q13011	146.74
Plasma	ENDOU	P21128	rs2072117	12	48131728	G	A	-0.163	0.026	3.8e-10	0.711	3200	Emilsson	P21128	39.3033
Plasma	EPHA2	P29317	rs28629977	1	16497272	C	G	-0.148	0.023	2e-10	0.564	3200	Emilsson	P29317	41.4064
Plasma	EPHB6	O15197	rs7789303	7	142552547	A	G	0.239	0.026	6.3e-20	0.725	3200	Emilsson	O15197	84.4985
Plasma	F13B	P05160	rs12116643	1	196973183	T	C	0.547	0.033	1.2e-60	0.863	3200	Emilsson	P05160	274.756
Plasma	FBLN1	P23142	rs67136035	22	45813433	T	D	0.132	0.0242144	5e-08	0.541	3200	Emilsson	P23142	29.7168
Plasma	FCN3	O75636	rs2474283	1	27716213	T	C	0.716	0.048	1.1e-48	0.933	3200	Emilsson	O75636	222.507
Plasma	FGFBP3	Q8TAT2	rs11186737	10	93666349	C	T	0.302	0.027	5.9e-28	0.746	3200	Emilsson	Q8TAT2	125.108
Plasma	FGFR3	P22607	rs2403274	4	1754515	C	G	0.177	0.029	6.7e-10	0.752	3200	Emilsson	P22607	37.2521
Plasma	FGL1	Q08830	rs7815429	8	17737357	T	C	-0.446	0.025	3.3e-70	0.313	3200	Emilsson	Q08830	318.266
Plasma	FKBP7	Q9Y680	rs10930831	2	179303976	G	C	-0.365	0.027	2e-39	0.768	3200	Emilsson	Q9Y680	182.75
Plasma	FMOD	Q06828	rs4971253	1	203321414	G	A	0.25	0.045	2.7e-08	0.921	3200	Emilsson	Q06828	30.8642
Plasma	FTCD	O95954	rs149024257	21	47686213	G	A	-0.287	0.051	1.9e-08	0.938	3200	Emilsson	O95954	31.6682
Plasma	GAA	P10253	rs12450199	17	78076592	A	C	0.369	0.025	1.4e-48	0.647	3200	Emilsson	P10253	217.858
Plasma	GALNT16	Q8N428	rs12100668	14	69793475	G	A	-0.194	0.025	4.4e-15	0.408	3200	Emilsson	Q8N428	60.2176
Plasma	GDI2	P50395	rs2890364	10	5833748	G	A	0.219	0.029	9.1e-14	0.774	3200	Emilsson	P50395	57.0285
Plasma	GKN2	Q86XP6	rs13008230	2	69154583	T	G	0.942	0.076	2.7e-34	0.973	3200	Emilsson	Q86XP6	153.63
Plasma	GLO1	Q04760	rs12209477	6	38669799	C	G	0.168	0.026	7.1e-11	0.66	3200	Emilsson	Q04760	41.7515
Plasma	GNMT	Q14749	rs9471987	6	42944140	A	G	0.4	0.024	2.4e-61	0.402	3200	Emilsson	Q14749	277.778
Plasma	GNPTG	Q9UJJ9	rs4984820	16	1407809	C	T	-0.344	0.046	8e-14	0.923	3200	Emilsson	Q9UJJ9	55.9244
Plasma	GSN	P06396	rs76331566	9	124009014	C	T	0.398	0.068	5e-09	0.969	3200	Emilsson	P06396	34.2569
Plasma	GSTM3	P21266	rs115929572	1	110246053	G	A	-0.249	0.031618	3.4e-15	0.935	3200	Emilsson	P21266	62.0199
Plasma	HDGF	P51858	rs4399146	1	156713558	G	A	0.269	0.027	3.2e-23	0.717	3200	Emilsson	P51858	99.2606
Plasma	HIBCH	Q6NVY1	rs291447	2	191177005	A	C	-0.631	0.023	2.9e-152	0.393	3200	Emilsson	Q6NVY1	752.667
Plasma	HPSE	Q9Y251	rs11732810	4	84230878	G	T	0.541	0.028	7.7e-78	0.773	3200	Emilsson	Q9Y251	373.318
Plasma	HSD17B14	Q9BPX1	rs473464	19	49334248	T	C	0.145	0.026	2.7e-08	0.498	3200	Emilsson	Q9BPX1	31.1021
Plasma	IFNLR1	Q8IU57	rs12046369	1	24526135	G	T	0.244	0.035	3.3e-12	0.853	3200	Emilsson	Q8IU57	48.6008
Plasma	IGDCC4	Q8TDY8	rs8034057	15	65789430	G	A	0.344	0.042	3.5e-16	0.905	3200	Emilsson	Q8TDY8	67.0839
Plasma	IGFBP5	P24593	rs139739387	2	217402489	A	G	0.608	0.098	7e-10	0.984	3200	Emilsson	P24593	38.4906
Plasma	IL10RB	Q08334	rs2834167	21	34640788	A	G	0.16	0.028	1.1e-08	0.732	3200	Emilsson	Q08334	32.6531
Plasma	IL1R1	P14778	rs7588201	2	102746276	A	C	0.163	0.026	2.6e-10	0.722	3200	Emilsson	P14778	39.3033
Plasma	IL7	P13232	rs72666886	8	79728782	C	T	0.34	0.042	5.3e-16	0.903	3200	Emilsson	P13232	65.5329
Plasma	IMPAD1	Q9NX62	rs112433249	8	57876576	T	C	1.685	0.136	1.7e-34	0.992	3200	Emilsson	Q9NX62	153.505
Plasma	INPP5B	P32019	rs61778082	1	38306356	T	C	0.547	0.034	2.1e-55	0.865	3200	Emilsson	P32019	258.831
Plasma	ITIH2	P19823	rs73621225	10	7740905	T	A	-1.181	0.044	1.4e-142	0.933	3200	Emilsson	P19823	720.434
Plasma	JAM3	Q9BX67	rs655627	11	134021859	A	G	0.184	0.024	4.1e-14	0.566	3200	Emilsson	Q9BX67	58.7778
Plasma	KIAA1549L	Q6ZVL6	rs12792396	11	33417110	G	A	0.439	0.025	7.1e-68	0.381	3200	Emilsson	Q6ZVL6	308.354
Plasma	KIAA2013	Q8IYS2	rs11588551	1	11941936	T	C	0.178	0.025	2e-12	0.418	3200	Emilsson	Q8IYS2	50.6944
Plasma	KLK10	O43240	rs2569454	19	51523203	C	T	0.405	0.026	4.5e-54	0.641	3200	Emilsson	O43240	242.641
Plasma	KLK13	Q9UKR3	rs3760739	19	51538561	G	T	0.388	0.025	3.9e-54	0.659	3200	Emilsson	Q9UKR3	240.87
Plasma	KLRB1	Q12918	rs3933456	12	9753788	C	A	0.213	0.026	2.1e-16	0.625	3200	Emilsson	Q12918	67.1139
Plasma	LAG3	P18627	rs3782735	12	6885076	A	G	0.154	0.025	4.3e-10	0.607	3200	Emilsson	P18627	37.9456
Plasma	LANCL1	O43813	rs187097936	2	211362949	C	G	0.781	0.103	3.7e-14	0.985	3200	Emilsson	O43813	57.4947
Plasma	LBP	P18428	rs73112473	20	37006729	C	T	1.009	0.043	2.4e-112	0.922	3200	Emilsson	P18428	550.612
Plasma	LEAP2	Q969E1	rs57880964	5	132210674	G	C	-0.3	0.033	4.1e-19	0.838	3200	Emilsson	Q969E1	82.6446
Plasma	LECT2	O14960	rs248160	5	135293512	T	C	-0.312	0.026	3.7e-33	0.67	3200	Emilsson	O14960	144
Plasma	LGALS3BP	Q08380	rs4789847	17	77004644	A	G	-0.196	0.033	3.9e-09	0.829	3200	Emilsson	Q08380	35.2764
Plasma	LGALS4	P56470	rs55945853	19	39230046	G	A	0.181	0.024	7.7e-14	0.51	3200	Emilsson	P56470	56.8767
Plasma	LGALS9	O00182	rs62055780	17	25971795	T	C	0.203	0.03	7.9e-12	0.753	3200	Emilsson	O00182	45.7878
Plasma	LGMN	Q99538	rs7140705	14	93224207	T	G	-0.268	0.045	3.6e-09	0.913	3200	Emilsson	Q99538	35.4686
Plasma	LILRA3	Q8N6C8	rs398217	19	54793038	A	G	1.243	0.02	1e-200	0.773	3200	Emilsson	Q8N6C8	3862.62
Plasma	LRP11	Q86VZ4	rs9371533	6	150210681	A	G	0.825	0.021	1e-200	0.376	3200	Emilsson	Q86VZ4	1543.37
Plasma	LRP12	Q9Y561	rs72679151	8	105627117	C	T	-0.211	0.03	2.6e-12	0.796	3200	Emilsson	Q9Y561	49.4678
Plasma	LRP8	Q14114	rs10218811	1	53805882	A	G	0.166	0.027	9.8e-10	0.725	3200	Emilsson	Q14114	37.7997
Plasma	LRRC4C	Q9HCJ2	rs998447	11	40310789	A	C	-0.137	0.024	2.2e-08	0.538	3200	Emilsson	Q9HCJ2	32.5851
Plasma	LSAMP	Q13449	rs17646258	3	116038249	C	T	0.222	0.031	1.5e-12	0.829	3200	Emilsson	Q13449	51.2841
Plasma	LYVE1	Q9Y5Y7	rs114527818	11	10619041	T	A	-0.369	0.055	3.3e-11	0.951	3200	Emilsson	Q9Y5Y7	45.0119
Plasma	MAN1A2	O60476	rs1289863	1	117854689	C	T	0.21	0.026	1.5e-15	0.692	3200	Emilsson	O60476	65.2367
Plasma	MAN1C1	Q9NR34	rs3767879	1	26070909	C	T	0.172	0.023	9.3e-14	0.465	3200	Emilsson	Q9NR34	55.9244
Plasma	MANF	P55145	rs1552074	3	51408051	T	C	0.391	0.035	2.6e-28	0.859	3200	Emilsson	P55145	124.801
Plasma	MENT	Q9BUN1	rs12759273	1	151045024	C	A	0.669	0.116	8.6e-09	0.988	3200	Emilsson	Q9BUN1	33.2611
Plasma	METTL24	Q5JXM2	rs12189608	6	110573292	A	T	0.378	0.061	7.4e-10	0.956	3200	Emilsson	Q5JXM2	38.3994
Plasma	NCAM2	O15394	rs2826851	21	22835946	A	G	-0.37	0.027	1.7e-42	0.733	3200	Emilsson	O15394	187.791
Plasma	NCR1	O76036	rs143981324	19	55419632	T	C	0.362	0.042	1.3e-17	0.904	3200	Emilsson	O76036	74.288
Plasma	NEGR1	Q7Z3B1	rs2220253	1	72565460	T	C	0.148	0.024	1.2e-09	0.545	3200	Emilsson	Q7Z3B1	38.0278
Plasma	NLGN2	Q8NFZ4	rs150452493	17	7303808	C	T	0.252	0.04	4.9e-10	0.9	3200	Emilsson	Q8NFZ4	39.69
Plasma	NMB	P08949	rs12912342	15	85248216	T	C	0.164	0.025	7.6e-11	0.661	3200	Emilsson	P08949	43.0336
Plasma	NPNT	Q6UXI9	rs78213340	4	106819613	T	C	0.314	0.049	1.7e-10	0.93	3200	Emilsson	Q6UXI9	41.0646
Plasma	NPTXR	O95502	rs12628473	22	39240717	A	G	-1.013	0.107	4.6e-21	0.987	3200	Emilsson	O95502	89.6296
Plasma	NQO2	P16083	rs138616686	6	3003970	A	G	0.435	0.025	3.8e-64	0.626	3200	Emilsson	P16083	302.76
Plasma	NTM	Q9P121	rs2511504	11	131196396	T	C	-0.381	0.023	1.7e-58	0.588	3200	Emilsson	Q9P121	274.406
Plasma	NTRK3	Q16288	rs9944243	15	88514162	T	G	-0.221	0.035	5.2e-10	0.879	3200	Emilsson	Q16288	39.8702
Plasma	OLFM1	Q99784	rs11103667	9	137978360	C	T	-0.193	0.032	2.6e-09	0.815	3200	Emilsson	Q99784	36.376
Plasma	OLFM2	O95897	rs56243392	19	10061960	A	T	-0.673	0.024	6e-157	0.651	3200	Emilsson	O95897	786.335
Plasma	OSCAR	Q8IYS5	rs4442925	19	54554950	T	C	0.138	0.024	1.3e-08	0.455	3200	Emilsson	Q8IYS5	33.0625
Plasma	OXT	P01178	rs877172	20	3049890	T	G	-0.669	0.024	5.6e-156	0.66	3200	Emilsson	P01178	777.016
Plasma	PCBD1	P61457	rs72818110	10	72614896	A	C	0.374	0.057	7.6e-11	0.951	3200	Emilsson	P61457	43.052
Plasma	PCDH9	Q9HC56	rs1927820	13	67774646	G	C	-0.266	0.033	2.2e-15	0.846	3200	Emilsson	Q9HC56	64.9734
Plasma	PCSK9	Q8NBP7	rs191448950	1	55584844	G	A	1.069	0.113	8.4e-21	0.989	3200	Emilsson	Q8NBP7	89.4949
Plasma	PCYOX1	Q9UHG3	rs2706762	2	70488470	C	T	0.79	0.032	1.4e-121	0.86	3200	Emilsson	Q9UHG3	609.473
Plasma	PDIA3	P30101	rs3110081	15	43995786	C	T	0.194	0.032	1.5e-09	0.821	3200	Emilsson	P30101	36.7539
Plasma	PDLIM4	P50479	rs6864922	5	131616290	C	T	0.676	0.048	1.5e-44	0.937	3200	Emilsson	P50479	198.34
Plasma	PEBP1	P30086	rs76597567	12	118584885	A	G	1.971	0.085	4e-111	0.982	3200	Emilsson	P30086	537.694
Plasma	PGLYRP2	Q96PD5	rs55866012	19	15578008	T	G	0.486	0.033	1.8e-47	0.842	3200	Emilsson	Q96PD5	216.893
Plasma	PIP	P12273	rs4726600	7	142881540	G	A	-0.188	0.027	7.8e-12	0.741	3200	Emilsson	P12273	48.4829
Plasma	PKDCC	Q504Y2	rs893812	2	42303114	C	T	-0.236	0.027	5.6e-18	0.731	3200	Emilsson	Q504Y2	76.4005
Plasma	PLAT	P00750	rs77346091	8	42020158	T	C	0.549	0.077	1.2e-12	0.973	3200	Emilsson	P00750	50.835
Plasma	PLAUR	Q03405	rs2302524	19	44156472	T	C	0.22	0.031	7.9e-13	0.82	3200	Emilsson	Q03405	50.3642
Plasma	PLXNA1	Q9UIW2	rs891762	3	126739012	G	T	-0.182	0.027	9.6e-12	0.318	3200	Emilsson	Q9UIW2	45.4376
Plasma	PNLIPRP2	P54317	rs7910135	10	118398046	C	A	-0.969	0.018	1e-200	0.493	3200	Emilsson	P54317	2898.03
Plasma	POSTN	Q15063	rs962462	13	38089171	A	G	0.244	0.025	8.6e-23	0.714	3200	Emilsson	Q15063	95.2576
Plasma	PRDX6	P30041	rs6671141	1	173446934	T	G	-0.413	0.034	8.8e-33	0.85	3200	Emilsson	P30041	147.551
Plasma	PREP	P48147	rs1051484	6	105726036	C	T	-0.453	0.032	7e-44	0.835	3200	Emilsson	P48147	200.399
Plasma	PROK2	Q9HC23	rs7644362	3	71829242	A	G	-1.001	0.025	1e-200	0.798	3200	Emilsson	Q9HC23	1603.2
Plasma	PRSS57	Q6UWY2	rs9304936	19	689590	G	C	0.599	0.026	7.5e-107	0.715	3200	Emilsson	Q6UWY2	530.771
Plasma	PSAP	P07602	rs7086891	10	73655350	G	A	0.619	0.025	3.6e-122	0.709	3200	Emilsson	P07602	613.058
Plasma	PSMB1	P20618	rs756519	6	170850862	G	A	0.412	0.023	8.1e-67	0.531	3200	Emilsson	P20618	320.877
Plasma	PTGR1	Q14914	rs112140014	9	114325849	G	C	-0.726	0.055	2.1e-38	0.952	3200	Emilsson	Q14914	174.24
Plasma	PTPRU	Q92729	rs2179795	1	29642318	G	T	0.154	0.028	3.8e-08	0.725	3200	Emilsson	Q92729	30.25
Plasma	PXDN	Q92626	rs34008669	2	1709779	G	A	0.158	0.023	1.8e-11	0.502	3200	Emilsson	Q92626	47.1909
Plasma	PYY	P10082	rs8074783	17	42028989	C	A	0.157	0.026	1.2e-09	0.641	3200	Emilsson	P10082	36.463
Plasma	PZP	P20742	rs7311982	12	9314857	C	T	0.5	0.019	2.7e-135	0.698	3200	Emilsson	P20742	692.521
Plasma	QPCT	Q16769	rs13027919	2	37567636	C	T	0.271	0.024	3.5e-28	0.538	3200	Emilsson	Q16769	127.502
Plasma	RAB6B	Q9NRW1	rs9813363	3	133604743	G	A	0.278	0.032	1.2e-17	0.825	3200	Emilsson	Q9NRW1	75.4727
Plasma	RBP4	P02753	rs36014035	10	95360027	A	C	0.147	0.025	7.2e-09	0.643	3200	Emilsson	P02753	34.5744
Plasma	RECQL	P46063	rs144436375	12	21515500	A	C	-0.935	0.086	9e-27	0.98	3200	Emilsson	P46063	118.202
Plasma	REG3G	Q6UW15	rs429694	2	79244586	A	C	-0.487	0.028	9.5e-63	0.794	3200	Emilsson	Q6UW15	302.511
Plasma	RNASE3	P12724	rs2771316	14	21430474	C	T	0.214	0.028	1.2e-14	0.723	3200	Emilsson	P12724	58.4133
Plasma	RNPEP	Q9H4A4	rs59698324	1	201965855	C	T	0.371	0.027	3.8e-42	0.725	3200	Emilsson	Q9H4A4	188.808
Plasma	RSPO4	Q2I0M5	rs6056847	20	1028346	G	A	-0.172	0.023	9e-14	0.575	3200	Emilsson	Q2I0M5	55.9244
Plasma	S100A7	P31151	rs3014860	1	153314782	A	G	-1.208	0.051	1.8e-114	0.948	3200	Emilsson	P31151	561.04
Plasma	SCUBE1	Q8IWY4	rs2744874	22	43715862	T	C	-0.27	0.036	3.8e-14	0.866	3200	Emilsson	Q8IWY4	56.25
Plasma	SELPLG	Q14242	rs73191242	12	109013956	G	A	0.209	0.03	2.1e-12	0.795	3200	Emilsson	Q14242	48.5344
Plasma	SEMA4C	Q9C0C4	rs112826173	2	97489654	A	G	0.713	0.09	4e-15	0.981	3200	Emilsson	Q9C0C4	62.7616
Plasma	SEMA4D	Q92854	rs45464494	9	91994433	C	T	1.278	0.041	1.5e-187	0.929	3200	Emilsson	Q92854	971.615
Plasma	SERPINA11	Q86U17	rs17090881	14	94913209	C	A	0.288	0.031	1.8e-20	0.835	3200	Emilsson	Q86U17	86.3101
Plasma	SFRP4	Q6FHJ7	rs75474297	7	37973124	T	A	-0.302	0.034	2.1e-18	0.855	3200	Emilsson	Q6FHJ7	78.8962
Plasma	SFTPB	P07988	rs1130866	2	85893741	A	G	-0.686	0.022	3.5e-189	0.466	3200	Emilsson	P07988	972.306
Plasma	SHANK3	Q9BYB0	rs6010042	22	51098764	G	A	-0.327	0.027	6.6e-33	0.748	3200	Emilsson	Q9BYB0	146.679
Plasma	SHBG	P04278	rs858519	17	7531965	T	C	-0.214	0.024	2.3e-18	0.474	3200	Emilsson	P04278	79.5069
Plasma	SHMT1	P34896	rs8067462	17	18263571	C	A	-0.3	0.025	1e-31	0.607	3200	Emilsson	P34896	144
Plasma	SLITRK3	O94933	rs62282371	3	164911694	T	G	0.345	0.038	3.7e-19	0.887	3200	Emilsson	O94933	82.4273
Plasma	SMPD1	P17405	rs1050239	11	6415463	G	A	0.31	0.026	1.8e-31	0.715	3200	Emilsson	P17405	142.16
Plasma	SOD3	P08294	rs2695234	4	24804238	G	A	-0.736	0.042	1.1e-64	0.919	3200	Emilsson	P08294	307.084
Plasma	SPINK1	P00995	rs4705205	5	147218813	T	C	-0.212	0.025	1.5e-17	0.573	3200	Emilsson	P00995	71.9104
Plasma	SPINK5	Q9NQ38	rs2052536	5	147504557	T	G	-0.152	0.026	3.3e-09	0.349	3200	Emilsson	Q9NQ38	34.1775
Plasma	SPON2	Q9BUD6	rs878323	4	1169813	T	G	-0.213	0.026	1.8e-16	0.687	3200	Emilsson	Q9BUD6	67.1139
Plasma	SRL	Q86TD4	rs8046884	16	4269558	C	G	0.15	0.024	6.3e-10	0.495	3200	Emilsson	Q86TD4	39.0625
Plasma	ST6GALNAC6	Q969X2	rs183995738	9	130542640	C	A	-0.715	0.107	3.1e-11	0.987	3200	Emilsson	Q969X2	44.6524
Plasma	SULT2A1	Q06520	rs296369	19	48371853	C	T	0.36	0.033	1.7e-27	0.843	3200	Emilsson	Q06520	119.008
Plasma	TF	P02787	rs4854760	3	133498741	A	G	-0.227	0.028	6.1e-16	0.735	3200	Emilsson	P02787	65.7258
Plasma	TGFB1	P01137	rs1800470	19	41858921	A	G	0.259	0.024	4.5e-26	0.621	3200	Emilsson	P01137	116.46
Plasma	THBS4	P35443	rs35351529	5	79390222	T	C	-0.298	0.044	2.3e-11	0.923	3200	Emilsson	P35443	45.8698
Plasma	TIMP2	P16035	rs2376999	17	76890864	A	G	0.418	0.037	3.3e-29	0.884	3200	Emilsson	P16035	127.629
Plasma	TMEM106B	Q9NUM4	rs10950398	7	12264871	A	G	-0.272	0.025	6.1e-27	0.393	3200	Emilsson	Q9NUM4	118.374
Plasma	TMEM132D	Q14C87	rs61943549	12	130092229	T	C	-0.486	0.055	1e-18	0.948	3200	Emilsson	Q14C87	78.0813
Plasma	TNFRSF10B	O14763	rs4871844	8	22879734	T	C	-0.143	0.026	4.3e-08	0.658	3200	Emilsson	O14763	30.25
Plasma	TNFRSF19	Q9NS68	rs3814787	13	24152370	G	C	-0.166	0.026	2.1e-10	0.714	3200	Emilsson	Q9NS68	40.7633
Plasma	TREM1	Q9NP99	rs3789204	6	41254741	G	T	-0.374	0.024	1.4e-54	0.693	3200	Emilsson	Q9NP99	242.84
Plasma	TREM2	Q9NZC2	rs114812713	6	41034000	G	C	0.36	0.057	3.1e-10	0.955	3200	Emilsson	Q9NZC2	39.8892
Plasma	TREML1	Q86YW5	rs62396317	6	41095817	A	G	0.211	0.038	2.9e-08	0.878	3200	Emilsson	Q86YW5	30.8317
Plasma	TXNDC15	Q96J42	rs78165052	5	134250596	C	T	-0.307	0.036	3.6e-17	0.875	3200	Emilsson	Q96J42	72.723
Plasma	TYMP	P19971	rs131798	22	50971509	G	T	0.204	0.03	1.8e-11	0.773	3200	Emilsson	P19971	46.24
Plasma	TYRO3	Q06418	rs2289743	15	41860698	C	G	-0.161	0.027	2.1e-09	0.691	3200	Emilsson	Q06418	35.5569
Plasma	UBASH3B	Q8TF42	rs10502249	11	122504251	G	T	0.187	0.027	1.1e-11	0.712	3200	Emilsson	Q8TF42	47.9684
Plasma	UGT1A6	P19224	rs111741722	2	234665983	A	G	0.265	0.027	1.8e-22	0.681	3200	Emilsson	P19224	96.3306
Plasma	ULBP3	Q9BZM4	rs17054300	6	150370552	G	A	0.171	0.028	1.7e-09	0.762	3200	Emilsson	Q9BZM4	37.2972
Plasma	UNC5D	Q6UXZ4	rs6468316	8	35237788	T	C	0.141	0.024	9.5e-09	0.417	3200	Emilsson	Q6UXZ4	34.5156
Plasma	UST	Q9Y2C2	rs11155591	6	149064986	C	T	0.149	0.026	1.2e-08	0.685	3200	Emilsson	Q9Y2C2	32.8417
Plasma	UXS1	Q8NBZ7	rs12617748	2	106836042	G	A	-0.219	0.036	1.7e-09	0.87	3200	Emilsson	Q8NBZ7	37.0069
Plasma	VAV1	P15498	rs56100731	19	6857245	C	T	0.363	0.048	5.6e-14	0.93	3200	Emilsson	P15498	57.1914
Plasma	VWA2	Q5GFL6	rs11595697	10	115905775	C	T	-0.431	0.042	7.8e-25	0.903	3200	Emilsson	Q5GFL6	105.307
Plasma	VWC2	Q2TAL6	rs79259707	7	49812564	C	A	0.34	0.035	1.3e-22	0.868	3200	Emilsson	Q2TAL6	94.3673
Plasma	WARS	P23381	rs941923	14	100813077	C	T	0.255	0.029	6.6e-18	0.766	3200	Emilsson	P23381	77.3187
Plasma	WFDC1	Q9HC57	rs400345	16	84328494	C	T	0.451	0.029	5.5e-54	0.791	3200	Emilsson	Q9HC57	241.856
Plasma	WFDC5	Q8TCV5	rs35017113	20	43692684	C	T	0.229	0.033	4.7e-12	0.843	3200	Emilsson	Q8TCV5	48.1552
Plasma	WFIKKN1	Q96NZ8	rs11248941	16	658271	G	T	-0.203	0.028	2.3e-13	0.732	3200	Emilsson	Q96NZ8	52.5625
Plasma	WISP2	O76076	rs1061098	20	43356156	C	T	0.213	0.022	4.8e-21	0.663	3200	Emilsson	O76076	93.7376
Plasma	XXYLT1	Q8NBI6	rs55947051	3	194783033	T	C	-0.248	0.033	8.6e-14	0.841	3200	Emilsson	Q8NBI6	56.4775
Plasma	ZG16B	Q96DA0	rs2190809	16	2880614	C	T	0.156	0.027	1.5e-08	0.725	3200	Emilsson	Q96DA0	33.3827
