# Supplementary material for: Insight into telomere regulation: road to discovery and intervention in plasma drug-protein targets
Source: BMC Genomics. 2024 Mar 2;25:231. doi: 10.1186/s12864-024-10116-5 (PMC10909270; doi:10.1186/s12864-024-10116-5)
Supplement: Supplementary file 3 — Additional file 3: Supplementary Table 2. Main results for the five significant plasma proteins in the external validation. [file 12864_2024_10116_MOESM3_ESM.xlsx]

## Sheet: table1
Tissue	Protein	UniProt ID	SNP	Effect allele	OR (95% CI)	P value	PVE	Author
Plasma	GDI2	P50395	rs55913768	A	0.84 (0.81, 0.88)	2.08e-15	0.0039	Ferkingstad
Plasma	GSTO1	P78417;V9HWG9	rs7908436	A	0.97 (0.96, 0.99)	0.000127	0.0578	Ferkingstad
Plasma	GSTO1	P78417;V9HWG9	rs78961630	G	0.97 (0.96, 0.99)	0.000127	0.0578	Ferkingstad
Plasma	GSTO1	P78417;V9HWG9	rs143936031	A	0.97 (0.96, 0.99)	0.000127	0.0578	Ferkingstad
Plasma	GSTO1	P78417;V9HWG9	rs2995266	CTGTG	0.97 (0.96, 0.99)	0.000127	0.0578	Ferkingstad
Plasma	GSTO1	P78417;V9HWG9	rs902997	A	0.97 (0.96, 0.99)	0.000127	0.0578	Ferkingstad
Plasma	NT5C	Q8TCD5;V9HWF3	rs1671033	G	0.98 (0.97, 0.99)	0.000844	0.0716	Ferkingstad
Plasma	NT5C	Q8TCD5;V9HWF3	rs7222849	T	0.98 (0.97, 0.99)	0.000844	0.0716	Ferkingstad
Plasma	NT5C	Q8TCD5;V9HWF3	rs117325215	A	0.98 (0.97, 0.99)	0.000844	0.0716	Ferkingstad
Plasma	NT5C	Q8TCD5;V9HWF3	rs1171210	C	0.98 (0.97, 0.99)	0.000844	0.0716	Ferkingstad
Plasma	RPN1	P04843	rs4481172	A	0.91 (0.89, 0.93)	3.45e-12	0.0098	Ferkingstad
Plasma	TYRO3	Q06418	rs2588323	G	0.86 (0.83, 0.90)	5.7e-13	0.0044	Ferkingstad
