# Supplementary material for: Insight into telomere regulation: road to discovery and intervention in plasma drug-protein targets
Source: BMC Genomics. 2024 Mar 2;25:231. doi: 10.1186/s12864-024-10116-5 (PMC10909270; doi:10.1186/s12864-024-10116-5)
Supplement: Supplementary file 4 — Additional file 4: Supplementary Table 3. Results of reverse causality testing. [file 12864_2024_10116_MOESM4_ESM.xlsx]

## Sheet: bimr_mr_MS_protein
id.exposure	id.outcome	outcome	exposure	method	nsnp	b	se	pval	Author of outcome data sources
ieu-b-4879	Plasma_GSTO1	GSTO1	telomere length || id:ieu-b-4879	MR Egger	144	-0.406844	0.205729	0.0499136	Sun
ieu-b-4879	Plasma_GSTO1	GSTO1	telomere length || id:ieu-b-4879	Weighted median	144	-0.179282	0.167007	0.283047	Sun
ieu-b-4879	Plasma_GSTO1	GSTO1	telomere length || id:ieu-b-4879	Inverse variance weighted	144	-0.284448	0.115041	0.0134146	Sun
ieu-b-4879	Plasma_GSTO1	GSTO1	telomere length || id:ieu-b-4879	Simple mode	144	-0.755914	0.354987	0.0349329	Sun
ieu-b-4879	Plasma_GSTO1	GSTO1	telomere length || id:ieu-b-4879	Weighted mode	144	0.00356203	0.189386	0.98502	Sun
ieu-b-4879	Plasma_NT5C	NT5C	telomere length || id:ieu-b-4879	MR Egger	144	-0.321551	0.167549	0.0569716	Sun
ieu-b-4879	Plasma_NT5C	NT5C	telomere length || id:ieu-b-4879	Weighted median	144	-0.314294	0.155394	0.0431176	Sun
ieu-b-4879	Plasma_NT5C	NT5C	telomere length || id:ieu-b-4879	Inverse variance weighted	144	-0.164518	0.0938248	0.0795239	Sun
ieu-b-4879	Plasma_NT5C	NT5C	telomere length || id:ieu-b-4879	Simple mode	144	-0.18062	0.312706	0.56444	Sun
ieu-b-4879	Plasma_NT5C	NT5C	telomere length || id:ieu-b-4879	Weighted mode	144	-0.302475	0.171594	0.080082	Sun
ieu-b-4879	Plasma_RPN1	RPN1	telomere length || id:ieu-b-4879	MR Egger	144	-0.139048	0.229497	0.545561	Sun
ieu-b-4879	Plasma_RPN1	RPN1	telomere length || id:ieu-b-4879	Weighted median	144	-0.265482	0.150868	0.0784595	Sun
ieu-b-4879	Plasma_RPN1	RPN1	telomere length || id:ieu-b-4879	Inverse variance weighted	144	-0.183636	0.128095	0.151689	Sun
ieu-b-4879	Plasma_RPN1	RPN1	telomere length || id:ieu-b-4879	Simple mode	144	-0.486291	0.338531	0.153052	Sun
ieu-b-4879	Plasma_RPN1	RPN1	telomere length || id:ieu-b-4879	Weighted mode	144	-0.486291	0.174331	0.00599941	Sun
ieu-b-4879	Plasma_GDI2	GDI2	telomere length || id:ieu-b-4879	MR Egger	119	0.155424	0.0818503	0.0600434	Ferkingstad
ieu-b-4879	Plasma_GDI2	GDI2	telomere length || id:ieu-b-4879	Weighted median	119	0.170801	0.0586703	0.00360033	Ferkingstad
ieu-b-4879	Plasma_GDI2	GDI2	telomere length || id:ieu-b-4879	Inverse variance weighted	119	0.0761756	0.049038	0.120328	Ferkingstad
ieu-b-4879	Plasma_GDI2	GDI2	telomere length || id:ieu-b-4879	Simple mode	119	0.112561	0.122286	0.359203	Ferkingstad
ieu-b-4879	Plasma_GDI2	GDI2	telomere length || id:ieu-b-4879	Weighted mode	119	0.175587	0.0634607	0.00657263	Ferkingstad
ieu-b-4879	Plasma_TYRO3	TYRO3	telomere length || id:ieu-b-4879	MR Egger	119	-0.0158045	0.0555238	0.77642	Ferkingstad
ieu-b-4879	Plasma_TYRO3	TYRO3	telomere length || id:ieu-b-4879	Weighted median	119	-0.000294891	0.0540705	0.995648	Ferkingstad
ieu-b-4879	Plasma_TYRO3	TYRO3	telomere length || id:ieu-b-4879	Inverse variance weighted	119	0.041015	0.0332707	0.217664	Ferkingstad
ieu-b-4879	Plasma_TYRO3	TYRO3	telomere length || id:ieu-b-4879	Simple mode	119	0.0339563	0.124404	0.785367	Ferkingstad
ieu-b-4879	Plasma_TYRO3	TYRO3	telomere length || id:ieu-b-4879	Weighted mode	119	-0.00747503	0.0551937	0.892501	Ferkingstad
