# Supplementary material for: Insight into telomere regulation: road to discovery and intervention in plasma drug-protein targets
Source: BMC Genomics. 2024 Mar 2;25:231. doi: 10.1186/s12864-024-10116-5 (PMC10909270; doi:10.1186/s12864-024-10116-5)
Supplement: Supplementary file 5 — Additional file 5: Supplementary Table 4. Complete data for four gene-phenotype associations from AstraZeneca PheWAS Portal (https://azphewas.com/). [file 12864_2024_10116_MOESM5_ESM.xlsx]

## Sheet: Summary of tables
Serial No.	Table Name	Column Header	Explanation
1	TYRO3_cont_1208T150254Z_AZ	Phenotype	Observable characteristic or trait, continuous (scale) or binary (two categories).
2	TYRO3_binary_1208T150248Z_AZ	Collapsing model (UR)	Statistical approach for data analysis.
3	RPN1_cont_1208T145508Z_AZ	Phenotypic category	Broad classification grouping phenotypes by nature or biological system.
4	RPN1_binary_1208T145459Z_AZ	P value	Probability measure indicating significance of association between variant and phenotype.
5	NT5C_cont_1208T150357Z_AZ	No. samples	Total count of participants or samples in specific analysis.
6	NT5C_binary_1208T150352Z_AZ	No. with QV	Count of samples carrying the queried genetic variant.
7	GDI2_cont_1208T150141Z_AZ	No. without QV	Count of samples not carrying the queried genetic variant.
8	GDI2_binary_1208T150147Z_AZ	QV carrier median	For continuous phenotypes, median phenotype value among variant carriers.
		QV non-carrier median	For continuous phenotypes, median phenotype value among non-carriers.
		Effect size	Quantifies strength and direction of variant-phenotype association.
		Effect size standard error	Precision of the effect size estimate.
		Effect size LCI	Lower bound of confidence interval for effect size, indicating likely range of true effect.
		Effect size UCI	Upper bound of confidence interval for effect size, indicating likely range of true effect.
In our research, we utilized the online platform https://azphewas.com/ to investigate the association data between phenotypic categories and four specific genes: "NT5C", "TYRO3", "GDI2", and "RPN1". For this analysis, we selected the dataset "UK Biobank 470k (v5) Public" with the following specifications: Build PEACOK v1.1.4, UKB Phenotypic Release v51165, and UKB Exome Count of 419,391, focusing…

## Sheet: TYRO3_cont_1208T150254Z_AZ
Phenotype	Collapsing model	Phenotypic category	P value	No. samples	No. with QV	No. without QV	QV carrier median	QV non-carrier median	Effect size	Effect size standard error	Effect size LCI	Effect size UCI
1072#43#ADAMTS4#O75173#OID30471#v1#InflammationII	UR	OLINK Proteomics	0.0820198	44339	36	44303	-0.180112	0.0159552	-0.281512	0.16187	-0.598781	0.035756
1072#2709#TMPRSS5#Q9H3S3#OID20947#v1#Neurology	UR	OLINK Proteomics	0.0358934	44702	33	44669	-0.542287	-0.0164009	-0.357269	0.170274	-0.691009	-0.0235284
25321#Mean L3 in superior corona radiata on FA skeleton (left)	UR	Chapter VI Diseases of the nervous system	0.0247857	34972	30	34942	0.0331111	0.00630992	-0.363971	0.162138	-0.681767	-0.0461755
23002#gE / gI antigen for Varicella Zoster Virus	UR	Chapter I Certain infectious and parasitic diseases	0.0197094	8098	6	8092	-0.955939	-0.00106337	-0.952277	0.4083	-1.75265	-0.151904
1072#1290#HRAS#P01112#OID31263#v1#OncologyII	UR	OLINK Proteomics	0.0640492	44786	35	44751	-0.314845	-0.0023021	-0.31361	0.169347	-0.645532	0.0183121
1072#1377#IL17F#Q96PD4#OID20456#v1#Inflammation	UR	OLINK Proteomics	0.0189754	44437	35	44402	-0.373371	-0.00327007	-0.396648	0.169067	-0.728022	-0.0652736
23408#NMR Triglycerides in VLDL	UR	NMR Metabolomics	0.0705533	99765	99	99666	0.0920614	-0.000138186	0.168609	0.0932384	-0.0141374	0.351355
1072#686#CRTAC1#Q9NQ79#OID20279#v1#Cardiometabolic	UR	OLINK Proteomics	0.0249841	45810	36	45774	0.446779	0.00423703	0.351857	0.156958	0.0442163	0.659498
NMR Cholesteryl Esters to Cholesterol in VLDL percentage	UR	NMR Metabolomics	0.0471442	99361	98	99263	0.00655953	0	-0.174615	0.0879661	-0.347028	-0.00220259
1072#885#EDDM3B#P56851#OID31365#v1#OncologyII	UR	OLINK Proteomics	0.0541721	45424	36	45388	0.0587411	0.00222136	-0.206406	0.107196	-0.416512	0.00369918
1072#815#DKK4#Q9UBT3#OID20934#v1#Neurology	UR	OLINK Proteomics	0.0096094	44838	34	44804	-0.43519	0.0061585	-0.430913	0.166396	-0.757051	-0.104774
1072#1232#GTF2IRD1#Q9UHL9#OID31264#v1#OncologyII	UR	OLINK Proteomics	0.0323005	44858	35	44823	0.472624	0.00170545	0.362792	0.16947	0.030627	0.694957
25236#Mean L1 in cingulum hippocampus on FA skeleton (right)	UR	Chapter VI Diseases of the nervous system	0.0678931	34972	30	34942	-0.369343	0.00816581	-0.33249	0.182109	-0.689429	0.0244499
1072#333#CA8#P35219#OID30482#v1#InflammationII	UR	OLINK Proteomics	0.00887143	44339	36	44303	-0.39565	0.00915275	-0.435151	0.166273	-0.761049	-0.109253
1072#42#ADAMTS16#Q8TE57#OID20089#v1#Cardiometabolic	UR	OLINK Proteomics	0.0956045	44454	36	44418	-0.415354	0.0249535	-0.253122	0.151881	-0.550811	0.0445671
1072#660#CPOX#P36551#OID30495#v1#InflammationII	UR	OLINK Proteomics	0.0523722	44339	36	44303	-0.260753	0.0115286	-0.319224	0.164539	-0.641724	0.00327496
23340#Femur troch BMC (bone mineral content) (right)	UR	Chapter XIII Diseases of the musculoskeletal system and connective tissue	0.0315801	33972	29	33943	-0.12163	0.0103126	-0.286083	0.133076	-0.546916	-0.0252499
25566#Weighted-mean MO in tract superior thalamic radiation (right)	UR	Chapter VI Diseases of the nervous system	0.050737	34970	30	34940	-0.178635	0.0111977	-0.334936	0.171431	-0.670946	0.0010743
1072#811#DIPK1C#Q0P6D2#OID30932#v1#NeurologyII	UR	OLINK Proteomics	0.0247379	44410	34	44376	-0.392935	0.00569065	-0.385511	0.171678	-0.722003	-0.0490193
22678#Maximum carotid IMT (intima-medial thickness) at 210 degrees	UR	Chapter IX Diseases of the circulatory system	0.0117141	41871	37	41834	-0.358495	0.00523172	-0.387682	0.153796	-0.689126	-0.0862384
1072#634#COL4A1#P02462#OID20208#v1#Cardiometabolic	UR	OLINK Proteomics	0.0745703	45276	36	45240	0.372276	0.0178161	0.292614	0.164101	-0.0290256	0.614254
1072#2485#SLITRK1#Q96PX8#OID30510#v1#InflammationII	UR	OLINK Proteomics	0.04369	44339	36	44303	-0.588242	-0.00275079	-0.322319	0.159793	-0.635516	-0.009123
1072#594#CLEC7A#Q9BXN2#OID20636#v1#Inflammation	UR	OLINK Proteomics	0.00680119	45752	36	45716	0.534436	0.0261606	0.44108	0.162968	0.121661	0.760499
1072#2646#TERF1#P54274#OID30480#v1#InflammationII	UR	OLINK Proteomics	0.0666304	44339	36	44303	-0.408234	0.00477639	-0.306723	0.167224	-0.634485	0.0210391
1072#2393#SEPTIN7#Q16181#OID31288#v1#OncologyII	UR	OLINK Proteomics	0.0977971	44858	35	44823	-0.440663	-0.0016313	-0.280138	0.1692	-0.611773	0.0514967
1072#2247#RASSF2#P50749#OID21194#v1#Oncology	UR	OLINK Proteomics	0.0374753	44180	34	44146	-0.462204	0.00491683	-0.35098	0.168691	-0.681616	-0.020343
25865#Volume of grey matter in Central Opercular Cortex (right)	UR	Chapter VI Diseases of the nervous system	0.00667741	36929	32	36897	-0.477023	0.00919479	-0.437798	0.16139	-0.754127	-0.121469
23585#NMR Cholesterol to Total Lipids in Very Large VLDL percentage	UR	NMR Metabolomics	0.0566113	100394	99	100295	-0.0703786	6.24184e-05	-0.173779	0.0911593	-0.35245	0.00489211
1072#2773#TRAF3IP2#O43734#OID30054#v1#CardiometabolicII	UR	OLINK Proteomics	0.0583996	44108	36	44072	-0.349932	-0.000653367	-0.315092	0.166475	-0.641385	0.0112008
1072#2191#PTP4A3#O75365#OID30469#v1#InflammationII	UR	OLINK Proteomics	0.00456298	44339	36	44303	-0.59806	0.00230066	-0.465489	0.164106	-0.787141	-0.143838
1072#314#C3#P01024#OID30776#v1#InflammationII	UR	OLINK Proteomics	0.0918865	43297	33	43264	-0.594856	-0.0184859	-0.29235	0.173443	-0.632303	0.0476019
1072#1172#GLI2#P10070#OID30429#v1#InflammationII	UR	OLINK Proteomics	0.0552799	44339	36	44303	-0.272528	0.00592673	-0.321087	0.167519	-0.649427	0.00725314
NMR Cholesteryl Esters to Total Lipids in VLDL percentage	UR	NMR Metabolomics	0.0560181	98830	98	98732	-0.0487799	5.07249e-05	-0.169862	0.0888903	-0.344086	0.00436193
1072#1748#MORF4L2#Q15014#OID31160#v1#OncologyII	UR	OLINK Proteomics	0.0205687	44039	36	44003	-0.424036	0.00229014	-0.387364	0.167263	-0.715202	-0.0595248
1072#2495#SMARCA2#P51531#OID20796#v1#Neurology	UR	OLINK Proteomics	0.0519167	44217	34	44183	0.0627657	0.0128934	0.332956	0.171285	-0.00276471	0.668677
NMR Phospholipids to Total Lipids in VLDL percentage	UR	NMR Metabolomics	0.0860627	98830	98	98732	-0.138608	0.000126812	-0.158992	0.0926223	-0.34053	0.0225468
23473#NMR Citrate	UR	NMR Metabolomics	0.0294993	99983	97	99886	-0.128612	0.000112815	-0.215887	0.0991771	-0.410273	-0.0215009
1072#2195#PTPRB#P23467#OID30324#v1#CardiometabolicII	UR	OLINK Proteomics	0.092743	45616	36	45580	-0.314102	-0.0124211	-0.269857	0.160521	-0.584481	0.0447657
1072#2159#PRSS27#Q9BQR3#OID20212#v1#Cardiometabolic	UR	OLINK Proteomics	0.0917051	45135	36	45099	0.195291	0.00535909	0.276974	0.16423	-0.0449183	0.598867
1072#2564#SSC5D#A1L4H1#OID20351#v1#Cardiometabolic	UR	OLINK Proteomics	0.0906039	45433	36	45397	-0.0829455	2.44115e-05	-0.273977	0.161901	-0.591305	0.0433504
25840#Volume of grey matter in Cingulate Gyrus posterior division (left)	UR	Chapter VI Diseases of the nervous system	0.0211703	36929	32	36897	-0.345237	0.0141731	-0.359513	0.155969	-0.665217	-0.0538098
NMR Free Cholesterol to Cholesteryl Esters in Medium VLDL ratio	UR	NMR Metabolomics	0.0439908	99924	98	99826	0.0781562	-7.52543e-05	0.177447	0.0880977	0.0047763	0.350117
1072#1365#IL12B#P29460#OID20666#v1#Inflammation	UR	OLINK Proteomics	0.0417266	45752	36	45716	0.210962	0.0248268	0.330587	0.162347	0.0123835	0.64879
23598#NMR Triglycerides to Total Lipids in Medium VLDL percentage	UR	NMR Metabolomics	0.0872434	99696	98	99598	0.0658068	-0.000100569	0.151616	0.0886572	-0.022151	0.325383
25087#Mean FA in sagittal stratum on FA skeleton (left)	UR	Chapter VI Diseases of the nervous system	0.0842777	34972	30	34942	0.338325	0.00303122	0.307561	0.178148	-0.0416145	0.656736
25718#Weighted-mean ISOVF in tract inferior longitudinal fasciculus (left)	UR	Chapter VI Diseases of the nervous system	0.0332223	34969	30	34939	-0.386235	0.00958939	-0.379238	0.17809	-0.7283	-0.0301754
1072#1318#ICAM5#Q9UMF0#OID20145#v1#Cardiometabolic	UR	OLINK Proteomics	0.0441406	45276	36	45240	-0.436915	0.0401745	-0.327011	0.162465	-0.645446	-0.00857702
25133#Mean MD in posterior thalamic radiation on FA skeleton (left)	UR	Chapter VI Diseases of the nervous system	0.0138693	34972	30	34942	-0.254594	0.0123108	-0.425206	0.172795	-0.76389	-0.0865226
1072#780#DCXR#Q7Z4W1#OID21480#v1#Oncology	UR	OLINK Proteomics	0.0300254	45388	36	45352	-0.210377	0.000855184	-0.337149	0.155381	-0.641698	-0.0326
1072#1034#FGF12#P61328#OID30454#v1#InflammationII	UR	OLINK Proteomics	0.0158583	44339	36	44303	-0.258764	0.00442628	-0.401899	0.166607	-0.728452	-0.0753457
1072#315#C4BPB#P20851#OID21481#v1#Oncology	UR	OLINK Proteomics	0.0169237	45388	36	45352	-0.637947	-0.00686596	-0.382173	0.160009	-0.695793	-0.0685531
30730#Gamma glutamyltransferase	UR	Chapter XVIII Symptoms signs and abnormal clinical and laboratory findings not elsewhere classified	0.0550271	400066	398	399668	-0.0563515	-0.0034641	-0.0894343	0.0466127	-0.180794	0.00192522
22670#Minimum carotid IMT (intima-medial thickness) at 120 degrees	UR	Chapter IX Diseases of the circulatory system	0.0549487	41774	37	41737	0.00862638	-0.000464889	-0.297175	0.154832	-0.600648	0.00629933
1072#2070#PLCB1#Q9NQ66#OID30484#v1#InflammationII	UR	OLINK Proteomics	0.0530933	44339	36	44303	-0.407322	0.000475136	-0.322299	0.166631	-0.648898	0.00429988
22681#Maximum carotid IMT (intima-medial thickness) at 240 degrees	UR	Chapter IX Diseases of the circulatory system	0.0616558	41569	37	41532	-0.212167	0.00594483	-0.28652	0.153316	-0.587023	0.0139836
1072#319#C8B#P07358#OID30719#v1#InflammationII	UR	OLINK Proteomics	0.0190458	45680	36	45644	-0.333216	0.00313109	-0.382587	0.16317	-0.702402	-0.0627716
1072#2560#SRPX#P78539#OID30310#v1#CardiometabolicII	UR	OLINK Proteomics	0.0438502	45616	36	45580	-0.163949	0.0209176	-0.309668	0.153638	-0.6108	-0.00853603
1072#284#BRDT#Q58F21#OID30179#v1#CardiometabolicII	UR	OLINK Proteomics	0.0306641	44108	36	44072	-0.399855	0.0026386	-0.359199	0.166182	-0.68492	-0.0334786
1072#2813#TYRO3#Q06418#OID20161#v1#Cardiometabolic	UR	OLINK Proteomics	0.000721727	45276	36	45240	-0.422425	-0.00161733	-0.562101	0.166232	-0.887919	-0.236283
1072#2204#PTPRZ1#P23471#OID30343#v1#CardiometabolicII	UR	OLINK Proteomics	0.0751334	45616	36	45580	-0.269326	0.00192024	-0.268424	0.150826	-0.564046	0.027198
1072#1353#IGLON5#A6NGN9#OID31169#v1#OncologyII	UR	OLINK Proteomics	0.0167908	44039	36	44003	-0.497441	-0.000654325	-0.398564	0.166669	-0.725239	-0.0718895
25229#Mean L1 in posterior thalamic radiation on FA skeleton (left)	UR	Chapter VI Diseases of the nervous system	0.0761768	34972	30	34942	-0.369754	0.0104857	-0.321248	0.181151	-0.67631	0.0338148
23633#NMR Triglycerides to Total Lipids in Very Large HDL percentage	UR	NMR Metabolomics	0.0712053	100311	98	100213	0.15149	-0.00012494	0.162778	0.0902227	-0.0140569	0.339614
23407#NMR Total Triglycerides	UR	NMR Metabolomics	0.0795648	98885	98	98787	0.0781905	-0.00015209	0.165754	0.0945416	-0.0195468	0.351054
23621#NMR Cholesteryl Esters to Total Lipids in Medium LDL percentage	UR	NMR Metabolomics	0.0978816	99685	98	99587	0.0930952	-0.000125725	0.161996	0.0978693	-0.0298268	0.353819
1072#2878#VWA5A#O00534#OID31198#v1#OncologyII	UR	OLINK Proteomics	0.0195084	44039	36	44003	-0.441783	0.00792748	-0.389164	0.166611	-0.715725	-0.0626024
1072#2002#PDE4D#Q08499#OID30084#v1#CardiometabolicII	UR	OLINK Proteomics	0.0541311	44108	36	44072	-0.147097	0.00286477	-0.321841	0.167117	-0.649393	0.00571209
NMR Cholesteryl Esters to Total Lipids in LDL percentage	UR	NMR Metabolomics	0.0421849	99443	98	99345	0.219252	-0.000176443	0.203652	0.100236	0.00718998	0.400114
1072#1168#GJA8#P48165#OID31187#v1#OncologyII	UR	OLINK Proteomics	0.0695113	44039	36	44003	-0.491907	0.00765064	-0.302853	0.16685	-0.629881	0.0241751
1072#191#ASGR1#P07306#OID20990#v1#Neurology	UR	OLINK Proteomics	0.0625347	44914	34	44880	-0.397064	0.0153342	-0.310171	0.166532	-0.636575	0.0162343
1072#1153#GGT5#P36269#OID20909#v1#Neurology	UR	OLINK Proteomics	0.0798169	44914	34	44880	-0.241459	0.0321296	-0.291747	0.166542	-0.618172	0.0346787
1072#589#CLEC4D#Q8WXI8#OID20609#v1#Inflammation	UR	OLINK Proteomics	0.0229927	45190	34	45156	-0.259051	0.0433382	-0.372484	0.163828	-0.693589	-0.0513792
23252#Arm total mass (left)	UR	Chapter XIII Diseases of the musculoskeletal system and connective tissue	0.0554626	13000	12	12988	-0.272206	0.00440177	-0.453552	0.236791	-0.917697	0.0105941
1072#2486#SLITRK2#Q9H156#OID21409#v1#Oncology	UR	OLINK Proteomics	0.0906692	45621	36	45585	-0.149554	0.0175005	-0.274459	0.162218	-0.592409	0.043491
25639#Weighted-mean L3 in tract middle cerebellar peduncle	UR	Chapter VI Diseases of the nervous system	0.0202161	34970	30	34940	-0.297548	0.00142289	-0.414198	0.178348	-0.763766	-0.0646309
1072#2616#TAFA5#Q7Z5A7#OID21321#v1#Oncology	UR	OLINK Proteomics	0.0653206	45042	34	45008	-0.126359	0.00494865	-0.306605	0.166353	-0.632659	0.019449
1072#1071#FN1#P02751#OID30787#v1#InflammationII	UR	OLINK Proteomics	0.0262945	45680	36	45644	-0.328951	0.000145632	-0.364495	0.164046	-0.686028	-0.0429622
1072#2007#PDGFRA#P16234#OID20133#v1#Cardiometabolic	UR	OLINK Proteomics	0.0543735	45276	36	45240	0.384988	0.00107822	0.312046	0.162195	-0.00585805	0.629951
25716#Weighted-mean ISOVF in tract inferior fronto-occipital fasciculus (left)	UR	Chapter VI Diseases of the nervous system	0.0341009	34969	30	34939	-0.242104	0.00315518	-0.379866	0.17927	-0.731241	-0.028491
1072#2552#SPRR1B#P22528#OID31296#v1#OncologyII	UR	OLINK Proteomics	0.0482242	44858	35	44823	-0.49541	0.00533883	-0.334213	0.169184	-0.665816	-0.00260959
30520#Potassium in urine	UR	Chapter XVIII Symptoms signs and abnormal clinical and laboratory findings not elsewhere classified	0.054994	406632	414	406218	-0.0326565	0.010544	-0.0932109	0.0485744	-0.188415	0.00199351
1072#2696#TLR4#O00206#OID30428#v1#InflammationII	UR	OLINK Proteomics	0.00457166	44339	36	44303	-0.400671	-0.00187554	-0.473338	0.166909	-0.800483	-0.146194
23496#NMR Total Lipids in Large VLDL	UR	NMR Metabolomics	0.098681	100630	99	100531	0.0764073	-8.71808e-05	0.15407	0.0933026	-0.0288016	0.336942
1072#2411#SERPIND1#P05546#OID30767#v1#InflammationII	UR	OLINK Proteomics	0.0413829	45606	36	45570	-0.486469	0.00970084	-0.33374	0.16362	-0.654438	-0.013043
NMR Free Cholesterol to Cholesterol in Medium LDL percentage	UR	NMR Metabolomics	0.0749177	99845	98	99747	-0.119212	0.000100419	-0.167073	0.0938093	-0.350938	0.016792
1072#790#DDX39A#O00148#OID30494#v1#InflammationII	UR	OLINK Proteomics	0.0204429	44339	36	44303	-0.38618	0.00587672	-0.387296	0.167068	-0.714752	-0.059841
23226#Head BMD (bone mineral density)	UR	Chapter XIII Diseases of the musculoskeletal system and connective tissue	0.00451822	35205	30	35175	0.597169	-0.00396347	0.505042	0.17785	0.156449	0.853634
1072#955#ERBB2#P04626#OID21520#v1#Oncology	UR	OLINK Proteomics	0.0416908	45388	36	45352	-0.132339	-0.0112887	-0.318809	0.156536	-0.625623	-0.0119961
23107#Impedance of leg (right)	UR	Chapter XXI Factors influencing health status and contact with health services	0.0578836	412009	417	411592	0.154706	-0.0107268	0.0831641	0.0438494	-0.00277944	0.169108
25411#Mean OD in posterior limb of internal capsule on FA skeleton (left)	UR	Chapter VI Diseases of the nervous system	0.0684943	34970	30	34940	0.0513407	-0.00272204	0.329267	0.180737	-0.0249842	0.683518
NMR Free Cholesterol to Total Lipids in LDL percentage	UR	NMR Metabolomics	0.0686021	99443	98	99345	-0.0919946	0.000126031	-0.165308	0.0907764	-0.343229	0.0126122
23595#NMR Cholesterol to Total Lipids in Medium VLDL percentage	UR	NMR Metabolomics	0.0883268	99696	98	99598	-0.090093	7.54264e-05	-0.150763	0.0884603	-0.324145	0.0226176
23475#Acetate	UR	Chapter XVIII Symptoms signs and abnormal clinical and laboratory findings not elsewhere classified	0.0288144	101107	99	101008	-0.201511	-0.00103042	-0.219418	0.100372	-0.416146	-0.0226901
1072#796#DEFB103A_DEFB103B#P81534#OID30534#v1#InflammationII	UR	OLINK Proteomics	4.6194e-05	44039	35	44004	-0.419942	0.00500933	-0.687301	0.168683	-1.01792	-0.356678
25083#Mean FA in posterior corona radiata on FA skeleton (left)	UR	Chapter VI Diseases of the nervous system	0.0612584	34972	30	34942	-0.00785757	0.000494892	0.335073	0.179022	-0.0158158	0.685961
1072#927#ENO3#P13929#OID30209#v1#CardiometabolicII	UR	OLINK Proteomics	0.0617127	44457	35	44422	-0.135344	-0.033733	-0.2931	0.156872	-0.600572	0.014372
1072#438#CD300LF#Q8TDQ1#OID21469#v1#Oncology	UR	OLINK Proteomics	0.0265588	45621	36	45585	0.493101	0.0415978	0.353143	0.159216	0.0410773	0.665209
1072#2632#TBR1#Q16650#OID30923#v1#NeurologyII	UR	OLINK Proteomics	0.0852948	44410	34	44376	-0.554031	0.00394351	-0.295203	0.17155	-0.631444	0.0410385
1072#2415#SERPINF2#P08697#OID30779#v1#InflammationII	UR	OLINK Proteomics	0.0390696	44941	35	44906	-0.296335	-0.00476151	-0.334726	0.162211	-0.652663	-0.0167883
1072#1941#OMP#P47874#OID30835#v1#NeurologyII	UR	OLINK Proteomics	0.0578683	44185	33	44152	-0.430248	-0.00434202	-0.330298	0.17414	-0.671615	0.0110185
25637#Weighted-mean L3 in tract inferior longitudinal fasciculus (left)	UR	Chapter VI Diseases of the nervous system	0.0778128	34970	30	34940	-0.239708	0.00389748	-0.301684	0.171064	-0.636975	0.0336072
1072#520#CEMIP2#Q9UHN6#OID30499#v1#InflammationII	UR	OLINK Proteomics	0.00435945	44339	36	44303	-0.134864	-0.00120034	-0.474591	0.166461	-0.800858	-0.148323
NMR Total Esterified Cholesterol to Total Lipids percentage	UR	NMR Metabolomics	0.0837977	98103	97	98006	-0.126762	3.83256e-05	-0.157123	0.0908708	-0.335229	0.0209827
30700#Creatinine	UR	Chapter XVIII Symptoms signs and abnormal clinical and laboratory findings not elsewhere classified	0.0741759	400078	397	399681	0.133065	0.00533622	0.0715406	0.0400668	-0.0069892	0.15007
1072#2717#TNFRSF10B#O14763#OID20981#v1#Neurology	UR	OLINK Proteomics	0.0894367	44914	34	44880	-0.187106	0.0236323	-0.26458	0.155781	-0.569914	0.0407528
5160#3mm regularity index (right)	UR	Chapter VII Diseases of the eye and adnexa	0.015253	86453	90	86363	-0.312172	-0.0129188	-0.249078	0.102655	-0.450281	-0.0478754
1072#2378#SDK2#Q58EX2#OID30662#v1#InflammationII	UR	OLINK Proteomics	0.0277991	44654	35	44619	-0.236209	-0.00650365	-0.362845	0.164916	-0.686083	-0.0396071
25160#Mean MO in medial lemniscus on FA skeleton (right)	UR	Chapter VI Diseases of the nervous system	0.0309461	34972	30	34942	0.347569	0.0032168	0.38947	0.180489	0.0357046	0.743235
23334#Femur total area (right)	UR	Chapter XIII Diseases of the musculoskeletal system and connective tissue	0.067115	33900	29	33871	0.0811021	0.0194572	-0.224009	0.122345	-0.46381	0.0157913
1072#1631#LTBP2#Q14767#OID20254#v1#Cardiometabolic	UR	OLINK Proteomics	0.0505396	45810	36	45774	0.171045	0.0194189	0.272088	0.139145	-0.000639438	0.544815
22335#P axis	UR	Chapter IX Diseases of the circulatory system	0.0363122	20579	18	20561	0.627199	-0.00480867	0.490141	0.234119	0.0312483	0.949033
1072#48#ADCYAP1R1#P41586#OID21188#v1#Oncology	UR	OLINK Proteomics	0.0380329	44180	34	44146	-0.514072	0.00536837	-0.356428	0.171809	-0.693176	-0.0196798
25154#Mean MO in genu of corpus callosum on FA skeleton	UR	Chapter VI Diseases of the nervous system	0.0855362	34972	30	34942	-0.351553	0.00544384	-0.307564	0.178871	-0.658156	0.043028
23124#Arm fat mass (left)	UR	Chapter XXI Factors influencing health status and contact with health services	0.0273973	411843	417	411426	-0.0748903	-0.00371874	-0.104765	0.0474949	-0.197854	-0.0116765
1072#1036#FGF19#O95750#OID20715#v1#Inflammation	UR	OLINK Proteomics	0.0935158	45452	36	45416	-0.310533	0.00605255	-0.277176	0.165264	-0.601095	0.046744
25132#Mean MD in posterior thalamic radiation on FA skeleton (right)	UR	Chapter VI Diseases of the nervous system	0.0461811	34972	30	34942	-0.283072	0.00872258	-0.347313	0.174196	-0.688743	-0.0058832
25338#Mean L3 in superior fronto-occipital fasciculus on FA skeleton (right)	UR	Chapter VI Diseases of the nervous system	0.0319583	34972	30	34942	-0.0244145	0.00773277	-0.349881	0.163113	-0.669588	-0.0301737
23120#Arm fat mass (right)	UR	Chapter XXI Factors influencing health status and contact with health services	0.0712147	411911	417	411494	-0.0796883	-0.00421986	-0.0856901	0.0474971	-0.178783	0.00740285
25324#Mean L3 in posterior thalamic radiation on FA skeleton (right)	UR	Chapter VI Diseases of the nervous system	0.0591343	34972	30	34942	-0.156128	0.00661923	-0.320121	0.169622	-0.652586	0.0123446
1072#984#F2#P00734#OID30723#v1#InflammationII	UR	OLINK Proteomics	0.0355505	45680	36	45644	-0.489096	-0.0047816	-0.348276	0.165681	-0.673013	-0.0235396
1072#1255#HDAC9#Q9UKV0#OID30832#v1#NeurologyII	UR	OLINK Proteomics	0.0191532	44185	33	44152	-0.58448	0.00200787	-0.409582	0.174839	-0.75227	-0.0668943
25635#Weighted-mean L3 in tract inferior fronto-occipital fasciculus (left)	UR	Chapter VI Diseases of the nervous system	0.0391616	34970	30	34940	-0.163295	0.00241272	-0.351904	0.170615	-0.686315	-0.0174932
1072#897#EFNA4#P52798#OID20935#v1#Neurology	UR	OLINK Proteomics	0.0699157	44838	33	44805	-0.439344	0.0123917	-0.304316	0.167899	-0.633401	0.0247679
25290#Mean L2 in superior fronto-occipital fasciculus on FA skeleton (right)	UR	Chapter VI Diseases of the nervous system	0.0654917	34972	30	34942	-0.119133	0.00934122	-0.306148	0.166209	-0.631924	0.0196272
1072#561#CHL1#O00533#OID20366#v1#Cardiometabolic	UR	OLINK Proteomics	0.039341	45362	36	45326	-0.230322	0.00334973	-0.338986	0.164504	-0.661416	-0.0165565
23617#NMR Free Cholesterol to Total Lipids in Large LDL percentage	UR	NMR Metabolomics	0.0686026	99528	98	99430	-0.176606	0.000176292	-0.162561	0.0892677	-0.337524	0.0124029
25131#Mean MD in posterior corona radiata on FA skeleton (left)	UR	Chapter VI Diseases of the nervous system	0.0299843	34972	30	34942	-0.20345	0.00395915	-0.367536	0.169341	-0.69945	-0.0356216
23123#Arm fat percentage (left)	UR	Chapter XXI Factors influencing health status and contact with health services	0.0246784	411878	417	411461	-0.0767995	-0.0151824	-0.0820973	0.036546	-0.153726	-0.0104682
23099#Body fat percentage	UR	Chapter XXI Factors influencing health status and contact with health services	0.0438048	411803	417	411386	-0.116245	-0.0108163	-0.0739415	0.0366781	-0.145829	-0.00205361
1072#1548#LAMB1#P07942#OID30280#v1#CardiometabolicII	UR	OLINK Proteomics	0.0245243	44457	35	44422	-0.363493	0.00541125	-0.375727	0.167072	-0.703191	-0.0482626
1072#1753#MPO#P05164#OID21100#v1#Neurology	UR	OLINK Proteomics	0.0344374	45260	35	45225	-0.193453	0.00210702	-0.354612	0.167667	-0.683243	-0.0259817
25135#Mean MD in sagittal stratum on FA skeleton (left)	UR	Chapter VI Diseases of the nervous system	0.0433143	34972	30	34942	-0.259556	0.00699041	-0.356117	0.176231	-0.701535	-0.0106986
1072#205#ATP1B4#Q9UN42#OID31230#v1#OncologyII	UR	OLINK Proteomics	0.088047	44039	36	44003	-0.242246	0.00601479	-0.2846	0.166839	-0.611608	0.0424088
1072#41#ADAMTS15#Q8TE58#OID21275#v1#Oncology	UR	OLINK Proteomics	0.0679328	45042	34	45008	-0.237775	0.0126304	-0.310146	0.169897	-0.643147	0.0228546
1072#1388#IL1R2#P27930#OID20757#v1#Inflammation	UR	OLINK Proteomics	0.00170789	45157	34	45123	-0.503928	0.00208799	-0.518346	0.165236	-0.842211	-0.194481
25129#Mean MD in superior corona radiata on FA skeleton (left)	UR	Chapter VI Diseases of the nervous system	0.0260002	34972	30	34942	0.0112344	0.00686668	-0.36846	0.165503	-0.692852	-0.0440689
23596#NMR Cholesteryl Esters to Total Lipids in Medium VLDL percentage	UR	NMR Metabolomics	0.0752664	99696	98	99598	-0.0629027	0.000125711	-0.157016	0.088268	-0.33002	0.0159881
NMR Free Cholesterol to Cholesterol in Medium VLDL percentage	UR	NMR Metabolomics	0.0439908	99924	98	99826	0.0781562	-7.52543e-05	0.177447	0.0880977	0.0047763	0.350117
22676#Minimum carotid IMT (intima-medial thickness) at 210 degrees	UR	Chapter IX Diseases of the circulatory system	0.00272688	41871	37	41834	-0.550233	0.0069327	-0.466965	0.155804	-0.772344	-0.161587
1072#1893#NPTN#Q9Y639#OID21235#v1#Oncology	UR	OLINK Proteomics	0.0753864	44180	34	44146	-0.499092	0.000275943	-0.302788	0.170283	-0.636545	0.0309692
23431#NMR Average Diameter for VLDL Particles	UR	NMR Metabolomics	0.0934202	100969	99	100870	0.0268641	-1.24126e-05	0.150465	0.0896887	-0.0253232	0.326254
1072#379#CCER2#I3L3R5#OID30221#v1#CardiometabolicII	UR	OLINK Proteomics	0.0776354	44457	35	44422	0.281829	0.013915	0.291821	0.165374	-0.0323145	0.615957
25549#Weighted-mean MO in tract parahippocampal part of cingulum (right)	UR	Chapter VI Diseases of the nervous system	0.0477981	34970	30	34940	-0.0856969	0.00494919	-0.358033	0.180895	-0.712594	-0.00347263
1072#575#CKB#P12277#OID30400#v1#CardiometabolicII	UR	OLINK Proteomics	0.0722129	45606	36	45570	0.355401	0.0437722	0.286179	0.159182	-0.0258194	0.598178
1072#1691#MDGA1#Q8NFP4#OID20951#v1#Neurology	UR	OLINK Proteomics	0.0795241	44914	34	44880	-0.262563	0.0267692	-0.289975	0.16537	-0.614103	0.0341527
23104#Body mass index (BMI)	UR	Chapter XXI Factors influencing health status and contact with health services	0.0591564	412026	417	411609	-0.0809863	-0.00315954	-0.0910223	0.0482357	-0.185563	0.0035181
25339#Mean L3 in superior fronto-occipital fasciculus on FA skeleton (left)	UR	Chapter VI Diseases of the nervous system	0.0292279	34972	30	34942	-0.0247481	0.00934122	-0.352536	0.161678	-0.669429	-0.0356429
25279#Mean L2 in sagittal stratum on FA skeleton (left)	UR	Chapter VI Diseases of the nervous system	0.0760735	34972	30	34942	-0.172667	0.000680477	-0.317161	0.178784	-0.667583	0.0332613
1072#672#CREBZF#Q9NS37#OID31206#v1#OncologyII	UR	OLINK Proteomics	0.012202	44039	36	44003	-0.2563	0.00266763	-0.418734	0.167069	-0.746192	-0.0912755
30530#Sodium in urine	UR	Chapter XVIII Symptoms signs and abnormal clinical and laboratory findings not elsewhere classified	0.053081	406633	413	406220	-0.103485	-0.0199662	-0.0910566	0.0470755	-0.183323	0.00120995
23588#NMR Triglycerides to Total Lipids in Very Large VLDL percentage	UR	NMR Metabolomics	0.075602	100394	99	100295	0.0534681	-3.7451e-05	0.164725	0.0927081	-0.0169817	0.346432
22677#Mean carotid IMT (intima-medial thickness) at 210 degrees	UR	Chapter IX Diseases of the circulatory system	0.0085743	41871	37	41834	-0.309549	0.00621107	-0.401374	0.152689	-0.700648	-0.1021
30820#Rheumatoid factor	UR	Chapter XVIII Symptoms signs and abnormal clinical and laboratory findings not elsewhere classified	0.0113386	35570	46	35524	-0.23988	-0.00276094	-0.372392	0.147062	-0.660638	-0.0841469
23628#NMR Triglycerides to Total Lipids in Small LDL percentage	UR	NMR Metabolomics	0.0777682	99757	98	99659	0.183597	-0.000125634	0.1658	0.0940013	-0.0184416	0.350041
1072#1829#NDST1#P52848#OID31369#v1#OncologyII	UR	OLINK Proteomics	0.0117631	45424	36	45388	0.419557	0.00861702	0.419072	0.166346	0.0930303	0.745113
25884#Volume of grey matter in Pallidum (left)	UR	Chapter VI Diseases of the nervous system	0.0633831	36929	32	36897	-0.126254	-0.000117129	-0.320354	0.172553	-0.658563	0.0178555
22679#Minimum carotid IMT (intima-medial thickness) at 240 degrees	UR	Chapter IX Diseases of the circulatory system	0.0667836	41568	37	41531	-0.245779	0.00880067	-0.286074	0.156054	-0.591942	0.0197947
1072#2452#SIGLEC8#Q9NYZ4#OID30261#v1#CardiometabolicII	UR	OLINK Proteomics	0.0841931	44457	35	44422	-0.169807	0.0339576	-0.280961	0.162697	-0.599851	0.037928
23100#Whole body fat mass	UR	Chapter XXI Factors influencing health status and contact with health services	0.02452	411370	417	410953	-0.10222	-0.000372343	-0.105926	0.0471015	-0.198244	-0.0136086
30670#Urea	UR	Chapter XVIII Symptoms signs and abnormal clinical and laboratory findings not elsewhere classified	0.0865827	400002	398	399604	-0.0269963	0.0235066	-0.0814316	0.0475177	-0.174565	0.0117017
1072#1013#FCAR#P24071#OID20564#v1#Inflammation	UR	OLINK Proteomics	0.0390887	45190	34	45156	-0.349708	0.0228974	-0.350294	0.169773	-0.683052	-0.0175367
23116#Leg fat mass (left)	UR	Chapter XXI Factors influencing health status and contact with health services	0.0499025	411974	417	411557	-0.0957933	-0.0067605	-0.0749329	0.0382154	-0.149834	-3.18956e-05
1072#1973#PAPPA#Q13219#OID20421#v1#Inflammation	UR	OLINK Proteomics	0.0629065	44437	35	44402	-0.248771	0.0162013	-0.298439	0.16046	-0.612943	0.0160651
21001#Body mass index (BMI)	UR	Chapter XXI Factors influencing health status and contact with health services	0.053751	417990	421	417569	-0.0925797	-0.00311757	-0.0925827	0.0479991	-0.18666	0.00149405
1072#2362#SCLY#Q96I15#OID21425#v1#Oncology	UR	OLINK Proteomics	0.096383	45488	36	45452	-0.361575	0.00204753	-0.261502	0.157277	-0.569768	0.0467639
23248#Android total mass	UR	Chapter XIII Diseases of the musculoskeletal system and connective tissue	0.0402848	35205	30	35175	-0.17159	0.0134885	-0.319852	0.155958	-0.625534	-0.0141704
1072#567#CHRDL2#Q6WN34#OID20223#v1#Cardiometabolic	UR	OLINK Proteomics	0.0926479	45276	36	45240	0.46732	-0.0186739	0.265916	0.15813	-0.0440216	0.575854
1072#702#CSF3R#Q99062#OID30527#v1#InflammationII	UR	OLINK Proteomics	0.0128779	44339	36	44303	-0.600167	0.0139544	-0.408767	0.164346	-0.730888	-0.0866452
25825#Volume of grey matter in Lateral Occipital Cortex superior division (right)	UR	Chapter VI Diseases of the nervous system	0.0180932	36929	32	36897	-0.622428	0.00491946	-0.386113	0.163343	-0.70627	-0.0659551
1072#421#CD2#P06729#OID30097#v1#CardiometabolicII	UR	OLINK Proteomics	0.0812487	44108	36	44072	-0.187412	0.00877031	-0.290146	0.166413	-0.616319	0.036027
23501#NMR Triglycerides in Large VLDL	UR	NMR Metabolomics	0.0779881	100681	99	100582	0.0682685	-0.000112033	0.164499	0.0933329	-0.0184322	0.347431
25720#Weighted-mean ISOVF in tract middle cerebellar peduncle	UR	Chapter VI Diseases of the nervous system	0.0580732	34969	30	34939	-0.159756	0.00179412	-0.335478	0.177014	-0.682431	0.0114749
1072#158#APOM#O95445#OID20374#v1#Cardiometabolic	UR	OLINK Proteomics	0.0882915	45352	36	45316	-0.320882	0.0233039	-0.276863	0.162429	-0.595227	0.0415006
1072#2029#PFDN4#Q9NQP4#OID31212#v1#OncologyII	UR	OLINK Proteomics	0.0796484	44039	36	44003	0.406793	0.00367429	0.292695	0.16699	-0.0346082	0.619998
1072#2054#PINLYP#A6NC86#OID30651#v1#InflammationII	UR	OLINK Proteomics	0.019563	44654	35	44619	0.371719	-0.0117663	0.390773	0.167375	0.0627143	0.718831
22680#Mean carotid IMT (intima-medial thickness) at 240 degrees	UR	Chapter IX Diseases of the circulatory system	0.0412955	41569	37	41532	-0.27831	0.00786591	-0.311561	0.15268	-0.610818	-0.012305
1072#2030#PFDN6#O15212#OID30938#v1#NeurologyII	UR	OLINK Proteomics	0.0574372	44410	34	44376	-0.192696	0.00641447	-0.325834	0.17149	-0.661958	0.0102893
1072#4#ABCA2#Q9BZC7#OID30146#v1#CardiometabolicII	UR	OLINK Proteomics	0.0622408	44108	36	44072	0.00369787	0.0173151	0.306724	0.164496	-0.0156919	0.62914
1072#1868#NLGN1#Q8N2Q7#OID30900#v1#NeurologyII	UR	OLINK Proteomics	0.0373197	44410	34	44376	-0.45138	0.00908515	-0.357139	0.171511	-0.693302	-0.0209748
23098#Weight	UR	Chapter XXI Factors influencing health status and contact with health services	0.0399249	412035	417	411618	-0.00112784	0.0135447	-0.0876555	0.0426645	-0.171277	-0.00403442
1072#2823#UHRF2#Q96PU4#OID30171#v1#CardiometabolicII	UR	OLINK Proteomics	0.0106459	44108	36	44072	-0.360127	0.00183445	-0.425354	0.16653	-0.751755	-0.0989523
23117#Leg fat-free mass (left)	UR	Chapter XXI Factors influencing health status and contact with health services	0.0150323	411957	417	411540	-0.028381	0.0126738	-0.0759246	0.031224	-0.137123	-0.0147265
1072#344#CALCA#P01258#OID20983#v1#Neurology	UR	OLINK Proteomics	0.00838456	44842	34	44808	0.0156462	0.000544132	-0.366053	0.138851	-0.638204	-0.0939021
23287#Trunk total mass	UR	Chapter XIII Diseases of the musculoskeletal system and connective tissue	0.0755749	35204	30	35174	-0.157192	0.0121368	-0.276164	0.155409	-0.580772	0.0284429
25916#Volume of grey matter in IX Cerebellum (vermis)	UR	Chapter VI Diseases of the nervous system	0.0351192	36929	32	36897	-0.38359	0.00655929	-0.367567	0.174446	-0.709485	-0.0256488
23256#Arm total mass (right)	UR	Chapter XIII Diseases of the musculoskeletal system and connective tissue	0.0691706	13000	12	12988	-0.168678	0.00490967	-0.420305	0.23126	-0.873609	0.0329991
23475#NMR Acetate	UR	NMR Metabolomics	0.0377676	100160	98	100062	-0.168091	0.000125128	-0.209222	0.100714	-0.40662	-0.0118246
1072#2305#ROBO1#Q9Y6N7#OID20734#v1#Inflammation	UR	OLINK Proteomics	0.022436	45300	36	45264	-0.483676	-0.0166512	-0.373351	0.163536	-0.693885	-0.0528168
1072#568#CHRM1#P11229#OID30930#v1#NeurologyII	UR	OLINK Proteomics	0.0339179	44410	34	44376	-0.470191	0.004867	-0.36454	0.171863	-0.701395	-0.0276862
1072#1894#NPTX1#Q15818#OID21074#v1#Neurology	UR	OLINK Proteomics	0.0316404	45260	35	45225	-0.343854	0.00203352	-0.351305	0.163474	-0.671717	-0.0308925
1072#165#ARFIP1#P53367#OID31024#v1#NeurologyII	UR	OLINK Proteomics	0.0863837	45520	36	45484	-0.42533	-0.00233813	-0.284064	0.165652	-0.608744	0.040616
25828#Volume of grey matter in Intracalcarine Cortex (left)	UR	Chapter VI Diseases of the nervous system	0.0420627	36929	32	36897	-0.355888	0.014876	-0.345545	0.169971	-0.678692	-0.0123979
25325#Mean L3 in posterior thalamic radiation on FA skeleton (left)	UR	Chapter VI Diseases of the nervous system	0.0205061	34972	30	34942	-0.338106	0.0105785	-0.391741	0.169068	-0.72312	-0.0603626
NMR Triglycerides to Total Lipids in VLDL percentage	UR	NMR Metabolomics	0.058189	98830	98	98732	0.060542	-7.60874e-05	0.170063	0.0897767	-0.00589787	0.346025
1072#2144#PRKCQ#Q04759#OID20468#v1#Inflammation	UR	OLINK Proteomics	0.0392989	44437	35	44402	-0.473361	0.00344481	-0.348044	0.168863	-0.679019	-0.0170698
1072#190#ASAH2#Q9NR71#OID20996#v1#Neurology	UR	OLINK Proteomics	0.0970392	44914	34	44880	-0.482871	-0.0327225	-0.273706	0.164941	-0.596994	0.0495817
1072#1146#GFRA3#O60609#OID20933#v1#Neurology	UR	OLINK Proteomics	0.0230723	44779	34	44745	-0.400427	-0.00138709	-0.376122	0.165524	-0.700551	-0.0516926
1072#1730#MME#P08473#OID21307#v1#Oncology	UR	OLINK Proteomics	0.0726127	45042	34	45008	-0.21582	0.00989743	-0.294223	0.163885	-0.615441	0.0269947
1072#525#CEP152#O94986#OID31249#v1#OncologyII	UR	OLINK Proteomics	0.0316293	44039	36	44003	-0.41215	0.00188748	-0.358546	0.166833	-0.685542	-0.0315506
1072#581#CLEC12A#Q5QGZ9#OID30552#v1#InflammationII	UR	OLINK Proteomics	0.0573591	44339	36	44303	-0.44364	0.00052515	-0.316774	0.166669	-0.643448	0.00990074
1072#2546#SPOCK1#Q08629#OID20924#v1#Neurology	UR	OLINK Proteomics	0.0172382	44914	34	44880	-0.231376	-0.0175445	-0.395445	0.166036	-0.720879	-0.0700108
1072#1006#FARSA#Q9Y285#OID30887#v1#NeurologyII	UR	OLINK Proteomics	0.0922065	44410	34	44376	-0.254944	-0.00304498	-0.286731	0.170277	-0.620477	0.0470151
NMR Free Cholesterol to Total Lipids in VLDL percentage	UR	NMR Metabolomics	0.0741564	98830	98	98732	-0.133306	7.60874e-05	-0.16194	0.0906888	-0.339689	0.0158091
25191#Mean MO in fornix cres+stria terminalis on FA skeleton (left)	UR	Chapter VI Diseases of the nervous system	0.0158143	34972	30	34942	0.691786	-0.000742338	0.414688	0.171835	0.077886	0.751491
1072#2570#ST8SIA1#Q92185#OID30442#v1#InflammationII	UR	OLINK Proteomics	0.0156903	44339	36	44303	-0.31078	0.00170049	-0.404072	0.167239	-0.731864	-0.0762804
NMR Free Cholesterol to Cholesteryl Esters in LDL percentage	UR	NMR Metabolomics	0.0388955	99687	98	99589	-0.123416	7.54333e-05	-0.191898	0.0929143	-0.374008	-0.00978671
30620#Alanine aminotransferase	UR	Chapter XVIII Symptoms signs and abnormal clinical and laboratory findings not elsewhere classified	0.018364	400127	398	399729	-0.0893407	0.00569892	-0.110902	0.0470279	-0.203075	-0.0187282
1072#2241#RAP1A#P62834#OID30452#v1#InflammationII	UR	OLINK Proteomics	0.0887033	44339	36	44303	-0.404128	0.0181062	-0.282977	0.166231	-0.608792	0.042838
1072#2330#S100A13#Q99584#OID30529#v1#InflammationII	UR	OLINK Proteomics	0.0235056	44339	36	44303	-0.3046	0.0071271	-0.362477	0.16002	-0.676119	-0.0488345
1072#1901#NRP1#O14786#OID20390#v1#Cardiometabolic	UR	OLINK Proteomics	0.0145965	45509	36	45473	-0.428156	0.0137701	-0.398587	0.163199	-0.71846	-0.0787137
NMR Free Cholesterol to Cholesteryl Esters in Large LDL ratio	UR	NMR Metabolomics	0.0428627	99745	98	99647	-0.24438	0.000150779	-0.186958	0.0923215	-0.367907	-0.00600865
1072#621#CNTN3#Q9P232#OID21092#v1#Neurology	UR	OLINK Proteomics	0.0827755	45260	35	45225	-0.243441	0.0278113	-0.266878	0.153834	-0.568395	0.0346394
1072#1681#MATN3#O15232#OID20979#v1#Neurology	UR	OLINK Proteomics	0.00535195	44838	33	44805	-0.157783	0.0381727	-0.468014	0.168037	-0.79737	-0.138659
25882#Volume of grey matter in Putamen (left)	UR	Chapter VI Diseases of the nervous system	0.0624746	36929	32	36897	-0.489497	0.0060322	-0.323899	0.173862	-0.664673	0.0168749
1072#1870#NME1#P15531#OID30451#v1#InflammationII	UR	OLINK Proteomics	0.0487071	44339	36	44303	-0.270338	0.0041512	-0.328915	0.16686	-0.655965	-0.00186607
1072#14#ACE2#Q9BYF1#OID20105#v1#Cardiometabolic	UR	OLINK Proteomics	0.070298	44454	36	44418	-0.0799038	-0.00481554	-0.268116	0.148128	-0.558449	0.0222174
1072#515#CEBPA#P49715#OID30458#v1#InflammationII	UR	OLINK Proteomics	0.0800418	44339	36	44303	-0.397884	0.0158552	-0.291568	0.166564	-0.618037	0.0349009
23108#Impedance of leg (left)	UR	Chapter XXI Factors influencing health status and contact with health services	0.0505339	412003	417	411586	0.0983334	-0.0115876	0.0864152	0.0441926	-0.000200943	0.173031
23556#NMR Free Cholesterol in Very Large HDL	UR	NMR Metabolomics	0.0807968	100994	99	100895	-0.0817331	8.68666e-05	-0.149876	0.0858349	-0.318112	0.0183591
25467#Mean ISOVF in posterior corona radiata on FA skeleton (left)	UR	Chapter VI Diseases of the nervous system	0.0166153	34970	30	34940	-0.331064	0.0043924	-0.425934	0.177826	-0.774479	-0.077389
25275#Mean L2 in posterior corona radiata on FA skeleton (left)	UR	Chapter VI Diseases of the nervous system	0.0239087	34972	30	34942	0.0245328	-0.00266005	-0.402334	0.178127	-0.751469	-0.0531993
30130#Monocyte count	UR	Chapter XVIII Symptoms signs and abnormal clinical and laboratory findings not elsewhere classified	0.0485548	406576	408	406168	-0.0749732	0.0186119	-0.094151	0.0477321	-0.187705	-0.000597449
25465#Mean ISOVF in superior corona radiata on FA skeleton (left)	UR	Chapter VI Diseases of the nervous system	0.0233684	34970	30	34940	-0.0970848	0.00321696	-0.39764	0.175368	-0.741367	-0.0539126
25678#Weighted-mean OD in tract acoustic radiation (right)	UR	Chapter VI Diseases of the nervous system	0.0149781	34969	30	34939	-0.51868	-0.00191785	-0.43496	0.178773	-0.785361	-0.0845591
1072#1470#ITPA#Q9BY32#OID30082#v1#CardiometabolicII	UR	OLINK Proteomics	0.0900716	44108	36	44072	-0.264871	-0.0051767	-0.27847	0.164283	-0.600468	0.0435286
1072#1152#GGT1#P19440#OID21075#v1#Neurology	UR	OLINK Proteomics	0.00612865	45185	35	45150	-0.353239	-0.0180386	-0.426158	0.155478	-0.730897	-0.121418
22410#Total trunk fat volume	UR	Chapter XVIII Symptoms signs and abnormal clinical and laboratory findings not elsewhere classified	0.0930449	21799	21	21778	-0.340395	0.00799252	-0.367601	0.218859	-0.796582	0.0613789
NMR Free Cholesterol to Cholesteryl Esters in VLDL percentage	UR	NMR Metabolomics	0.0471442	99361	98	99263	-0.00655953	0	0.174615	0.0879661	0.00220259	0.347028
23461#NMR Glutamine	UR	NMR Metabolomics	0.0991896	99643	98	99545	-0.224237	0.000176089	-0.164267	0.0996274	-0.359535	0.0310018
1072#90#AKR1C4#P17516#OID20062#v1#Cardiometabolic	UR	OLINK Proteomics	0.0923679	44454	36	44418	0.177892	0.000299411	0.280431	0.166618	-0.0461439	0.607006
23127#Trunk fat percentage	UR	Chapter XXI Factors influencing health status and contact with health services	0.0363248	411778	417	411361	-0.101551	-0.00689608	-0.0921696	0.0440312	-0.178469	-0.00586979
1072#1096#FUT3_FUT5#P21217_Q11128#OID21013#v1#Neurology	UR	OLINK Proteomics	0.0169115	45644	35	45609	-0.203712	0.0443842	-0.376663	0.157684	-0.685726	-0.067599
25527#Weighted-mean MD in tract inferior fronto-occipital fasciculus (left)	UR	Chapter VI Diseases of the nervous system	0.0567815	34970	30	34940	-0.368576	0.00575344	-0.323958	0.170052	-0.657266	0.00934936
1072#848#DPP10#Q8N608#OID20527#v1#Inflammation	UR	OLINK Proteomics	0.0222905	45190	34	45156	-0.417307	-0.0403049	-0.381452	0.166904	-0.708586	-0.0543177
25273#Mean L2 in superior corona radiata on FA skeleton (left)	UR	Chapter VI Diseases of the nervous system	0.0583427	34972	30	34942	-0.206919	0.000989784	-0.335787	0.177367	-0.683432	0.011858
NMR Cholesteryl Esters to Cholesterol in Medium VLDL percentage	UR	NMR Metabolomics	0.0439908	99924	98	99826	-0.0781562	7.52543e-05	-0.177447	0.0880977	-0.350117	-0.0047763
1072#586#CLEC3B#P05452#OID30756#v1#InflammationII	UR	OLINK Proteomics	0.0502587	44778	36	44742	-0.522867	-0.0136233	-0.314279	0.160526	-0.628913	0.000354476
NMR Total Cholesterol to Total Lipids percentage	UR	NMR Metabolomics	0.0804699	98103	97	98006	-0.15978	0.000114977	-0.159877	0.0914638	-0.339145	0.0193907
1072#2746#TNXB#P22105#OID21107#v1#Neurology	UR	OLINK Proteomics	0.024794	45260	35	45225	-0.424238	-0.0292574	-0.367074	0.163531	-0.687597	-0.0465501
22407#Visceral adipose tissue volume (VAT)	UR	Chapter XXI Factors influencing health status and contact with health services	0.0273289	21809	21	21788	-0.404921	0.00973589	-0.414322	0.187736	-0.782298	-0.0463453
NMR Cholesteryl Esters to Cholesterol in Large LDL percentage	UR	NMR Metabolomics	0.0428627	99745	98	99647	0.24438	-0.000150779	0.186958	0.0923215	0.00600865	0.367907
1072#1591#LILRA6#Q6PI73#OID30346#v1#CardiometabolicII	UR	OLINK Proteomics	0.0643604	45616	36	45580	-0.202145	0.00415648	-0.303127	0.163877	-0.624329	0.0180751
1072#578#CLC#Q05315#OID20126#v1#Cardiometabolic	UR	OLINK Proteomics	0.0759924	45204	36	45168	-0.481455	0.00400043	-0.287069	0.161777	-0.604155	0.0300174
25081#Mean FA in superior corona radiata on FA skeleton (left)	UR	Chapter VI Diseases of the nervous system	0.095415	34972	30	34942	0.0156626	-0.00374263	0.295746	0.177354	-0.0518736	0.643365
1072#1154#GH1#P01241#OID20220#v1#Cardiometabolic	UR	OLINK Proteomics	0.0742881	45201	36	45165	0.0790305	0.0102587	0.277282	0.155351	-0.0272082	0.581772
25548#Weighted-mean MO in tract parahippocampal part of cingulum (left)	UR	Chapter VI Diseases of the nervous system	0.0888552	34970	30	34940	-0.368377	0.00266018	-0.308992	0.181598	-0.66493	0.0469462
1072#69#AGR2#O95994#OID20896#v1#Neurology	UR	OLINK Proteomics	0.0185211	43870	34	43836	-0.292878	0.00288309	-0.397307	0.168699	-0.72796	-0.0666532
25704#Weighted-mean ISOVF in tract acoustic radiation (left)	UR	Chapter VI Diseases of the nervous system	0.0677459	34969	30	34939	-0.425379	0.00154665	-0.333155	0.182376	-0.690618	0.0243074
1072#754#CYP24A1#Q07973#OID30091#v1#CardiometabolicII	UR	OLINK Proteomics	0.0135448	44108	36	44072	0.145992	5.0259e-05	0.411431	0.166624	0.0848445	0.738017
1072#2605#SUSD5#O60279#OID30650#v1#InflammationII	UR	OLINK Proteomics	0.046067	44435	35	44400	0.230272	0.0185337	0.30348	0.152133	0.00529683	0.601664
5263#Intra-ocular pressure Goldmann-correlated (left)	UR	Chapter VII Diseases of the eye and adnexa	0.0331715	89373	93	89280	-0.189783	0.020329	-0.219229	0.102923	-0.420956	-0.0175013
25659#Weighted-mean ICVF in tract corticospinal tract (right)	UR	Chapter VI Diseases of the nervous system	0.0968176	34969	30	34939	-0.237235	0.00123732	-0.297824	0.179355	-0.649366	0.053718
1072#1016#FCGR2A#P12318#OID20391#v1#Cardiometabolic	UR	OLINK Proteomics	0.0553943	45054	36	45018	-0.287226	-0.0335995	-0.312531	0.163132	-0.632271	0.00720979
25695#Weighted-mean OD in tract medial lemniscus (right)	UR	Chapter VI Diseases of the nervous system	0.0480306	34969	30	34939	-0.634845	-0.0134253	-0.354974	0.179536	-0.706871	-0.00307645
25623#Weighted-mean L3 in tract acoustic radiation (left)	UR	Chapter VI Diseases of the nervous system	0.0485844	34970	30	34940	-0.212786	-0.00185594	-0.360036	0.182547	-0.717835	-0.00223765
23586#NMR Cholesteryl Esters to Total Lipids in Very Large VLDL percentage	UR	NMR Metabolomics	0.0846315	100394	99	100295	-0.0330503	0.000112353	-0.157884	0.0915565	-0.337333	0.0215659
25245#Mean L1 in uncinate fasciculus on FA skeleton (left)	UR	Chapter VI Diseases of the nervous system	0.0363722	34972	30	34942	0.261864	-0.00278377	0.379452	0.181311	0.0240764	0.734827
23587#NMR Free Cholesterol to Total Lipids in Very Large VLDL percentage	UR	NMR Metabolomics	0.0702718	100394	99	100295	0.0147438	-1.24837e-05	-0.166628	0.0920507	-0.347046	0.0137905
25729#Weighted-mean ISOVF in tract uncinate fasciculus (left)	UR	Chapter VI Diseases of the nervous system	0.0178709	34969	30	34939	-0.140659	-0.00278398	-0.418594	0.176742	-0.765013	-0.0721745
1072#2396#SERPINA1#P01009#OID30750#v1#InflammationII	UR	OLINK Proteomics	0.076361	44791	35	44756	0.281737	0.000569225	0.299343	0.168906	-0.0317162	0.630403
1072#1439#INSR#P06213#OID30566#v1#InflammationII	UR	OLINK Proteomics	0.0431886	44339	36	44303	-0.247543	0.0173308	-0.334864	0.165615	-0.659473	-0.0102552
25146#Mean MD in superior fronto-occipital fasciculus on FA skeleton (right)	UR	Chapter VI Diseases of the nervous system	0.0502886	34972	30	34942	-0.291613	0.00915563	-0.316804	0.161836	-0.634007	0.0003986
1072#279#BPIFB2#Q8N4F0#OID30311#v1#CardiometabolicII	UR	OLINK Proteomics	0.0946242	45539	36	45503	0.25449	-0.0233752	0.272074	0.16277	-0.0469571	0.591106
1072#1739#MMP9#P14780#OID21103#v1#Neurology	UR	OLINK Proteomics	0.0862501	45183	35	45148	-0.134122	0.0134486	-0.283886	0.165477	-0.608224	0.0404526
1072#426#CD22#P20273#OID20637#v1#Inflammation	UR	OLINK Proteomics	0.0521928	45752	36	45716	-0.292589	0.00237576	-0.312391	0.160894	-0.627746	0.00296452
23443#NMR Degree of Unsaturation	UR	NMR Metabolomics	0.0496806	100907	98	100809	-0.0921287	0.000149043	-0.183357	0.0934193	-0.366458	-0.000255946
25149#Mean MD in uncinate fasciculus on FA skeleton (left)	UR	Chapter VI Diseases of the nervous system	0.0345769	34972	30	34942	0.43584	0.00692854	0.376113	0.177969	0.0272879	0.724937
1072#1355#IGSF3#O75054#OID21312#v1#Oncology	UR	OLINK Proteomics	0.0112458	45042	34	45008	-0.522314	-0.0277381	-0.421483	0.166261	-0.747357	-0.0956092
5089#Astigmatism angle (left)	UR	Chapter VII Diseases of the eye and adnexa	0.068966	90828	94	90734	-0.060624	0.01406	-0.185302	0.101889	-0.385003	0.0143995
1072#2236#RALB#P11234#OID30567#v1#InflammationII	UR	OLINK Proteomics	0.0816735	44339	36	44303	-0.274515	0.0007002	-0.290155	0.166651	-0.616793	0.0364833
23473#Citrate	UR	Chapter XVIII Symptoms signs and abnormal clinical and laboratory findings not elsewhere classified	0.0445551	101124	99	101025	-0.110577	-0.000446084	-0.196729	0.0979309	-0.388673	-0.00478574
23012#p101 k antigen for Human Herpesvirus-6	UR	Chapter I Certain infectious and parasitic diseases	0.0903973	8098	6	8092	-0.424748	-0.0155524	-0.687465	0.405941	-1.48321	0.108284
1072#2245#RASA1#P20936#OID20826#v1#Neurology	UR	OLINK Proteomics	0.0747238	44217	34	44183	-0.442773	0.00443984	-0.305496	0.171415	-0.641473	0.030481
25621#Weighted-mean L2 in tract uncinate fasciculus (left)	UR	Chapter VI Diseases of the nervous system	0.0921806	34970	30	34940	-0.339817	0.00349535	-0.288201	0.171136	-0.623632	0.04723
1072#1886#NPHS1#O60500#OID30540#v1#InflammationII	UR	OLINK Proteomics	0.0394739	44339	36	44303	-0.546289	-0.0141545	-0.340477	0.165338	-0.664543	-0.0164108
1072#1473#IVD#P26440#OID20833#v1#Neurology	UR	OLINK Proteomics	0.0619789	44217	34	44183	-0.43309	0.00757536	-0.320112	0.171504	-0.656263	0.0160397
25612#Weighted-mean L2 in tract middle cerebellar peduncle	UR	Chapter VI Diseases of the nervous system	0.0190893	34970	30	34940	-0.0935569	0.00389748	-0.417933	0.178307	-0.767421	-0.0684449
1072#2300#RNF31#Q96EP0#OID30473#v1#InflammationII	UR	OLINK Proteomics	0.0459897	44339	36	44303	-0.359378	0.00202558	-0.332722	0.166732	-0.659521	-0.00592344
1072#1382#IL18R1#Q13478#OID20652#v1#Inflammation	UR	OLINK Proteomics	0.0522307	45752	36	45716	-0.250353	-0.0127276	-0.318227	0.163927	-0.639526	0.00307156
25147#Mean MD in superior fronto-occipital fasciculus on FA skeleton (left)	UR	Chapter VI Diseases of the nervous system	0.0521305	34972	30	34942	0.0270389	0.0105167	-0.311785	0.160539	-0.626446	0.00287545
23338#Femur troch bone area (right)	UR	Chapter XIII Diseases of the musculoskeletal system and connective tissue	0.0199006	33972	29	33943	-0.0679107	0.0171246	-0.319241	0.137112	-0.587984	-0.0504973
23508#NMR Triglycerides in Medium VLDL	UR	NMR Metabolomics	0.0764683	100908	99	100809	0.0744526	-0.000111781	0.168093	0.0948832	-0.0178773	0.354063
25608#Weighted-mean L2 in tract inferior fronto-occipital fasciculus (left)	UR	Chapter VI Diseases of the nervous system	0.031775	34970	30	34940	-0.223379	0.00408307	-0.364132	0.169575	-0.696505	-0.0317588
25188#Mean MO in cingulum hippocampus on FA skeleton (right)	UR	Chapter VI Diseases of the nervous system	0.0344923	34972	30	34942	-0.316273	0.00173212	-0.384144	0.181684	-0.740251	-0.0280374
1072#2009#PDIA2#Q13087#OID31214#v1#OncologyII	UR	OLINK Proteomics	0.0123019	44039	36	44003	-0.518827	0.00181198	-0.417992	0.166965	-0.745247	-0.0907372
23128#Trunk fat mass	UR	Chapter XXI Factors influencing health status and contact with health services	0.0305245	411758	417	411341	-0.115572	0.0039692	-0.105015	0.0485458	-0.200164	-0.00986713
1072#304#C1QTNF1#Q9BXJ1#OID20367#v1#Cardiometabolic	UR	OLINK Proteomics	0.0879116	45432	36	45396	-0.278453	0.00222149	-0.279447	0.163749	-0.600398	0.0415041
1072#1742#MNAT1#P51948#OID31327#v1#OncologyII	UR	OLINK Proteomics	0.0194363	44858	35	44823	0.18293	0.0087251	0.39638	0.1696	0.0639602	0.7288
1072#529#CEP290#O15078#OID31287#v1#OncologyII	UR	OLINK Proteomics	0.0410136	44858	35	44823	-0.455502	0.00249639	-0.345561	0.169106	-0.677012	-0.0141093
1072#1453#ITGAL#P20701#OID30537#v1#InflammationII	UR	OLINK Proteomics	0.0563639	44339	36	44303	-0.163231	-0.00100029	-0.313202	0.164129	-0.634898	0.0084947
24352#FR liver PDFF mean	UR	Chapter XVIII Symptoms signs and abnormal clinical and laboratory findings not elsewhere classified	0.00948302	13982	12	13970	-0.892173	0.00322802	-0.738617	0.284687	-1.29664	-0.180593
NMR Free Cholesterol to Cholesteryl Esters in Medium LDL ratio	UR	NMR Metabolomics	0.0749177	99845	98	99747	-0.119212	0.000100419	-0.167073	0.0938093	-0.350938	0.016792
1072#1640#LY96#Q9Y6Y9#OID20945#v1#Neurology	UR	OLINK Proteomics	0.0977074	44914	34	44880	-0.102459	-0.00691377	-0.27774	0.167707	-0.606449	0.050968
1072#1838#NEDD4L#Q96PU5#OID30521#v1#InflammationII	UR	OLINK Proteomics	0.0767192	44339	36	44303	-0.407688	-0.00372608	-0.288507	0.16299	-0.607971	0.0309565
25182#Mean MO in sagittal stratum on FA skeleton (right)	UR	Chapter VI Diseases of the nervous system	0.0471362	34972	30	34942	-0.501056	0.00618619	-0.358279	0.18048	-0.712026	-0.00453234
23260#Arms total mass	UR	Chapter XIII Diseases of the musculoskeletal system and connective tissue	0.0910233	35205	30	35175	-0.106632	0.00789628	-0.247255	0.146299	-0.534006	0.0394949
1072#2252#RBM25#P49756#OID31236#v1#OncologyII	UR	OLINK Proteomics	0.00087136	44039	36	44003	-0.484464	0.00317096	-0.555405	0.166823	-0.882382	-0.228428
1072#2550#SPRED2#Q7Z698#OID30423#v1#InflammationII	UR	OLINK Proteomics	0.034787	44339	36	44303	-0.569023	0.00180052	-0.348454	0.165074	-0.672001	-0.0249058
1072#1441#IQGAP2#Q13576#OID21361#v1#Oncology	UR	OLINK Proteomics	0.0776986	45042	34	45008	-0.572929	0.00248663	-0.296889	0.168282	-0.626724	0.0329459
5262#Intra-ocular pressure corneal-compensated (left)	UR	Chapter VII Diseases of the eye and adnexa	0.0203816	89373	93	89280	-0.271396	0.000291195	-0.237333	0.10233	-0.437899	-0.036767
25312#Mean L3 in anterior limb of internal capsule on FA skeleton (right)	UR	Chapter VI Diseases of the nervous system	0.0678755	34972	30	34942	0.0983639	0.00389728	-0.298807	0.16365	-0.619566	0.0219524
25225#Mean L1 in superior corona radiata on FA skeleton (left)	UR	Chapter VI Diseases of the nervous system	0.0612848	34972	30	34942	-0.172412	0.00272191	-0.319126	0.170519	-0.653348	0.0150971
NMR Cholesteryl Esters to Cholesterol in LDL percentage	UR	NMR Metabolomics	0.0388955	99687	98	99589	0.123416	-7.54333e-05	0.191898	0.0929143	0.00978671	0.374008
5923#Age macular degeneration diagnosed	UR	Chapter VII Diseases of the eye and adnexa	0.0226151	1007	2	1005	1.96961	0.0493869	1.10301	0.483056	0.155095	2.05093
1072#1390#IL1RL1#Q01638#OID20250#v1#Cardiometabolic	UR	OLINK Proteomics	0.0709351	45667	36	45631	-0.281475	0.0142092	-0.276609	0.153166	-0.576817	0.0236
1072#1903#NRTN#Q99748#OID20465#v1#Inflammation	UR	OLINK Proteomics	0.0536834	44437	35	44402	-0.33816	0.00297052	-0.326589	0.169267	-0.658355	0.00517675
25911#Volume of grey matter in VIIIa Cerebellum (right)	UR	Chapter VI Diseases of the nervous system	0.0792602	36929	32	36897	-0.260051	0.00960476	-0.295525	0.168386	-0.625566	0.0345166
1072#429#CD248#Q9HCU0#OID30394#v1#CardiometabolicII	UR	OLINK Proteomics	0.0528054	45606	36	45570	0.262717	-0.00532394	0.307715	0.158898	-0.00372719	0.619157
23119#Arm fat percentage (right)	UR	Chapter XXI Factors influencing health status and contact with health services	0.0547556	411941	417	411524	-0.0728076	-0.0161226	-0.0704812	0.0366934	-0.142399	0.0014367
1072#2087#PMS1#P54277#OID30943#v1#NeurologyII	UR	OLINK Proteomics	0.0278195	44410	34	44376	-0.593869	-0.00294515	-0.376725	0.171247	-0.712371	-0.0410782
23113#Leg fat-free mass (right)	UR	Chapter XXI Factors influencing health status and contact with health services	0.0256352	411984	417	411567	-0.0269704	0.0122604	-0.0693715	0.0310846	-0.130296	-0.00844667
25642#Weighted-mean L3 in tract posterior thalamic radiation (left)	UR	Chapter VI Diseases of the nervous system	0.0734895	34970	30	34940	0.000711729	0.00798061	-0.298946	0.167025	-0.62632	0.0284275
1072#622#CNTN4#Q8IWV2#OID21117#v1#Neurology	UR	OLINK Proteomics	0.0232818	45260	35	45225	-0.26792	0.013647	-0.37169	0.163823	-0.692786	-0.0505948
1072#1391#IL1RL2#Q9HB29#OID20487#v1#Inflammation	UR	OLINK Proteomics	0.0879543	44437	35	44402	-0.187791	0.000798795	-0.27419	0.16069	-0.589146	0.0407657
1072#2909#YY1#P25490#OID30446#v1#InflammationII	UR	OLINK Proteomics	0.0985735	44339	36	44303	-0.18764	0.00375108	-0.275405	0.166726	-0.60219	0.0513804
NMR Cholesterol to Total Lipids in VLDL percentage	UR	NMR Metabolomics	0.0593843	98830	98	98732	-0.0572744	0.000126812	-0.168274	0.0892533	-0.34321	0.0066609
1072#2150#PROC#P04070#OID20402#v1#Cardiometabolic	UR	OLINK Proteomics	0.0955316	45352	36	45316	-0.31567	0.0128127	-0.267813	0.160661	-0.582711	0.0470845
1072#2039#PGR#P06401#OID30460#v1#InflammationII	UR	OLINK Proteomics	0.0326976	44339	36	44303	-0.563772	0.00545159	-0.357462	0.167363	-0.685497	-0.0294268
2217#Age started wearing glasses or contact lenses	UR	Chapter VII Diseases of the eye and adnexa	0.0743684	361049	357	360692	0.109116	-3.24246e-05	0.0928539	0.0520381	-0.0091392	0.194847
1072#1572#LEP#P41159#OID20187#v1#Cardiometabolic	UR	OLINK Proteomics	0.0777085	45276	36	45240	-0.274642	-0.00963062	-0.249519	0.141436	-0.526736	0.0276984
1072#936#ENTPD2#Q9Y5L3#OID21260#v1#Oncology	UR	OLINK Proteomics	0.00814393	44180	34	44146	-0.442293	-0.0110881	-0.448646	0.169546	-0.780959	-0.116333
1072#1116#GALNT7#Q86SF2#OID21377#v1#Oncology	UR	OLINK Proteomics	0.0435243	45042	34	45008	-0.567693	-0.0133075	-0.34297	0.169897	-0.675971	-0.00997009
25327#Mean L3 in sagittal stratum on FA skeleton (left)	UR	Chapter VI Diseases of the nervous system	0.0187561	34972	30	34942	-0.339625	0.000587684	-0.405528	0.172532	-0.743697	-0.06736
1072#1876#NOMO1#Q15155#OID21106#v1#Neurology	UR	OLINK Proteomics	0.00497886	45260	35	45225	-0.549643	-0.00303803	-0.465676	0.165807	-0.790661	-0.140691
1072#658#CPLX2#Q6PUV4#OID31186#v1#OncologyII	UR	OLINK Proteomics	0.0274286	44039	36	44003	-0.232696	0.00465579	-0.367738	0.166742	-0.694554	-0.0409216
25317#Mean L3 in retrolenticular part of internal capsule on FA skeleton (left)	UR	Chapter VI Diseases of the nervous system	0.0219405	34972	30	34942	-0.446566	0.00167026	-0.408913	0.178448	-0.758677	-0.0591497
1072#956#ERBB3#P21860#OID20705#v1#Inflammation	UR	OLINK Proteomics	0.0367358	45090	36	45054	-0.352914	-0.00777528	-0.32444	0.155328	-0.628885	-0.0199958
25227#Mean L1 in posterior corona radiata on FA skeleton (left)	UR	Chapter VI Diseases of the nervous system	0.0783108	34972	30	34942	-0.191386	0.00692854	-0.294311	0.167163	-0.621955	0.0333335
5159#3mm asymmetry index (right)	UR	Chapter VII Diseases of the eye and adnexa	0.0765883	86429	90	86339	-0.159126	-0.0156238	-0.184934	0.104432	-0.389619	0.0197519
25610#Weighted-mean L2 in tract inferior longitudinal fasciculus (left)	UR	Chapter VI Diseases of the nervous system	0.0669621	34970	30	34940	-0.110717	0.00643396	-0.313661	0.171214	-0.649246	0.0219233
25323#Mean L3 in posterior corona radiata on FA skeleton (left)	UR	Chapter VI Diseases of the nervous system	0.0378361	34972	30	34942	-0.146177	0.00581501	-0.349168	0.168136	-0.678719	-0.0196168
1072#1884#NPC2#P61916#OID30418#v1#CardiometabolicII	UR	OLINK Proteomics	0.09825	44869	35	44834	0.319203	0.00686777	0.26304	0.159087	-0.0487738	0.574854
25431#Mean OD in fornix cres+stria terminalis on FA skeleton (left)	UR	Chapter VI Diseases of the nervous system	0.060355	34970	30	34940	-0.375966	0.00340256	-0.322378	0.171637	-0.658793	0.0140365
25482#Mean ISOVF in superior fronto-occipital fasciculus on FA skeleton (right)	UR	Chapter VI Diseases of the nervous system	0.08634	34970	30	34940	-0.311959	0.00525851	-0.305136	0.177914	-0.653853	0.0435809
1072#1842#NELL1#Q92832#OID21494#v1#Oncology	UR	OLINK Proteomics	0.0542173	45388	36	45352	-0.381037	0.0114719	-0.319007	0.165705	-0.643791	0.00577808
23114#Leg predicted mass (right)	UR	Chapter XXI Factors influencing health status and contact with health services	0.0190923	411983	417	411566	-0.0155734	0.0121102	-0.0723759	0.0308806	-0.132901	-0.0118509
1072#1520#KLK4#Q9Y5K2#OID21391#v1#Oncology	UR	OLINK Proteomics	0.0173843	45621	36	45585	0.550565	0.015337	0.353066	0.148436	0.0621279	0.644004
1072#2078#PLTP#P55058#OID20238#v1#Cardiometabolic	UR	OLINK Proteomics	0.071388	45667	36	45631	-0.178826	0.0120481	-0.292603	0.162283	-0.610679	0.0254739
1072#1539#L1CAM#P32004#OID21484#v1#Oncology	UR	OLINK Proteomics	0.0692906	45388	36	45352	-0.499659	-0.0315249	-0.292136	0.160818	-0.607342	0.0230698
1072#406#CCN4#O95388#OID21444#v1#Oncology	UR	OLINK Proteomics	0.0300748	45621	36	45585	0.487222	0.00116664	0.352578	0.16254	0.0339961	0.67116
1072#2645#TEK#Q02763#OID21496#v1#Oncology	UR	OLINK Proteomics	0.00116729	45388	36	45352	-0.425915	-0.00630397	-0.535029	0.164779	-0.857998	-0.212061
1072#1679#MASP1#P48740#OID20954#v1#Neurology	UR	OLINK Proteomics	0.0854849	44842	34	44808	-0.0901759	0.00766739	-0.289421	0.168292	-0.619276	0.0404352
25881#Volume of grey matter in Caudate (right)	UR	Chapter VI Diseases of the nervous system	0.0700524	36929	32	36897	-0.242606	0.00755492	-0.310342	0.171306	-0.646106	0.0254225
1072#36#ADAM23#O75077#OID20651#v1#Inflammation	UR	OLINK Proteomics	0.00435918	45752	36	45716	-0.56567	0.0055273	-0.473043	0.165918	-0.798244	-0.147842
NMR Cholesteryl Esters to Cholesterol in Medium LDL percentage	UR	NMR Metabolomics	0.0749177	99845	98	99747	0.119212	-0.000100419	0.167073	0.0938093	-0.016792	0.350938
1072#559#CHI3L1#P36222#OID20399#v1#Cardiometabolic	UR	OLINK Proteomics	0.0376439	44265	35	44230	0.516525	0.0170905	0.329487	0.1585	0.0188229	0.64015
1072#152#APOC1#P02654#OID30749#v1#InflammationII	UR	OLINK Proteomics	0.0162682	45606	36	45570	-0.526779	0.0314412	-0.374906	0.15602	-0.680708	-0.0691038
1072#401#CCL7#P80098#OID20523#v1#Inflammation	UR	OLINK Proteomics	0.0551051	45190	34	45156	0.303192	-0.0377999	0.316168	0.164835	-0.00690989	0.639247
23118#Leg predicted mass (left)	UR	Chapter XXI Factors influencing health status and contact with health services	0.016299	411951	417	411534	-0.0289061	0.012539	-0.0745085	0.0310173	-0.135302	-0.0137155
23112#Leg fat mass (right)	UR	Chapter XXI Factors influencing health status and contact with health services	0.047394	411995	417	411578	-0.11957	-0.00652332	-0.0766576	0.0386619	-0.152434	-0.000881424
1072#37#ADAM8#P78325#OID21039#v1#Neurology	UR	OLINK Proteomics	0.0944421	45565	35	45530	-0.34863	0.00547629	-0.279804	0.167302	-0.607719	0.0481101
1072#631#COL28A1#Q2UY09#OID30969#v1#NeurologyII	UR	OLINK Proteomics	0.0588402	44410	34	44376	-0.277898	0	-0.31521	0.166828	-0.642195	0.0117752
1072#2652#TFF1#P04155#OID21154#v1#Neurology	UR	OLINK Proteomics	0.0362402	45050	35	45015	0.36059	-0.0108814	0.330063	0.157602	0.0211609	0.638964
23489#NMR Total Lipids in Very Large VLDL	UR	NMR Metabolomics	0.0994168	100394	99	100295	0.0643228	-0.00013732	0.151872	0.092172	-0.0287839	0.332528
25469#Mean ISOVF in posterior thalamic radiation on FA skeleton (left)	UR	Chapter VI Diseases of the nervous system	0.0112202	34970	30	34940	-0.254559	0.0061865	-0.453591	0.178868	-0.804178	-0.103005
1072#2441#SHH#Q15465#OID30516#v1#InflammationII	UR	OLINK Proteomics	0.0268907	44339	36	44303	-0.263579	-0.00252573	-0.368531	0.166517	-0.694906	-0.0421549
NMR Free Cholesterol to Cholesterol in Large LDL percentage	UR	NMR Metabolomics	0.0428627	99745	98	99647	-0.24438	0.000150779	-0.186958	0.0923215	-0.367907	-0.00600865
1072#2870#VSNL1#P62760#OID31105#v1#NeurologyII	UR	OLINK Proteomics	0.0376543	45493	36	45457	-0.27299	0.00012187	-0.309752	0.149015	-0.601825	-0.0176796
25407#Mean OD in cerebral peduncle on FA skeleton (left)	UR	Chapter VI Diseases of the nervous system	0.0832503	34970	30	34940	0.659973	-0.00228899	0.306819	0.177129	-0.0403591	0.653997
1072#1889#NPM1#P06748#OID20961#v1#Neurology	UR	OLINK Proteomics	0.0985841	12107	11	12096	-0.601726	-0.013152	-0.491215	0.297366	-1.0741	0.0916709
25877#Volume of grey matter in Occipital Pole (right)	UR	Chapter VI Diseases of the nervous system	0.0732657	36929	32	36897	-0.463834	0.0145831	-0.284666	0.158923	-0.596159	0.026827
20011#Interpolated Age of participant when operation took place	UR	Chapter XXI Factors influencing health status and contact with health services	0.0978094	330068	341	329727	-0.11783	-0.00990197	-0.0845731	0.0510839	-0.184696	0.0155499
23515#NMR Triglycerides in Small VLDL	UR	NMR Metabolomics	0.065841	100758	99	100659	0.161871	-0.000111947	0.174997	0.0951314	-0.0114598	0.361453
1072#1368#IL13#P35225#OID20430#v1#Inflammation	UR	OLINK Proteomics	0.0393586	44437	35	44402	-0.445949	0.00564152	-0.348847	0.169304	-0.680685	-0.0170085
25509#Weighted-mean FA in tract superior longitudinal fasciculus (left)	UR	Chapter VI Diseases of the nervous system	0.0884959	34970	30	34940	0.249893	-0.00173221	0.301205	0.176822	-0.0453724	0.647783
25841#Volume of grey matter in Cingulate Gyrus posterior division (right)	UR	Chapter VI Diseases of the nervous system	0.0257369	36929	32	36897	-0.193605	0.0145831	-0.351474	0.157594	-0.660363	-0.0425852
25883#Volume of grey matter in Putamen (right)	UR	Chapter VI Diseases of the nervous system	0.0603223	36929	32	36897	-0.203178	0.00486089	-0.325458	0.173255	-0.665043	0.0141272
1072#824#DNAJA1#P31689#OID31204#v1#OncologyII	UR	OLINK Proteomics	0.0535392	44039	36	44003	-0.0937269	0.00515912	-0.322129	0.166854	-0.649166	0.00490878
1072#230#BABAM1#Q9NWV8#OID30466#v1#InflammationII	UR	OLINK Proteomics	0.0967903	44339	36	44303	-0.25493	-0.00335097	-0.276956	0.166776	-0.603839	0.0499268
21002#Weight	UR	Chapter XXI Factors influencing health status and contact with health services	0.0418172	418147	421	417726	0.00156026	0.0136891	-0.086455	0.0424769	-0.169708	-0.00320154
25428#Mean OD in cingulum hippocampus on FA skeleton (right)	UR	Chapter VI Diseases of the nervous system	0.0340515	34970	30	34940	0.421356	-0.00730008	0.384313	0.181319	0.0289227	0.739704
1072#1487#KDM3A#Q9Y4C1#OID30426#v1#InflammationII	UR	OLINK Proteomics	0.0605628	44339	36	44303	-0.53197	0.00485141	-0.313598	0.167099	-0.641115	0.0139187
25340#Mean L3 in uncinate fasciculus on FA skeleton (right)	UR	Chapter VI Diseases of the nervous system	0.0946172	34972	30	34942	0.364441	0.00194864	0.299519	0.179184	-0.051687	0.650726
25915#Volume of grey matter in IX Cerebellum (left)	UR	Chapter VI Diseases of the nervous system	0.0436532	36929	32	36897	-0.437936	0.00978046	-0.349542	0.173257	-0.689131	-0.00995298
25596#Weighted-mean L2 in tract acoustic radiation (left)	UR	Chapter VI Diseases of the nervous system	0.0685066	34970	30	34940	-0.339422	-0.000927969	-0.332649	0.182602	-0.690554	0.0252566
1072#1468#ITIH5#Q86UX2#OID31430#v1#OncologyII	UR	OLINK Proteomics	0.00470701	45424	36	45388	-0.50511	-0.00163551	-0.471683	0.166875	-0.79876	-0.144606
25702#Weighted-mean OD in tract uncinate fasciculus (left)	UR	Chapter VI Diseases of the nervous system	0.053223	34969	30	34939	-0.102096	-0.00340264	-0.350875	0.181502	-0.706625	0.004875
1072#2172#PSMC3#P17980#OID31200#v1#OncologyII	UR	OLINK Proteomics	0.0379636	44039	36	44003	-0.32138	0.00440412	-0.346527	0.166976	-0.673804	-0.0192511
1072#2563#SSC4D#Q8WTU2#OID20182#v1#Cardiometabolic	UR	OLINK Proteomics	0.00172303	45201	36	45165	-0.454177	-0.0139648	-0.487368	0.155489	-0.792129	-0.182607
25483#Mean ISOVF in superior fronto-occipital fasciculus on FA skeleton (left)	UR	Chapter VI Diseases of the nervous system	0.0358886	34970	30	34940	-0.0762659	0.000742375	-0.369455	0.176076	-0.714571	-0.0243401
1072#597#CLINT1#Q14677#OID31182#v1#OncologyII	UR	OLINK Proteomics	0.0433016	44039	36	44003	-0.495245	0.00125832	-0.337726	0.167121	-0.665287	-0.0101659
25277#Mean L2 in posterior thalamic radiation on FA skeleton (left)	UR	Chapter VI Diseases of the nervous system	0.0504598	34972	30	34942	-0.145637	0.00841326	-0.333116	0.170295	-0.666899	0.000667383
1072#283#BRD3#Q15059#OID30093#v1#CardiometabolicII	UR	OLINK Proteomics	0.00626978	44108	36	44072	-0.624294	0.00585521	-0.456282	0.166925	-0.783457	-0.129106
1072#70#AGR3#Q8TD06#OID21243#v1#Oncology	UR	OLINK Proteomics	0.0878019	44104	34	44070	-0.576519	-0.0184454	-0.287645	0.168494	-0.617897	0.0426074
1072#1260#HEG1#Q9ULI3#OID30579#v1#InflammationII	UR	OLINK Proteomics	0.0914032	44654	35	44619	-0.307441	-0.0310585	-0.271721	0.160965	-0.587214	0.0437725
1072#1488#KDR#P35968#OID21497#v1#Oncology	UR	OLINK Proteomics	0.0421867	45388	36	45352	-0.309194	0.0030298	-0.333885	0.164335	-0.655985	-0.0117854
1072#707#CSPG5#O95196#OID30843#v1#NeurologyII	UR	OLINK Proteomics	0.0877769	44185	33	44152	0.223129	0.00544636	0.296823	0.173857	-0.0439402	0.637587
25125#Mean MD in retrolenticular part of internal capsule on FA skeleton (left)	UR	Chapter VI Diseases of the nervous system	0.0255995	34972	30	34942	-0.344275	0.00488708	-0.397471	0.178052	-0.746459	-0.0484831
1072#1185#GNAS#O95467#OID31008#v1#NeurologyII	UR	OLINK Proteomics	0.0334486	45520	36	45484	-0.279163	-0.014967	-0.349132	0.164164	-0.670897	-0.0273671
25615#Weighted-mean L2 in tract posterior thalamic radiation (left)	UR	Chapter VI Diseases of the nervous system	0.0417577	34970	30	34940	-0.0945684	0.00730008	-0.337957	0.165991	-0.663304	-0.0126103
23306#Head BMC (bone mineral content)	UR	Chapter XIII Diseases of the musculoskeletal system and connective tissue	0.0243963	34922	30	34892	0.40922	-0.00188943	0.378811	0.168291	0.0489551	0.708666
1072#2923#ZPR1#O75312#OID30801#v1#NeurologyII	UR	OLINK Proteomics	0.0554711	44185	33	44152	-0.484734	0.00529577	-0.333877	0.174328	-0.675563	0.00780976
25531#Weighted-mean MD in tract middle cerebellar peduncle	UR	Chapter VI Diseases of the nervous system	0.0500921	34970	30	34940	-0.326722	0.00532038	-0.348221	0.177732	-0.696582	0.000139967
23494#NMR Triglycerides in Very Large VLDL	UR	NMR Metabolomics	0.0688896	100742	99	100643	0.0688381	-0.000111965	0.166788	0.0916839	-0.0129114	0.346487
NMR Free Cholesterol to Cholesterol in LDL percentage	UR	NMR Metabolomics	0.0388955	99687	98	99589	-0.123416	7.54333e-05	-0.191898	0.0929143	-0.374008	-0.00978671
25725#Weighted-mean ISOVF in tract superior longitudinal fasciculus (left)	UR	Chapter VI Diseases of the nervous system	0.0801003	34969	30	34939	-0.359003	-0.00204158	-0.310959	0.177675	-0.659207	0.0372898
25723#Weighted-mean ISOVF in tract posterior thalamic radiation (left)	UR	Chapter VI Diseases of the nervous system	0.0708934	34969	30	34939	-0.100485	0.0129922	-0.313992	0.17384	-0.654723	0.0267395
1072#2753#TP53BP1#Q12888#OID30470#v1#InflammationII	UR	OLINK Proteomics	0.0692234	44339	36	44303	-0.353566	0.0278366	-0.301012	0.165664	-0.625717	0.0236924
25269#Mean L2 in retrolenticular part of internal capsule on FA skeleton (left)	UR	Chapter VI Diseases of the nervous system	0.0546961	34972	30	34942	-0.409112	0.0032168	-0.345128	0.179628	-0.697205	0.00694883
1072#667#CR1#P17927#OID30697#v1#InflammationII	UR	OLINK Proteomics	0.0540653	45513	33	45480	-0.386707	0.0149125	-0.330031	0.171324	-0.665828	0.00576557
1072#770#DCDC2C#A8MYV0#OID31235#v1#OncologyII	UR	OLINK Proteomics	0.0465197	44039	36	44003	-0.0823383	0.00644263	-0.332317	0.166934	-0.659511	-0.00512242
1072#2668#THAP12#O43422#OID31238#v1#OncologyII	UR	OLINK Proteomics	0.0481491	43975	36	43939	-0.439721	0.00998087	-0.330029	0.16701	-0.657371	-0.00268672
1072#2431#SGSH#P51688#OID30341#v1#CardiometabolicII	UR	OLINK Proteomics	0.0211925	44876	36	44840	-0.125642	0.00368011	-0.379347	0.164603	-0.701972	-0.0567225
1072#957#ERBB4#Q15303#OID21510#v1#Oncology	UR	OLINK Proteomics	0.0553147	45388	36	45352	-0.560253	-0.01058	-0.310065	0.161792	-0.627179	0.00704943
30120#Lymphocyte count	UR	Chapter XVIII Symptoms signs and abnormal clinical and laboratory findings not elsewhere classified	0.0987276	406576	408	406168	-0.116651	-0.0181286	-0.080889	0.0489922	-0.176912	0.0151343
23622#NMR Free Cholesterol to Total Lipids in Medium LDL percentage	UR	NMR Metabolomics	0.0795618	99685	98	99587	-0.0697205	0.000125725	-0.161953	0.0923728	-0.343002	0.0190967
25481#Mean ISOVF in superior longitudinal fasciculus on FA skeleton (left)	UR	Chapter VI Diseases of the nervous system	0.0556874	34970	30	34940	-0.344929	-0.00228899	-0.343809	0.179672	-0.695971	0.00835361
1072#726#CTSD#P07339#OID20358#v1#Cardiometabolic	UR	OLINK Proteomics	0.00425401	42322	35	42287	-0.578368	-0.00372268	-0.460949	0.161236	-0.776975	-0.144922
1072#915#EIF5#P55010#OID30156#v1#CardiometabolicII	UR	OLINK Proteomics	0.0984746	44108	36	44072	-0.225152	0.00286477	-0.274697	0.166249	-0.600548	0.0511528
NMR Free Cholesterol to Cholesterol in VLDL percentage	UR	NMR Metabolomics	0.0471442	99361	98	99263	-0.00655953	0	0.174615	0.0879661	0.00220259	0.347028
1072#81#AIDA#Q96BJ3#OID30956#v1#NeurologyII	UR	OLINK Proteomics	0.0256352	44410	34	44376	-0.396219	0.00481708	-0.384008	0.172064	-0.721256	-0.0467588
25917#Volume of grey matter in IX Cerebellum (right)	UR	Chapter VI Diseases of the nervous system	0.0992206	36929	32	36897	-0.363849	0.0101319	-0.285107	0.17293	-0.624054	0.0538405
1072#303#C1QL2#Q7Z5L3#OID30515#v1#InflammationII	URmtr	OLINK Proteomics	0.0270438	44339	19	44320	-0.614311	-0.00262575	-0.480925	0.217519	-0.907266	-0.0545843
23002#gE / gI antigen for Varicella Zoster Virus	URmtr	Chapter I Certain infectious and parasitic diseases	0.0250815	8098	5	8093	-1.08632	-0.00132921	-1.00206	0.447235	-1.87875	-0.125362
1072#1290#HRAS#P01112#OID31263#v1#OncologyII	URmtr	OLINK Proteomics	0.0176338	44786	19	44767	-0.784375	-0.0023021	-0.545427	0.229817	-0.995872	-0.0949812
1072#2080#PLXDC2#Q6UX71#OID31101#v1#NeurologyII	URmtr	OLINK Proteomics	0.0842458	45493	19	45474	-0.57308	0.0128454	-0.390544	0.226192	-0.833885	0.0527963
1072#1377#IL17F#Q96PD4#OID20456#v1#Inflammation	URmtr	OLINK Proteomics	0.0338951	44437	18	44419	-0.526144	-0.00327007	-0.500057	0.235722	-0.962077	-0.0380374
1072#686#CRTAC1#Q9NQ79#OID20279#v1#Cardiometabolic	URmtr	OLINK Proteomics	0.0469901	45810	19	45791	0.49017	0.00423703	0.429132	0.21603	0.00570907	0.852555
1072#885#EDDM3B#P56851#OID31365#v1#OncologyII	URmtr	OLINK Proteomics	0.0373589	45424	19	45405	0.14112	0.00222136	-0.307154	0.147537	-0.596328	-0.0179796
1072#815#DKK4#Q9UBT3#OID20934#v1#Neurology	URmtr	OLINK Proteomics	0.0549868	44838	18	44820	-0.399567	0.0061585	-0.438824	0.22867	-0.887021	0.00937238
25415#Mean OD in anterior corona radiata on FA skeleton (left)	URmtr	Chapter VI Diseases of the nervous system	0.0550393	34970	15	34955	0.441511	0.00479452	0.489184	0.254965	-0.010556	0.988923
1072#42#ADAMTS16#Q8TE57#OID20089#v1#Cardiometabolic	URmtr	OLINK Proteomics	0.0128566	44454	19	44435	-0.610456	0.0249535	-0.520031	0.209031	-0.929735	-0.110326
1072#2751#TOR1AIP1#Q5JTV8#OID30195#v1#CardiometabolicII	URmtr	OLINK Proteomics	0.0840382	44457	19	44438	-0.13557	0.0023191	-0.394428	0.228289	-0.841878	0.0530217
25879#Volume of grey matter in Thalamus (right)	URmtr	Chapter VI Diseases of the nervous system	0.0866355	36929	16	36913	-0.421718	0.0111861	-0.401122	0.2341	-0.859964	0.0577205
1072#1005#FAP#Q12884#OID20330#v1#Cardiometabolic	URmtr	OLINK Proteomics	0.0218636	45810	19	45791	0.684597	-0.0212109	0.509585	0.222254	0.0739642	0.945205
1072#2485#SLITRK1#Q96PX8#OID30510#v1#InflammationII	URmtr	OLINK Proteomics	0.0706246	44339	19	44320	-0.711882	-0.00275079	-0.397618	0.21993	-0.828685	0.0334492
1072#594#CLEC7A#Q9BXN2#OID20636#v1#Inflammation	URmtr	OLINK Proteomics	0.0358675	45752	19	45733	0.670368	0.0261606	0.470702	0.224305	0.03106	0.910345
1072#2338#SAFB2#Q14151#OID31012#v1#NeurologyII	URmtr	OLINK Proteomics	0.0620715	45520	19	45501	-0.411722	0.00170488	-0.428209	0.2295	-0.878033	0.0216157
1072#2227#RAB44#Q7Z6P3#OID31346#v1#OncologyII	URmtr	OLINK Proteomics	0.0547542	45424	19	45405	-0.640234	-0.0004638	-0.436518	0.22725	-0.881933	0.0088957
1072#211#ATP6V1D#Q9Y5K8#OID21341#v1#Oncology	URmtr	OLINK Proteomics	0.0622525	45042	17	45025	0.252172	-0.00209271	0.452059	0.242451	-0.0231485	0.927266
25795#Volume of grey matter in Precentral Gyrus (right)	URmtr	Chapter VI Diseases of the nervous system	0.0446309	36929	16	36913	-0.555659	0.00773062	-0.459096	0.228612	-0.907183	-0.0110092
1072#2393#SEPTIN7#Q16181#OID31288#v1#OncologyII	URmtr	OLINK Proteomics	0.0800196	44858	19	44839	-0.547431	-0.0016313	-0.401981	0.229623	-0.852046	0.0480842
1072#2097#POF1B#Q8WVV4#OID30504#v1#InflammationII	URmtr	OLINK Proteomics	0.0771646	44339	19	44320	-0.363714	0.0118037	-0.399768	0.226187	-0.843099	0.0435629
25865#Volume of grey matter in Central Opercular Cortex (right)	URmtr	Chapter VI Diseases of the nervous system	0.00492944	36929	16	36913	-0.700287	0.00913622	-0.641571	0.228173	-1.0888	-0.194346
1072#2191#PTP4A3#O75365#OID30469#v1#InflammationII	URmtr	OLINK Proteomics	0.0108379	44339	19	44320	-0.639851	0.00230066	-0.575512	0.225869	-1.01822	-0.132805
1072#1828#NDRG1#Q92597#OID20792#v1#Neurology	URmtr	OLINK Proteomics	0.0688337	44217	19	44198	-0.41788	0.00925603	-0.415757	0.228494	-0.863609	0.032095
1072#1172#GLI2#P10070#OID30429#v1#InflammationII	URmtr	OLINK Proteomics	0.00409938	44339	19	44320	-0.625706	0.00592673	-0.661809	0.23055	-1.11369	-0.209926
1072#1764#MSLNL#Q96KJ4#OID30939#v1#NeurologyII	URmtr	OLINK Proteomics	0.0343731	44410	18	44392	0.48415	0.00911011	0.498178	0.235464	0.0366653	0.959691
23105#Basal metabolic rate	URmtr	Chapter XXI Factors influencing health status and contact with health services	0.0532388	412018	228	411790	0.015282	0.015045	-0.0827488	0.0428088	-0.166653	0.0011552
23217#Femur upper neck BMD (bone mineral density) T-score (right)	URmtr	Chapter XIII Diseases of the musculoskeletal system and connective tissue	0.0526029	6769	1	6768	2.06417	-0.0124221	1.84812	0.95337	-0.0207908	3.71702
1072#1748#MORF4L2#Q15014#OID31160#v1#OncologyII	URmtr	OLINK Proteomics	0.0493266	44039	19	44020	-0.447455	0.00229014	-0.452557	0.230214	-0.903781	-0.00133399
25840#Volume of grey matter in Cingulate Gyrus posterior division (left)	URmtr	Chapter VI Diseases of the nervous system	0.0349725	36929	16	36913	-0.677469	0.0141731	-0.465007	0.220513	-0.897218	-0.0327959
25867#Volume of grey matter in Parietal Operculum Cortex (right)	URmtr	Chapter VI Diseases of the nervous system	0.0115598	36929	16	36913	-0.816588	0.0137631	-0.579955	0.229646	-1.03007	-0.129842
1072#977#EXTL1#Q92935#OID30114#v1#CardiometabolicII	URmtr	OLINK Proteomics	0.0568884	44108	19	44089	-0.112693	-0.0148269	-0.435318	0.228607	-0.883392	0.0127565
25703#Weighted-mean OD in tract uncinate fasciculus (right)	URmtr	Chapter VI Diseases of the nervous system	0.09313	34969	15	34954	-0.401326	-0.00448531	-0.429962	0.256058	-0.931845	0.0719198
1072#1031#FETUB#Q9UGM5#OID20404#v1#Cardiometabolic	URmtr	OLINK Proteomics	0.0484844	45352	19	45333	0.178258	-0.0335531	0.43715	0.221549	0.00291003	0.871389
1072#1170#GLA#P06280#OID30594#v1#InflammationII	URmtr	OLINK Proteomics	0.0953063	44582	19	44563	-0.0924452	-0.00875164	-0.371474	0.222695	-0.80796	0.0650123
23221#Arm BMD (bone mineral density) (left)	URmtr	Chapter XIII Diseases of the musculoskeletal system and connective tissue	0.0244245	13000	3	12997	0.948182	0.00110044	0.914993	0.406547	0.118103	1.71188
1072#1513#KLK10#O43240#OID21523#v1#Oncology	URmtr	OLINK Proteomics	0.0633196	45250	19	45231	-0.36132	-0.00806397	-0.42423	0.228451	-0.871997	0.0235373
49#Hip circumference	URmtr	Chapter XXI Factors influencing health status and contact with health services	0.0377303	418590	230	418360	-0.0611373	0.00480841	-0.135521	0.0652241	-0.263359	-0.00768403
1072#2253#RBP1#P09455#OID30913#v1#NeurologyII	URmtr	OLINK Proteomics	0.0945406	44410	18	44392	-0.534521	0.00928483	-0.39247	0.234737	-0.85256	0.0676195
1072#2813#TYRO3#Q06418#OID20161#v1#Cardiometabolic	URmtr	OLINK Proteomics	0.00062252	45276	19	45257	-0.941537	-0.00161733	-0.782888	0.228791	-1.23132	-0.334454
1072#2893#WFIKKN2#Q8TEU8#OID20785#v1#Inflammation	URmtr	OLINK Proteomics	0.0712323	45300	19	45281	-0.544651	-0.0251251	-0.408221	0.226282	-0.851738	0.0352956
1072#2457#SIRT1#Q96EB6#OID30439#v1#InflammationII	URmtr	OLINK Proteomics	0.0333382	44339	19	44320	-0.378288	0.00435126	-0.488417	0.229514	-0.938268	-0.0385665
1072#1078#FOS#P01100#OID31221#v1#OncologyII	URmtr	OLINK Proteomics	0.0609009	43975	19	43956	-0.478896	0.00645221	-0.429751	0.229291	-0.879165	0.019663
1072#2545#SPINT3#P49223#OID31509#v1#OncologyII	URmtr	OLINK Proteomics	0.036988	45423	19	45404	0.260746	0.00178145	-0.292123	0.140043	-0.566609	-0.0176372
1072#2878#VWA5A#O00534#OID31198#v1#OncologyII	URmtr	OLINK Proteomics	0.0638103	44039	19	44020	-0.359174	0.00792748	-0.425052	0.229318	-0.87452	0.0244151
1072#2002#PDE4D#Q08499#OID30084#v1#CardiometabolicII	URmtr	OLINK Proteomics	0.0213861	44108	19	44089	-0.482053	0.00286477	-0.529283	0.230005	-0.980096	-0.0784688
1072#1070#FMR1#Q06787#OID21233#v1#Oncology	URmtr	OLINK Proteomics	0.0485049	44180	17	44163	-0.739603	0.00569449	-0.477051	0.241793	-0.950969	-0.00313247
1072#249#BCL2L15#Q5TBC7#OID30498#v1#InflammationII	URmtr	OLINK Proteomics	0.0253707	44339	19	44320	-0.807752	0.00940283	-0.503238	0.225083	-0.944404	-0.0620711
1072#589#CLEC4D#Q8WXI8#OID20609#v1#Inflammation	URmtr	OLINK Proteomics	0.0824942	45190	18	45172	-0.259051	0.0431785	-0.390946	0.225143	-0.83223	0.0503384
1072#2486#SLITRK2#Q9H156#OID21409#v1#Oncology	URmtr	OLINK Proteomics	0.0365443	45621	19	45602	-0.376152	0.0175005	-0.466817	0.223263	-0.904417	-0.0292174
1072#2373#SCT#P09683#OID30951#v1#NeurologyII	URmtr	OLINK Proteomics	0.0576031	44410	18	44392	-0.373803	0.0298053	-0.444319	0.234006	-0.902974	0.0143356
1072#2215#PZP#P20742#OID30730#v1#InflammationII	URmtr	OLINK Proteomics	0.0833187	45680	19	45661	-0.364622	-0.0119421	0.291232	0.168168	-0.0383814	0.620844
1072#2561#SSB#P05455#OID20818#v1#Neurology	URmtr	OLINK Proteomics	0.0346886	44217	19	44198	-0.956499	0	-0.485046	0.229658	-0.935179	-0.0349131
1072#40#ADAMTS13#Q76LX8#OID20249#v1#Cardiometabolic	URmtr	OLINK Proteomics	0.0692833	45810	19	45791	0.0637436	0.0160771	0.411333	0.226429	-0.0324711	0.855138
1072#2696#TLR4#O00206#OID30428#v1#InflammationII	URmtr	OLINK Proteomics	0.059347	44339	19	44320	-0.298692	-0.00187554	-0.433202	0.229734	-0.883485	0.0170819
1072#790#DDX39A#O00148#OID30494#v1#InflammationII	URmtr	OLINK Proteomics	0.0959108	44339	19	44320	-0.258628	0.00587672	-0.382873	0.229948	-0.833575	0.0678281
1072#2738#TNFSF13B#Q9Y275#OID20272#v1#Cardiometabolic	URmtr	OLINK Proteomics	0.00427529	45735	19	45716	0.736545	0.0125383	0.62633	0.219208	0.196679	1.05598
23226#Head BMD (bone mineral density)	URmtr	Chapter XIII Diseases of the musculoskeletal system and connective tissue	0.0284109	35205	14	35191	0.694406	-0.00384057	0.570478	0.260295	0.0602908	1.08066
23107#Impedance of leg (right)	URmtr	Chapter XXI Factors influencing health status and contact with health services	0.0143813	412009	228	411781	0.209345	-0.0106555	0.145113	0.0592876	0.0289108	0.261315
1072#488#CDH22#Q9UJ99#OID31332#v1#OncologyII	URmtr	OLINK Proteomics	0.0347407	44858	19	44839	-0.374132	0.0025211	-0.48518	0.229787	-0.935567	-0.0347933
1072#1728#MLLT1#Q03111#OID31211#v1#OncologyII	URmtr	OLINK Proteomics	0.0974028	44039	19	44020	-0.193907	0.00588896	-0.380878	0.229775	-0.831242	0.0694852
1072#796#DEFB103A_DEFB103B#P81534#OID30534#v1#InflammationII	URmtr	OLINK Proteomics	0.00763024	44039	18	44021	-0.238366	0.00500933	-0.627596	0.235219	-1.08863	-0.166562
1072#1076#FOLR2#P14207#OID21062#v1#Neurology	URmtr	OLINK Proteomics	0.0691453	45644	19	45625	0.428008	-0.0124413	0.398338	0.219167	-0.0312321	0.827909
1072#927#ENO3#P13929#OID30209#v1#CardiometabolicII	URmtr	OLINK Proteomics	0.00807948	44457	19	44438	-0.338272	-0.0336207	-0.563895	0.212883	-0.981149	-0.146641
1072#2632#TBR1#Q16650#OID30923#v1#NeurologyII	URmtr	OLINK Proteomics	0.0382823	44410	18	44392	-0.711933	0.00394351	-0.488419	0.235737	-0.950467	-0.0263704
1072#2415#SERPINF2#P08697#OID30779#v1#InflammationII	URmtr	OLINK Proteomics	0.0242913	44941	18	44923	-0.689244	-0.00476151	-0.50946	0.226169	-0.952755	-0.0661657
1072#1406#IL31#Q6EBC2#OID30487#v1#InflammationII	URmtr	OLINK Proteomics	0.076112	44339	19	44320	0.272046	-0.00355102	0.405627	0.228684	-0.0425972	0.85385
1072#1941#OMP#P47874#OID30835#v1#NeurologyII	URmtr	OLINK Proteomics	0.0929541	44185	19	44166	-0.430248	-0.00434202	-0.385552	0.229488	-0.835352	0.0642485
1072#2547#SPON1#Q9HCB6#OID20759#v1#Inflammation	URmtr	OLINK Proteomics	0.0470127	45300	19	45281	-0.578567	0.00244859	-0.426271	0.214612	-0.846914	-0.00562796
1072#1397#IL21R#Q9HBE5#OID30441#v1#InflammationII	URmtr	OLINK Proteomics	0.0345291	44339	19	44320	-0.553861	-0.000975279	-0.484501	0.229198	-0.933732	-0.0352702
1072#376#CCDC28A#Q8IWP9#OID30973#v1#NeurologyII	URmtr	OLINK Proteomics	0.0706211	44410	18	44392	-0.431342	0.00728805	-0.426933	0.236142	-0.889776	0.0359096
25878#Volume of grey matter in Thalamus (left)	URmtr	Chapter VI Diseases of the nervous system	0.0550216	36929	16	36913	-0.598586	0.00655929	-0.456141	0.237726	-0.922091	0.00980909
1072#2108#PPIE#Q9UNP9#OID31279#v1#OncologyII	URmtr	OLINK Proteomics	0.0429684	44858	19	44839	-0.21199	0.00706903	-0.465054	0.229761	-0.915389	-0.0147179
1072#2717#TNFRSF10B#O14763#OID20981#v1#Neurology	URmtr	OLINK Proteomics	0.0819625	44914	18	44896	-0.187106	0.0236323	-0.372373	0.214075	-0.791964	0.0472179
5160#3mm regularity index (right)	URmtr	Chapter VII Diseases of the eye and adnexa	0.0265899	86453	43	86410	-0.353463	-0.0130236	-0.329251	0.148477	-0.620264	-0.0382376
25394#Mean OD in genu of corpus callosum on FA skeleton	URmtr	Chapter VI Diseases of the nervous system	0.00389201	34970	15	34955	0.280832	-0.00832088	0.730404	0.253	0.234517	1.22629
1072#2378#SDK2#Q58EX2#OID30662#v1#InflammationII	URmtr	OLINK Proteomics	0.00595722	44654	19	44635	-0.762845	-0.00650365	-0.615515	0.223803	-1.05417	-0.176858
1072#1338#IGDCC3#Q8IVU1#OID30862#v1#NeurologyII	URmtr	OLINK Proteomics	0.0438093	44185	19	44166	-0.613732	0.00135531	-0.462763	0.229548	-0.912682	-0.0128435
4080#Systolic blood pressure automated reading	URmtr	Chapter IX Diseases of the circulatory system	0.070123	395226	218	395008	-0.132604	0.0113978	-0.113747	0.0628048	-0.236843	0.00934847
1072#1485#KCNIP4#Q6PIL6#OID20813#v1#Neurology	URmtr	OLINK Proteomics	0.0370161	44217	19	44198	-0.458777	0.00147994	-0.478436	0.229394	-0.928053	-0.0288192
25154#Mean MO in genu of corpus callosum on FA skeleton	URmtr	Chapter VI Diseases of the nervous system	0.0130073	34972	15	34957	-0.635051	0.00547477	-0.628071	0.252878	-1.12372	-0.132423
23124#Arm fat mass (left)	URmtr	Chapter XXI Factors influencing health status and contact with health services	0.0142255	411843	228	411615	-0.0597009	-0.00374166	-0.157429	0.0642166	-0.283292	-0.0315662
25142#Mean MD in fornix cres+stria terminalis on FA skeleton (right)	URmtr	Chapter VI Diseases of the nervous system	0.0858789	34972	15	34957	0.789133	0.0099908	0.403502	0.234922	-0.0569532	0.863958
25505#Weighted-mean FA in tract medial lemniscus (left)	URmtr	Chapter VI Diseases of the nervous system	0.0991012	34970	15	34955	-0.104836	0.00801155	-0.418802	0.253932	-0.916516	0.0789121
1072#1570#LELP1#Q5T871#OID30845#v1#NeurologyII	URmtr	OLINK Proteomics	0.045395	44185	19	44166	0.25246	-0.00343847	0.459603	0.229683	0.00942047	0.909785
23120#Arm fat mass (right)	URmtr	Chapter XXI Factors influencing health status and contact with health services	0.0358132	411911	228	411683	-0.0699557	-0.00425806	-0.1348	0.0642197	-0.260669	-0.00893165
1072#137#AOC1#P19801#OID20452#v1#Inflammation	URmtr	OLINK Proteomics	0.0324864	44437	18	44419	-0.679381	0.000299548	-0.504407	0.235876	-0.966729	-0.0420859
1072#46#ADAMTSL4#Q6UY14#OID30275#v1#CardiometabolicII	URmtr	OLINK Proteomics	0.0776962	44457	19	44438	-0.735264	0.0117454	-0.39211	0.222253	-0.827729	0.043509
1072#1255#HDAC9#Q9UKV0#OID30832#v1#NeurologyII	URmtr	OLINK Proteomics	0.0171279	44185	19	44166	-0.546459	0.00200787	-0.549301	0.230407	-1.0009	-0.0976982
1072#1346#IGFBP4#P22692#OID21158#v1#Neurology	URmtr	OLINK Proteomics	0.0743688	44706	19	44687	0.331398	0.0272508	0.376855	0.211197	-0.0370941	0.790805
23123#Arm fat percentage (left)	URmtr	Chapter XXI Factors influencing health status and contact with health services	0.0143379	411878	228	411650	-0.233406	-0.015134	-0.120997	0.049413	-0.217845	-0.0241494
23099#Body fat percentage	URmtr	Chapter XXI Factors influencing health status and contact with health services	0.0462436	411803	228	411575	-0.192739	-0.0108342	-0.0988444	0.0495916	-0.196042	-0.0016464
1072#1359#IKZF2#Q9UKS7#OID21213#v1#Oncology	URmtr	OLINK Proteomics	0.00590458	44180	17	44163	-0.588144	0.00599553	-0.669038	0.243007	-1.14533	-0.192741
4195#Pulse wave reflection index	URmtr	Chapter IX Diseases of the circulatory system	0.0608918	138330	77	138253	0.221263	0.011556	0.203513	0.108581	-0.00930383	0.416329
1072#1388#IL1R2#P27930#OID20757#v1#Inflammation	URmtr	OLINK Proteomics	0.00105789	45157	18	45139	-0.452064	0.00208799	-0.743606	0.227064	-1.18866	-0.298557
1072#1649#LYZL2#Q7Z4W2#OID31180#v1#OncologyII	URmtr	OLINK Proteomics	0.0134424	44039	19	44020	-0.0986103	0.00609029	-0.512936	0.207504	-0.919649	-0.106224
22676#Minimum carotid IMT (intima-medial thickness) at 210 degrees	URmtr	Chapter IX Diseases of the circulatory system	0.0146606	41871	18	41853	-0.631201	0.00680384	-0.545082	0.223325	-0.982803	-0.107361
1072#2538#SPINK2#P20155#OID30627#v1#InflammationII	URmtr	OLINK Proteomics	0.0955104	44654	19	44635	-0.173535	-0.0280784	-0.333287	0.199925	-0.725144	0.0585706
1072#2532#SPAG1#Q07617#OID30979#v1#NeurologyII	URmtr	OLINK Proteomics	0.0569244	45520	19	45501	-0.356055	0.012446	-0.435573	0.228775	-0.883975	0.012829
1072#1955#OXT#P01178#OID21047#v1#Neurology	URmtr	OLINK Proteomics	0.0860991	45644	19	45625	0.553717	-0.0200965	0.38648	0.225172	-0.0548596	0.82782
1072#72#AGRP#O00253#OID20658#v1#Inflammation	URmtr	OLINK Proteomics	0.0625719	45752	19	45733	-0.433946	0.025142	-0.410903	0.220647	-0.843374	0.021568
1072#550#CGN#Q9P2M7#OID30894#v1#NeurologyII	URmtr	OLINK Proteomics	0.0398709	44410	18	44392	-0.656984	0.00978403	-0.485435	0.236205	-0.9484	-0.0224695
1072#1935#OGN#P20774#OID21123#v1#Neurology	URmtr	OLINK Proteomics	0.0853322	45260	19	45241	0.244981	-0.00512057	0.361847	0.210304	-0.0503525	0.774047
23104#Body mass index (BMI)	URmtr	Chapter XXI Factors influencing health status and contact with health services	0.0282699	412026	228	411798	-0.0529505	-0.003213	-0.143058	0.0652182	-0.270884	-0.0152323
23292#Femur upper neck BMD (bone mineral density) (left)	URmtr	Chapter XIII Diseases of the musculoskeletal system and connective tissue	0.0833945	7219	1	7218	2.0544	-0.0093758	1.57552	0.909884	-0.208119	3.35916
1072#672#CREBZF#Q9NS37#OID31206#v1#OncologyII	URmtr	OLINK Proteomics	0.0168464	44039	19	44020	-0.326903	0.00266763	-0.549598	0.229944	-1.00029	-0.0989029
22677#Mean carotid IMT (intima-medial thickness) at 210 degrees	URmtr	Chapter IX Diseases of the circulatory system	0.043127	41871	18	41853	-0.354943	0.00603067	-0.442653	0.21886	-0.871623	-0.0136828
23100#Whole body fat mass	URmtr	Chapter XXI Factors influencing health status and contact with health services	0.0224295	411370	228	411142	-0.133755	-0.000400396	-0.145394	0.0636849	-0.270214	-0.0205736
1072#2382#SELENOP#P49908#OID30745#v1#InflammationII	URmtr	OLINK Proteomics	0.0414783	45680	19	45661	-0.352818	0.0150249	-0.462893	0.227045	-0.907904	-0.0178816
1072#1013#FCAR#P24071#OID20564#v1#Inflammation	URmtr	OLINK Proteomics	0.0701617	45190	18	45172	-0.400461	0.0226765	-0.422504	0.233311	-0.879796	0.0347886
23116#Leg fat mass (left)	URmtr	Chapter XXI Factors influencing health status and contact with health services	0.0354423	411974	228	411746	-0.167264	-0.00674777	-0.108677	0.0516701	-0.209948	-0.00740462
21001#Body mass index (BMI)	URmtr	Chapter XXI Factors influencing health status and contact with health services	0.0237025	417990	230	417760	-0.0634909	-0.0031753	-0.146855	0.0649248	-0.274106	-0.0196044
1072#975#EVPL#Q92817#OID31309#v1#OncologyII	URmtr	OLINK Proteomics	0.0418882	44858	19	44839	-0.511149	0.00519053	-0.466986	0.229513	-0.916835	-0.0171379
1072#154#APOE#P02649#OID30727#v1#InflammationII	URmtr	OLINK Proteomics	0.05336	45680	19	45661	-0.582326	-0.00254856	-0.436129	0.225734	-0.878572	0.00631381
1072#702#CSF3R#Q99062#OID30527#v1#InflammationII	URmtr	OLINK Proteomics	0.0335386	44339	19	44320	-0.610811	0.0139544	-0.48082	0.2262	-0.924175	-0.0374642
25825#Volume of grey matter in Lateral Occipital Cortex superior division (right)	URmtr	Chapter VI Diseases of the nervous system	0.0575448	36929	16	36913	-0.650863	0.00480232	-0.438608	0.230942	-0.891261	0.0140458
1072#421#CD2#P06729#OID30097#v1#CardiometabolicII	URmtr	OLINK Proteomics	0.0932618	44108	19	44089	-0.203282	0.00877031	-0.384439	0.229041	-0.833363	0.0644851
1072#405#CCN3#P48745#OID20299#v1#Cardiometabolic	URmtr	OLINK Proteomics	0.0479572	45736	19	45717	0.380658	0.0189407	0.41466	0.209657	0.00372863	0.825591
1072#307#C1QTNF9#P0C862#OID30620#v1#InflammationII	URmtr	OLINK Proteomics	0.0249911	44581	19	44562	-0.382482	0.00626534	-0.509146	0.227133	-0.954331	-0.0639605
1072#1599#LMOD1#P29536#OID31014#v1#NeurologyII	URmtr	OLINK Proteomics	0.0997192	45520	19	45501	-0.0621953	0.0300105	-0.33454	0.203213	-0.732841	0.0637615
1072#1333#IFNL2#Q8IZJ0#OID30791#v1#NeurologyII	URmtr	OLINK Proteomics	0.0740622	44185	19	44166	0.42033	0.00373966	0.41008	0.229573	-0.0398876	0.860048
1072#2188#PTH1R#Q03431#OID20571#v1#Inflammation	URmtr	OLINK Proteomics	0.0710031	45190	18	45172	-0.0712666	0.0176203	-0.41955	0.232373	-0.875005	0.0359054
25866#Volume of grey matter in Parietal Operculum Cortex (left)	URmtr	Chapter VI Diseases of the nervous system	0.0309172	36929	16	36913	-0.596256	0.0133532	-0.498533	0.230993	-0.951284	-0.0457807
25202#Mean L1 in genu of corpus callosum on FA skeleton	URmtr	Chapter VI Diseases of the nervous system	0.0464111	34972	15	34957	-0.471145	0.0151876	-0.47907	0.240532	-0.950521	-0.00761861
1072#1308#HTR1A#P08908#OID30824#v1#NeurologyII	URmtr	OLINK Proteomics	0.0176117	44185	19	44166	-1.08578	-0.00253493	-0.542769	0.228653	-0.990932	-0.0946059
1072#2708#TMPRSS15#P98073#OID21364#v1#Oncology	URmtr	OLINK Proteomics	0.0520534	45042	17	45025	-0.731641	0.00253587	-0.465973	0.239853	-0.93609	0.00414299
1072#1868#NLGN1#Q8N2Q7#OID30900#v1#NeurologyII	URmtr	OLINK Proteomics	0.0821831	44410	18	44392	-0.416722	0.00908515	-0.409675	0.23569	-0.87163	0.0522809
23098#Weight	URmtr	Chapter XXI Factors influencing health status and contact with health services	0.0320032	412035	228	411807	-0.0399204	0.0135676	-0.1237	0.0576856	-0.236762	-0.0106377
1072#2823#UHRF2#Q96PU4#OID30171#v1#CardiometabolicII	URmtr	OLINK Proteomics	0.0147701	44108	19	44089	-0.373862	0.00183445	-0.55881	0.229202	-1.00805	-0.109569
23117#Leg fat-free mass (left)	URmtr	Chapter XXI Factors influencing health status and contact with health services	0.00666919	411957	228	411729	0.0101046	0.0126203	-0.114533	0.0422172	-0.197277	-0.0317883
1072#344#CALCA#P01258#OID20983#v1#Neurology	URmtr	OLINK Proteomics	0.0306337	44842	18	44824	0.391784	0.000544132	-0.412518	0.190815	-0.786519	-0.0385161
1072#1704#MEP1B#Q16820#OID20168#v1#Cardiometabolic	URmtr	OLINK Proteomics	0.0461068	45276	19	45257	-0.389796	0.00698399	-0.452189	0.226721	-0.896566	-0.00781113
23102#Whole body water mass	URmtr	Chapter XXI Factors influencing health status and contact with health services	0.0826259	412030	228	411802	0.0329709	0.014907	-0.0710969	0.0409626	-0.151382	0.00918858
23302#Femur lower neck BMD (bone mineral density) (left)	URmtr	Chapter XIII Diseases of the musculoskeletal system and connective tissue	0.089528	7219	1	7218	1.99567	-0.011493	1.58488	0.933316	-0.244689	3.41446
1072#190#ASAH2#Q9NR71#OID20996#v1#Neurology	URmtr	OLINK Proteomics	0.00697981	44914	18	44896	-0.870092	-0.0327225	-0.611492	0.226652	-1.05574	-0.16725
1072#1530#KRT14#P02533#OID20800#v1#Neurology	URmtr	OLINK Proteomics	0.0429453	42827	19	42808	-0.828805	0.00183789	-0.46388	0.229155	-0.913029	-0.0147307
1072#1302#HSP90B1#P14625#OID20829#v1#Neurology	URmtr	OLINK Proteomics	0.0304072	43997	19	43978	-0.743527	0.00592376	-0.496838	0.229506	-0.946675	-0.0470022
1072#2576#STAU1#O95793#OID31210#v1#OncologyII	URmtr	OLINK Proteomics	0.0746707	44039	19	44020	-0.242156	0.00863216	-0.409957	0.229987	-0.860734	0.0408211
25038#Median T2star in accumbens (left)	URmtr	Chapter VI Diseases of the nervous system	0.0457447	33482	14	33468	-0.523299	-0.00905773	-0.532299	0.26644	-1.05453	-0.0100665
1072#581#CLEC12A#Q5QGZ9#OID30552#v1#InflammationII	URmtr	OLINK Proteomics	0.0301774	44339	19	44320	-0.519177	0.00052515	-0.497277	0.22939	-0.946885	-0.0476687
1072#2546#SPOCK1#Q08629#OID20924#v1#Neurology	URmtr	OLINK Proteomics	0.0626192	44914	18	44896	-0.189517	-0.0177297	-0.424845	0.228174	-0.872071	0.0223805
1072#1006#FARSA#Q9Y285#OID30887#v1#NeurologyII	URmtr	OLINK Proteomics	0.0159286	44410	18	44392	-0.743055	-0.00304498	-0.564049	0.233983	-1.02266	-0.105438
1072#1179#GLT8D2#Q9H1C3#OID20825#v1#Neurology	URmtr	OLINK Proteomics	0.00574036	44217	19	44198	-0.771669	0.00378765	-0.632934	0.229126	-1.08202	-0.183844
25191#Mean MO in fornix cres+stria terminalis on FA skeleton (left)	URmtr	Chapter VI Diseases of the nervous system	0.00118074	34972	15	34957	1.0113	-0.000711407	0.787993	0.242926	0.311851	1.26414
1072#2#AAMDC#Q9H7C9#OID30236#v1#CardiometabolicII	URmtr	OLINK Proteomics	0.0894596	44457	19	44438	-0.69263	0.00850345	-0.385673	0.227095	-0.830783	0.0594365
1072#2570#ST8SIA1#Q92185#OID30442#v1#InflammationII	URmtr	OLINK Proteomics	0.0567106	44339	19	44320	-0.323549	0.00147542	-0.438633	0.230183	-0.889795	0.0125295
1072#2330#S100A13#Q99584#OID30529#v1#InflammationII	URmtr	OLINK Proteomics	0.0257449	44339	19	44320	-0.736915	0.0071271	-0.491164	0.220242	-0.922842	-0.0594865
1072#1901#NRP1#O14786#OID20390#v1#Cardiometabolic	URmtr	OLINK Proteomics	0.0253883	45509	19	45490	-0.441258	0.0137701	-0.502141	0.22462	-0.9424	-0.061883
1072#1681#MATN3#O15232#OID20979#v1#Neurology	URmtr	OLINK Proteomics	0.000883536	44838	17	44821	-0.216083	0.0381727	-0.778464	0.234094	-1.23729	-0.319635
1072#1148#GGA1#Q9UJY5#OID20838#v1#Neurology	URmtr	OLINK Proteomics	0.0724818	44217	19	44198	-0.715283	0.00995841	-0.41082	0.228726	-0.859127	0.0374869
1072#1759#MRPL46#Q9H2W6#OID20858#v1#Neurology	URmtr	OLINK Proteomics	0.0968915	44217	19	44198	-0.296042	0.00393816	-0.380607	0.229261	-0.829962	0.068748
1072#1870#NME1#P15531#OID30451#v1#InflammationII	URmtr	OLINK Proteomics	0.0549183	44339	19	44320	-0.35931	0.0041512	-0.440842	0.229656	-0.890973	0.00928834
1072#14#ACE2#Q9BYF1#OID20105#v1#Cardiometabolic	URmtr	OLINK Proteomics	0.0753241	44454	19	44435	-0.0750979	-0.00481554	-0.362595	0.203874	-0.762191	0.037001
23108#Impedance of leg (left)	URmtr	Chapter XXI Factors influencing health status and contact with health services	0.0226176	412003	228	411775	0.113832	-0.0115316	0.136224	0.0597517	0.0191129	0.253336
30130#Monocyte count	URmtr	Chapter XVIII Symptoms signs and abnormal clinical and laboratory findings not elsewhere classified	0.0516073	406576	223	406353	-0.0582476	0.0185305	-0.125639	0.0645491	-0.252153	0.00087587
1072#1470#ITPA#Q9BY32#OID30082#v1#CardiometabolicII	URmtr	OLINK Proteomics	0.0619959	44108	19	44089	-0.272419	-0.00537774	-0.422	0.226107	-0.865174	0.0211739
1072#2034#PGF#P49763#OID20673#v1#Inflammation	URmtr	OLINK Proteomics	0.084227	45752	19	45733	0.318338	0.0331212	0.346113	0.200447	-0.0467659	0.738991
1072#1951#OTOA#Q7RTW8#OID30825#v1#NeurologyII	URmtr	OLINK Proteomics	0.0974344	44185	19	44166	-0.572346	0.00030118	-0.380133	0.229347	-0.829658	0.0693917
1072#90#AKR1C4#P17516#OID20062#v1#Cardiometabolic	URmtr	OLINK Proteomics	0.0854282	44454	19	44435	0.346121	0.000299411	0.394448	0.229322	-0.0550271	0.843924
23127#Trunk fat percentage	URmtr	Chapter XXI Factors influencing health status and contact with health services	0.0439513	411778	228	411550	-0.108065	-0.00692411	-0.119934	0.0595336	-0.236618	-0.00325002
1072#1096#FUT3_FUT5#P21217_Q11128#OID21013#v1#Neurology	URmtr	OLINK Proteomics	0.0425984	45644	19	45625	-0.355114	0.0443842	-0.433912	0.213994	-0.853345	-0.0144804
23237#Total BMD (bone mineral density) (left)	URmtr	Chapter XIII Diseases of the musculoskeletal system and connective tissue	0.0943024	12999	3	12996	0.85802	-0.0026243	0.761322	0.454996	-0.130537	1.65318
1072#848#DPP10#Q8N608#OID20527#v1#Inflammation	URmtr	OLINK Proteomics	0.0989984	45190	18	45172	-0.457168	-0.0407224	-0.378409	0.229372	-0.827981	0.0711634
1072#586#CLEC3B#P05452#OID30756#v1#InflammationII	URmtr	OLINK Proteomics	0.0887371	44778	19	44759	-0.356266	-0.0139206	-0.376071	0.220941	-0.809118	0.0569768
1072#413#CD109#Q6YHK3#OID21108#v1#Neurology	URmtr	OLINK Proteomics	0.0240701	45260	19	45241	0.369704	-0.0132795	0.508048	0.22519	0.0666715	0.949424
1072#197#ATF2#P15336#OID20798#v1#Neurology	URmtr	OLINK Proteomics	0.0686695	44217	19	44198	-0.50695	0.00785129	-0.418055	0.229621	-0.868117	0.0320057
1072#2661#TGFB2#P61812#OID31417#v1#OncologyII	URmtr	OLINK Proteomics	0.0715585	45424	19	45405	0.251113	-0.00578532	0.413101	0.229251	-0.0362348	0.862438
1072#578#CLC#Q05315#OID20126#v1#Cardiometabolic	URmtr	OLINK Proteomics	0.00760311	45204	19	45185	-0.544333	0.00400043	-0.594326	0.22265	-1.03072	-0.157928
1072#1991#PCOLCE#Q15113#OID20384#v1#Cardiometabolic	URmtr	OLINK Proteomics	0.0482668	17006	5	17001	-0.725173	0.0156636	-0.833578	0.422032	-1.6608	-0.00635193
1072#302#C1QBP#Q07021#OID31007#v1#NeurologyII	URmtr	OLINK Proteomics	0.0513067	45520	19	45501	-0.412783	-0.00148569	-0.446055	0.228868	-0.894641	0.00253104
5097#6mm weak meridian (left)	URmtr	Chapter VII Diseases of the eye and adnexa	0.00955258	76430	37	76393	-0.558943	-0.0029068	-0.411142	0.158639	-0.722074	-0.10021
1072#1651#M6PR#P20645#OID30208#v1#CardiometabolicII	URmtr	OLINK Proteomics	0.0994689	44457	19	44438	0.203608	-0.00179543	0.377724	0.229276	-0.0716598	0.827109
25175#Mean MO in anterior corona radiata on FA skeleton (left)	URmtr	Chapter VI Diseases of the nervous system	0.0652735	34972	15	34957	-0.507686	-0.00949588	-0.468707	0.254257	-0.967059	0.0296448
25872#Volume of grey matter in Planum Temporale (left)	URmtr	Chapter VI Diseases of the nervous system	0.0137132	36929	16	36913	-0.534473	0.012416	-0.554764	0.225074	-0.995916	-0.113613
25659#Weighted-mean ICVF in tract corticospinal tract (right)	URmtr	Chapter VI Diseases of the nervous system	0.0706502	34969	15	34954	-0.503053	0.00126826	-0.458402	0.253573	-0.955412	0.0386082
1072#1585#LIF#P15018#OID20824#v1#Neurology	URmtr	OLINK Proteomics	0.0887571	44217	19	44198	-0.373283	0.0119151	-0.390487	0.229424	-0.840162	0.059189
1072#1016#FCGR2A#P12318#OID20391#v1#Cardiometabolic	URmtr	OLINK Proteomics	0.0804214	45054	19	45035	-0.403039	-0.0335995	-0.392535	0.224526	-0.832609	0.0475391
5132#3mm strong meridian (right)	URmtr	Chapter VII Diseases of the eye and adnexa	0.0153389	88024	44	87980	-0.310668	-0.00179069	-0.353835	0.145952	-0.639899	-0.0677703
1072#2119#PPP1R14D#Q9NXH3#OID30997#v1#NeurologyII	URmtr	OLINK Proteomics	0.0893777	45520	19	45501	-0.450182	0.00185102	-0.385018	0.226651	-0.829258	0.0592217
1072#1268#HIF1A#Q16665#OID30425#v1#InflammationII	URmtr	OLINK Proteomics	0.0159001	44339	19	44320	-0.685104	0.00147542	-0.552754	0.229235	-1.00206	-0.103448
1072#2238#RANBP1#P43487#OID30258#v1#CardiometabolicII	URmtr	OLINK Proteomics	0.0628696	44457	19	44438	-0.378961	-0.00755583	-0.417493	0.224439	-0.857398	0.0224122
1072#2465#SLAMF1#Q13291#OID20496#v1#Inflammation	URmtr	OLINK Proteomics	0.0173182	44437	18	44419	-0.485571	0.0035197	-0.55597	0.233604	-1.01384	-0.0981029
1072#1526#KLRC1#P26715#OID30855#v1#NeurologyII	URmtr	OLINK Proteomics	0.0947205	44185	19	44166	-0.453159	-7.52949e-05	-0.383598	0.229556	-0.833532	0.0663362
1072#2190#PTN#P21246#OID20083#v1#Cardiometabolic	URmtr	OLINK Proteomics	0.0290243	44454	19	44435	0.349805	0.0128501	0.468694	0.21468	0.0479186	0.88947
1072#1439#INSR#P06213#OID30566#v1#InflammationII	URmtr	OLINK Proteomics	0.0899662	44339	19	44320	-0.645662	0.0168806	-0.386507	0.227945	-0.833284	0.0602697
1072#279#BPIFB2#Q8N4F0#OID30311#v1#CardiometabolicII	URmtr	OLINK Proteomics	0.0326294	45539	19	45520	0.612357	-0.0233752	0.478663	0.224022	0.0395766	0.91775
23443#NMR Degree of Unsaturation	URmtr	NMR Metabolomics	0.0873286	100907	58	100849	-0.24677	0.000149043	-0.208313	0.121843	-0.447124	0.0304986
1072#148#APOA2#P02652#OID30686#v1#InflammationII	URmtr	OLINK Proteomics	0.0763771	45669	19	45650	-0.620689	0.0142564	-0.3934	0.221991	-0.828505	0.0417055
1072#1129#GBP4#Q96PP9#OID20845#v1#Neurology	URmtr	OLINK Proteomics	0.0766681	44217	19	44198	0.206236	-0.0148376	0.406137	0.229405	-0.0435001	0.855775
1072#1355#IGSF3#O75054#OID21312#v1#Oncology	URmtr	OLINK Proteomics	0.0371582	45042	17	45025	-0.514356	-0.0278735	-0.489996	0.235113	-0.950821	-0.0291697
1072#701#CSF3#P09919#OID20491#v1#Inflammation	URmtr	OLINK Proteomics	0.0237433	44437	18	44419	0.40271	-0.0234917	0.521425	0.230583	0.0694789	0.973372
1072#2245#RASA1#P20936#OID20826#v1#Neurology	URmtr	OLINK Proteomics	0.0329006	44217	19	44198	-0.564076	0.00443984	-0.489139	0.229281	-0.938534	-0.0397445
23206#Femur lower neck BMD (bone mineral density) (right)	URmtr	Chapter XIII Diseases of the musculoskeletal system and connective tissue	0.0886708	6782	1	6781	2.01093	-0.00821379	1.58234	0.929316	-0.239409	3.40409
1072#1929#OBP2B#Q9NPH6#OID20980#v1#Neurology	URmtr	OLINK Proteomics	0.0683179	44763	17	44746	0.111041	-0.00562369	-0.353352	0.193836	-0.733273	0.0265689
1072#1473#IVD#P26440#OID20833#v1#Neurology	URmtr	OLINK Proteomics	0.0550676	44217	19	44198	-0.530221	0.00757536	-0.440086	0.229403	-0.88972	0.00954877
25037#Median T2star in amygdala (right)	URmtr	Chapter VI Diseases of the nervous system	0.0214693	33482	14	33468	-0.292907	-0.00223206	-0.608568	0.264625	-1.12724	-0.0898935
25076#Mean FA in retrolenticular part of internal capsule on FA skeleton (right)	URmtr	Chapter VI Diseases of the nervous system	0.0561632	34972	15	34957	-0.284423	0.00893911	-0.487546	0.255283	-0.987908	0.0128155
1072#1987#PCDH7#O60245#OID31456#v1#OncologyII	URmtr	OLINK Proteomics	0.00117465	45423	19	45404	-0.837943	0.0205491	-0.724945	0.223392	-1.1628	-0.287093
1072#2009#PDIA2#Q13087#OID31214#v1#OncologyII	URmtr	OLINK Proteomics	0.00513897	44039	19	44020	-0.692526	0.00181198	-0.643045	0.229796	-1.09345	-0.192641
1072#1265#HGFAC#Q04756#OID30718#v1#InflammationII	URmtr	OLINK Proteomics	0.0303518	45294	19	45275	0.453008	-0.000367309	0.48754	0.225136	0.0462701	0.928811
23128#Trunk fat mass	URmtr	Chapter XXI Factors influencing health status and contact with health services	0.0325408	411758	228	411530	-0.102997	0.00390042	-0.140314	0.0656377	-0.268962	-0.0116665
1072#2768#TPSD1#Q9BZJ3#OID30982#v1#NeurologyII	URmtr	OLINK Proteomics	0.043585	45520	19	45501	-0.582234	0.00657603	-0.461521	0.228689	-0.909755	-0.0132868
1072#2310#RPA2#P15927#OID30453#v1#InflammationII	URmtr	OLINK Proteomics	0.0940078	44339	19	44320	-0.219564	-0.00052515	-0.383148	0.228791	-0.831583	0.065287
1072#1892#NPR1#P16066#OID30116#v1#CardiometabolicII	URmtr	OLINK Proteomics	0.0373631	44108	19	44089	-0.522219	0.00804153	-0.479045	0.230107	-0.930059	-0.0280315
1072#304#C1QTNF1#Q9BXJ1#OID20367#v1#Cardiometabolic	URmtr	OLINK Proteomics	0.00695582	45432	19	45413	-0.569564	0.00222149	-0.608273	0.225363	-1.04999	-0.166557
1072#1742#MNAT1#P51948#OID31327#v1#OncologyII	URmtr	OLINK Proteomics	0.0274628	44858	19	44839	0.300545	0.0087251	0.507511	0.230169	0.0563756	0.958646
1072#1164#GIPC2#Q8TF65#OID31153#v1#NeurologyII	URmtr	OLINK Proteomics	0.0645547	45493	19	45474	-0.41686	0.00894536	-0.400829	0.216855	-0.825867	0.02421
5096#3mm weak meridian (left)	URmtr	Chapter VII Diseases of the eye and adnexa	0.0244953	88012	44	87968	-0.341795	-0.00367107	-0.327685	0.145682	-0.613221	-0.0421487
1072#1640#LY96#Q9Y6Y9#OID20945#v1#Neurology	URmtr	OLINK Proteomics	0.0443668	44914	18	44896	-0.315803	-0.00691377	-0.46338	0.230461	-0.915088	-0.0116724
25182#Mean MO in sagittal stratum on FA skeleton (right)	URmtr	Chapter VI Diseases of the nervous system	0.0701825	34972	15	34957	-0.506772	0.00615526	-0.462053	0.255167	-0.962188	0.0380825
1072#2252#RBM25#P49756#OID31236#v1#OncologyII	URmtr	OLINK Proteomics	0.00848952	44039	19	44020	-0.422117	0.00317096	-0.604365	0.229615	-1.05442	-0.154314
1072#2550#SPRED2#Q7Z698#OID30423#v1#InflammationII	URmtr	OLINK Proteomics	0.0995238	44339	19	44320	-0.763891	0.00180052	-0.374246	0.227201	-0.819565	0.0710724
25454#Mean ISOVF in cerebral peduncle on FA skeleton (right)	URmtr	Chapter VI Diseases of the nervous system	0.0578751	34970	15	34955	0.664582	-0.00040212	0.483646	0.254993	-0.0161479	0.98344
1072#1990#PCNA#P12004#OID31161#v1#OncologyII	URmtr	OLINK Proteomics	0.0942067	44039	19	44020	-0.320565	0.00609029	-0.383231	0.228979	-0.832034	0.0655725
1072#1903#NRTN#Q99748#OID20465#v1#Inflammation	URmtr	OLINK Proteomics	0.0450391	44437	18	44419	-0.402165	0.00297052	-0.473021	0.235998	-0.93558	-0.0104613
25911#Volume of grey matter in VIIIa Cerebellum (right)	URmtr	Chapter VI Diseases of the nervous system	0.077733	36929	16	36913	-0.315672	0.00960476	-0.419957	0.238065	-0.886572	0.0466574
23119#Arm fat percentage (right)	URmtr	Chapter XXI Factors influencing health status and contact with health services	0.029716	411941	228	411713	-0.191116	-0.0160793	-0.10785	0.0496122	-0.205089	-0.0106117
1072#1515#KLK12#Q9UKR0#OID21201#v1#Oncology	URmtr	OLINK Proteomics	0.038718	44180	17	44163	-0.507707	-0.0111885	-0.496945	0.240391	-0.968117	-0.0257736
1072#1396#IL20RB#Q6UXL0#OID30461#v1#InflammationII	URmtr	OLINK Proteomics	0.0264609	44339	19	44320	-0.714753	-0.000750215	-0.508383	0.229058	-0.95734	-0.0594258
1072#2087#PMS1#P54277#OID30943#v1#NeurologyII	URmtr	OLINK Proteomics	0.0578279	44410	18	44392	-0.7682	-0.00294515	-0.446426	0.235327	-0.90767	0.014818
23113#Leg fat-free mass (right)	URmtr	Chapter XXI Factors influencing health status and contact with health services	0.00705029	411984	228	411756	0.0119277	0.0122069	-0.113245	0.0420286	-0.19562	-0.0308702
1072#2125#PPY#P01298#OID21516#v1#Oncology	URmtr	OLINK Proteomics	0.00818425	45166	19	45147	-0.770419	0.0211147	-0.587369	0.222111	-1.02271	-0.152029
23296#Femur upper neck BMD (bone mineral density) T-score (left)	URmtr	Chapter XIII Diseases of the musculoskeletal system and connective tissue	0.0807668	7208	1	7207	1.85787	-0.0127197	1.67335	0.958118	-0.20484	3.55155
1072#2039#PGR#P06401#OID30460#v1#InflammationII	URmtr	OLINK Proteomics	0.0134895	44339	19	44320	-0.765901	0.00545159	-0.569106	0.230344	-1.02058	-0.117627
1072#2436#SH3GL3#Q99963#OID31334#v1#OncologyII	URmtr	OLINK Proteomics	0.0545615	44645	19	44626	0.457863	0.00764917	0.441478	0.229649	-0.00863819	0.891595
25025#Volume of brain stem + 4th ventricle	URmtr	Chapter VI Diseases of the nervous system	0.0446248	36920	16	36904	-0.553373	0.0120387	-0.448638	0.223398	-0.886505	-0.0107709
1072#2529#SOX2#P48431#OID30981#v1#NeurologyII	URmtr	OLINK Proteomics	0.0343601	45447	19	45428	0.666012	0.00278107	0.485892	0.22964	0.0357934	0.93599
1072#1502#KIR2DS4#P43632#OID31432#v1#OncologyII	URmtr	OLINK Proteomics	0.035661	45423	19	45404	0.480589	-0.0125559	0.482749	0.229789	0.0323584	0.93314
23101#Whole body fat-free mass	URmtr	Chapter XXI Factors influencing health status and contact with health services	0.0849872	411995	228	411767	0.0316796	0.0149033	-0.0704066	0.0408756	-0.150522	0.00970842
5098#6mm weak meridian (right)	URmtr	Chapter VII Diseases of the eye and adnexa	0.0195195	77285	38	77247	-0.340249	-0.00297492	-0.366436	0.156898	-0.673956	-0.0589172
1072#1876#NOMO1#Q15155#OID21106#v1#Neurology	URmtr	OLINK Proteomics	0.0538533	45260	19	45241	-0.549643	-0.00345454	-0.433861	0.225024	-0.874913	0.00718993
1072#956#ERBB3#P21860#OID20705#v1#Inflammation	URmtr	OLINK Proteomics	0.0558945	45090	19	45071	-0.19201	-0.00777528	-0.408736	0.213784	-0.827757	0.0102852
1072#1465#ITIH1#P19827#OID30722#v1#InflammationII	URmtr	OLINK Proteomics	0.0757357	45680	19	45661	-0.486328	-0.000582528	-0.406182	0.228703	-0.854444	0.0420797
23223#Arm BMD (bone mineral density) (right)	URmtr	Chapter XIII Diseases of the musculoskeletal system and connective tissue	0.0398099	13000	3	12997	0.966656	-0.00110044	0.831109	0.404251	0.0387178	1.6235
25431#Mean OD in fornix cres+stria terminalis on FA skeleton (left)	URmtr	Chapter VI Diseases of the nervous system	0.00889474	34970	15	34955	-1.08288	0.00330976	-0.634829	0.242651	-1.11043	-0.159225
1072#337#CACNA1H#O95180#OID30064#v1#CardiometabolicII	URmtr	OLINK Proteomics	0.0822001	44108	19	44089	-0.419512	-0.00266373	-0.399003	0.229562	-0.848949	0.0509438
1072#1832#NDUFS6#O75380#OID21224#v1#Oncology	URmtr	OLINK Proteomics	0.0565987	44180	17	44163	-0.378969	0.00521786	-0.457794	0.240129	-0.928451	0.0128638
23114#Leg predicted mass (right)	URmtr	Chapter XXI Factors influencing health status and contact with health services	0.00673653	411983	228	411755	0.0142976	0.0120491	-0.113134	0.0417529	-0.194968	-0.0312996
1072#2061#PLA2G15#Q8NCC3#OID21473#v1#Oncology	URmtr	OLINK Proteomics	0.0323146	45388	19	45369	0.528985	0.0169579	0.485119	0.226631	0.0409176	0.92932
1072#1284#HNMT#P50135#OID20975#v1#Neurology	URmtr	OLINK Proteomics	0.0904303	44701	17	44684	-0.186586	0.0213139	-0.396487	0.234169	-0.855462	0.0624875
1072#406#CCN4#O95388#OID21444#v1#Oncology	URmtr	OLINK Proteomics	0.0472947	45621	19	45602	0.565641	0.00116664	0.443779	0.223712	0.00529953	0.882259
1072#2645#TEK#Q02763#OID21496#v1#Oncology	URmtr	OLINK Proteomics	0.0302672	45388	19	45369	-0.484037	-0.00789221	-0.491407	0.226806	-0.93595	-0.0468643
25042#Median z-statistic (in group-defined mask) for shapes activation	URmtr	Chapter VI Diseases of the nervous system	0.092376	30660	13	30647	0.608887	-0.00311251	0.460259	0.273468	-0.0757488	0.996267
1072#1919#NUDT10#Q8NFP7#OID30198#v1#CardiometabolicII	URmtr	OLINK Proteomics	0.0873295	44457	19	44438	-0.527032	0.000374048	-0.392786	0.22974	-0.84308	0.0575095
1072#271#BMPER#Q8N8U9#OID30615#v1#InflammationII	URmtr	OLINK Proteomics	0.0053199	44654	19	44635	-0.799215	-0.000124115	-0.632664	0.226994	-1.07758	-0.187751
1072#36#ADAM23#O75077#OID20651#v1#Inflammation	URmtr	OLINK Proteomics	0.0243153	45752	19	45733	-0.56715	0.0055273	-0.514323	0.228366	-0.961924	-0.0667216
5135#3mm strong meridian (left)	URmtr	Chapter VII Diseases of the eye and adnexa	0.00759373	88012	44	87968	-0.395955	0.00125409	-0.388739	0.145613	-0.674139	-0.10334
1072#152#APOC1#P02654#OID30749#v1#InflammationII	URmtr	OLINK Proteomics	0.0722906	45606	19	45587	-0.724702	0.0311737	-0.385963	0.214743	-0.806862	0.0349366
1072#2584#STOML2#Q9UJZ1#OID31183#v1#OncologyII	URmtr	OLINK Proteomics	0.0317904	44039	19	44020	-0.734567	0.00108215	-0.493534	0.22986	-0.944064	-0.0430038
1072#1124#GATA3#P23771#OID31219#v1#OncologyII	URmtr	OLINK Proteomics	0.0114125	44039	19	44020	-0.612826	0.00100665	-0.581247	0.22975	-1.03156	-0.130933
1072#399#CCL4#P13236#OID20695#v1#Inflammation	URmtr	OLINK Proteomics	0.0637319	45310	19	45291	-0.539917	-0.00438238	-0.41679	0.224794	-0.857391	0.0238103
23118#Leg predicted mass (left)	URmtr	Chapter XXI Factors influencing health status and contact with health services	0.00765154	411951	228	411723	0.0351456	0.0124881	-0.111852	0.0419377	-0.194048	-0.0296548
23112#Leg fat mass (right)	URmtr	Chapter XXI Factors influencing health status and contact with health services	0.0361292	411995	228	411767	-0.166049	-0.00652078	-0.109539	0.0522739	-0.211994	-0.0070835
5099#3mm weak meridian (right)	URmtr	Chapter VII Diseases of the eye and adnexa	0.0264234	88024	44	87980	-0.411679	-0.00452807	-0.32398	0.145939	-0.610019	-0.037941
1072#1169#GKN1#Q9NS71#OID20885#v1#Neurology	URmtr	OLINK Proteomics	0.0353849	43363	18	43345	-0.60922	0.0190286	-0.49063	0.23319	-0.947687	-0.0335731
1072#2528#SOWAHA#Q2M3V2#OID30888#v1#NeurologyII	URmtr	OLINK Proteomics	0.0717332	44410	18	44392	0.442443	0.00459245	0.425754	0.236418	-0.0376298	0.889137
48#Waist circumference	URmtr	Chapter XXI Factors influencing health status and contact with health services	0.0378361	418636	230	418406	-0.0935484	0.00294383	-0.120156	0.0578608	-0.233561	-0.00675023
20256#Inverted forced expiratory volume in 1-second (FEV1) Z-score	URmtr	Chapter X Diseases of the respiratory system	0.0853113	335313	186	335127	0.217099	-0.00175449	0.126226	0.0733588	-0.0175547	0.270008
1072#714#CSTB#P04080#OID20294#v1#Cardiometabolic	URmtr	OLINK Proteomics	0.0822877	44641	19	44622	0.219141	0.0153818	0.387577	0.223053	-0.0496102	0.824765
1072#1301#HSDL2#Q6YN16#OID30256#v1#CardiometabolicII	URmtr	OLINK Proteomics	0.042438	44457	19	44438	-0.338774	-0.0284813	-0.458785	0.226085	-0.901916	-0.0156541
1072#877#ECE1#P42892#OID20891#v1#Neurology	URmtr	OLINK Proteomics	0.0919097	44217	19	44198	-0.743164	0.00622081	-0.386003	0.229021	-0.834888	0.0628828
25567#Weighted-mean MO in tract uncinate fasciculus (left)	URmtr	Chapter VI Diseases of the nervous system	0.017917	34970	15	34955	0.286951	-0.00170128	0.610455	0.257855	0.105052	1.11586
25841#Volume of grey matter in Cingulate Gyrus posterior division (right)	URmtr	Chapter VI Diseases of the nervous system	0.0210428	36929	16	36913	-0.40884	0.0146417	-0.514085	0.222807	-0.950793	-0.0773778
1072#2855#VIM#P08670#OID20053#v1#Cardiometabolic	URmtr	OLINK Proteomics	0.0564045	44454	19	44435	0.33977	0.00406701	0.438287	0.229716	-0.0119615	0.888535
1072#298#BTNL10#A8MVZ5#OID31196#v1#OncologyII	URmtr	OLINK Proteomics	0.0264807	44039	19	44020	-0.511608	0.00538562	-0.509263	0.229484	-0.959057	-0.0594697
21002#Weight	URmtr	Chapter XXI Factors influencing health status and contact with health services	0.0268528	418147	230	417917	-0.0365689	0.0137067	-0.127187	0.0574554	-0.239798	-0.0145758
23616#Cholesteryl Esters to Total Lipids in Large LDL percentage	URmtr	Chapter XVIII Symptoms signs and abnormal clinical and laboratory findings not elsewhere classified	0.0834493	101137	59	101078	0.267807	0.00323898	0.224642	0.129773	-0.0297125	0.478996
1072#802#DENR#O43583#OID30493#v1#InflammationII	URmtr	OLINK Proteomics	0.0769246	44339	19	44320	-0.579111	0.0031259	-0.401327	0.226885	-0.846024	0.0433713
1072#2586#STX1B#P61266#OID30934#v1#NeurologyII	URmtr	OLINK Proteomics	0.00549826	44410	18	44392	-0.493948	0.0054785	-0.652315	0.234947	-1.11282	-0.191814
3143#Ankle spacing width	URmtr	Chapter XIII Diseases of the musculoskeletal system and connective tissue	0.0702404	239889	138	239751	-0.0738274	0.00454989	-0.132408	0.0731388	-0.275758	0.0109422
25239#Mean L1 in fornix cres+stria terminalis on FA skeleton (left)	URmtr	Chapter VI Diseases of the nervous system	0.0143106	34972	15	34957	0.572324	0.00590781	0.633029	0.258433	0.126493	1.13957
1072#1468#ITIH5#Q86UX2#OID31430#v1#OncologyII	URmtr	OLINK Proteomics	0.0037231	45424	19	45405	-0.628859	-0.00163551	-0.666257	0.229675	-1.11642	-0.21609
25815#Volume of grey matter in Postcentral Gyrus (right)	URmtr	Chapter VI Diseases of the nervous system	0.0671208	36929	16	36913	-0.574938	0.00931192	-0.431727	0.235798	-0.893898	0.0304438
1072#1779#MUC13#Q9H3R2#OID20866#v1#Neurology	URmtr	OLINK Proteomics	0.0458981	44217	19	44198	-0.655104	0.00521744	-0.44868	0.224746	-0.889186	-0.00817355
25702#Weighted-mean OD in tract uncinate fasciculus (left)	URmtr	Chapter VI Diseases of the nervous system	0.0813458	34969	15	34954	-0.325832	-0.00337171	-0.44727	0.256612	-0.950238	0.055698
1072#2563#SSC4D#Q8WTU2#OID20182#v1#Cardiometabolic	URmtr	OLINK Proteomics	0.0783246	45201	19	45182	0.0346847	-0.0141121	-0.376791	0.214021	-0.796276	0.0426941
1072#597#CLINT1#Q14677#OID31182#v1#OncologyII	URmtr	OLINK Proteomics	0.00693536	44039	19	44020	-0.76544	0.00125832	-0.62103	0.230006	-1.07185	-0.170214
1072#1362#IL10RB#Q08334#OID20696#v1#Inflammation	URmtr	OLINK Proteomics	0.0219456	45452	19	45433	-0.303333	0.0220886	-0.506923	0.22123	-0.940537	-0.0733091
1072#207#ATP5F1D#P30049#OID30079#v1#CardiometabolicII	URmtr	OLINK Proteomics	0.0541516	44108	19	44089	-0.382662	0.00414638	-0.442705	0.229896	-0.893305	0.00789574
25506#Weighted-mean FA in tract medial lemniscus (right)	URmtr	Chapter VI Diseases of the nervous system	0.0475787	34970	15	34955	-0.51046	0.00992943	-0.503158	0.253968	-1.00094	-0.00537148
1072#2475#SLC34A3#Q8N130#OID31203#v1#OncologyII	URmtr	OLINK Proteomics	0.052829	44039	19	44020	-0.145546	0.0029948	-0.444398	0.229501	-0.894224	0.00542766
1072#13#ACE#P12821#OID30696#v1#InflammationII	URmtr	OLINK Proteomics	0.0969911	45669	19	45650	-0.76705	0.00444437	-0.379105	0.228424	-0.826821	0.0686101
1072#1185#GNAS#O95467#OID31008#v1#NeurologyII	URmtr	OLINK Proteomics	0.00207604	45520	19	45501	-0.476839	-0.0149305	-0.69572	0.225934	-1.13855	-0.252886
23216#Femur upper neck BMD (bone mineral density) (right)	URmtr	Chapter XIII Diseases of the musculoskeletal system and connective tissue	0.0599061	6782	1	6781	2.1989	-0.00756956	1.69336	0.899863	-0.0706526	3.45738
25316#Mean L3 in retrolenticular part of internal capsule on FA skeleton (right)	URmtr	Chapter VI Diseases of the nervous system	0.0837105	34972	15	34957	0.208647	-0.00157747	0.436424	0.252327	-0.058144	0.930993
22402#Proton density fat fraction (PDFF)	URmtr	Chapter XI Diseases of the digestive system	0.0712108	4139	2	4137	1.32183	0.00543151	1.25588	0.695933	-0.108525	2.62028
1072#1221#GRP#P07492#OID30264#v1#CardiometabolicII	URmtr	OLINK Proteomics	0.0415882	44457	19	44438	-0.534439	-0.0071319	-0.460886	0.226182	-0.904208	-0.0175651
1072#667#CR1#P17927#OID30697#v1#InflammationII	URmtr	OLINK Proteomics	0.0885519	45513	18	45495	-0.507595	0.0146444	-0.395052	0.231957	-0.849692	0.0595882
1072#735#CUZD1#Q86UP6#OID30914#v1#NeurologyII	URmtr	OLINK Proteomics	0.0779227	44410	18	44392	-0.186868	-0.00469228	-0.412651	0.234074	-0.871441	0.046138
1072#2431#SGSH#P51688#OID30341#v1#CardiometabolicII	URmtr	OLINK Proteomics	0.0401893	44876	19	44857	-0.118484	0.00368011	-0.464853	0.226552	-0.908899	-0.0208066
1072#1773#MTIF3#Q9H2K0#OID31513#v1#OncologyII	URmtr	OLINK Proteomics	0.0643541	45423	19	45404	0.323096	-0.00771155	0.422268	0.228282	-0.0251687	0.869705
25786#Volume of grey matter in Superior Frontal Gyrus (left)	URmtr	Chapter VI Diseases of the nervous system	0.0517882	36929	16	36913	-0.413642	0.00532941	-0.459481	0.236243	-0.922524	0.00356145
1072#2819#UBQLN3#Q9H347#OID30096#v1#CardiometabolicII	URmtr	OLINK Proteomics	0.0668054	44108	19	44089	-0.56475	0.000603108	-0.420695	0.229508	-0.870535	0.0291456
1072#726#CTSD#P07339#OID20358#v1#Cardiometabolic	URmtr	OLINK Proteomics	0.0588716	42322	19	42303	-0.578368	-0.00372268	-0.413404	0.218825	-0.842305	0.0154967
1072#1376#IL17D#Q8TAD2#OID20481#v1#Inflammation	URmtr	OLINK Proteomics	0.0808459	44437	18	44419	0.16532	0.0159516	0.36867	0.211171	-0.0452283	0.782568
1072#81#AIDA#Q96BJ3#OID30956#v1#NeurologyII	URmtr	OLINK Proteomics	0.0624243	44410	18	44392	-0.396219	0.00481708	-0.440583	0.236451	-0.90403	0.0228648
1072#201#ATOX1#O00244#OID21476#v1#Oncology	flexdmg	OLINK Proteomics	0.0615399	45388	128	45260	-0.176212	0.0171778	-0.164101	0.0877713	-0.336134	0.00793224
25493#Weighted-mean FA in tract cingulate gyrus part of cingulum (right)	flexdmg	Chapter VI Diseases of the nervous system	0.0293645	34970	101	34869	-0.0685687	0.00040212	-0.212519	0.0975464	-0.403713	-0.0213251
1072#43#ADAMTS4#O75173#OID30471#v1#InflammationII	flexdmg	OLINK Proteomics	0.0639697	44339	126	44213	-0.174872	0.0164304	-0.160444	0.0866125	-0.330206	0.00931778
1072#2134#PRDX5#P30044#OID20644#v1#Inflammation	flexdmg	OLINK Proteomics	0.0906265	45752	131	45621	-0.071236	0.00928498	-0.146499	0.0865762	-0.316189	0.0231919
1072#2672#THOP1#P52888#OID20194#v1#Cardiometabolic	flexdmg	OLINK Proteomics	0.0206716	45062	130	44932	-0.235583	-0.0135064	-0.192472	0.083177	-0.355501	-0.0294441
1072#1857#NFX1#Q12986#OID30158#v1#CardiometabolicII	flexdmg	OLINK Proteomics	0.0978405	44108	129	43979	-0.206079	0.00462384	-0.141449	0.0854442	-0.308921	0.0260236
1072#577#CLASP1#Q7Z460#OID31192#v1#OncologyII	flexdmg	OLINK Proteomics	0.0618505	44039	123	43916	-0.287643	0.00994087	-0.16897	0.0904833	-0.346319	0.00837916
1072#2520#SOD1#P00441#OID20386#v1#Cardiometabolic	flexdmg	OLINK Proteomics	0.0221841	44351	127	44224	-0.0899379	-0.0194853	-0.197503	0.0863482	-0.366746	-0.0282586
1072#686#CRTAC1#Q9NQ79#OID20279#v1#Cardiometabolic	flexdmg	OLINK Proteomics	0.0932205	45810	130	45680	0.157663	0.00423703	0.138802	0.0826848	-0.0232619	0.300865
1072#200#ATG4A#Q8WYN0#OID21246#v1#Oncology	flexdmg	OLINK Proteomics	0.0130893	44180	122	44058	-0.216071	-0.00842891	-0.218541	0.0880706	-0.391161	-0.0459212
25392#Mean OD in middle cerebellar peduncle on FA skeleton	flexdmg	Chapter VI Diseases of the nervous system	0.0927632	34970	101	34869	0.0595799	-0.00813528	0.165428	0.0984078	-0.0274545	0.35831
1072#815#DKK4#Q9UBT3#OID20934#v1#Neurology	flexdmg	OLINK Proteomics	0.0594244	44838	127	44711	-0.224136	0.0061585	-0.162471	0.0861875	-0.3314	0.00645794
1072#1232#GTF2IRD1#Q9UHL9#OID31264#v1#OncologyII	flexdmg	OLINK Proteomics	0.053256	44858	129	44729	0.150498	0.00170545	0.170808	0.088369	-0.00239715	0.344012
4689#Age glaucoma diagnosed	flexdmg	Chapter VII Diseases of the eye and adnexa	0.0620942	2085	6	2079	-0.309743	0.0530802	-0.631768	0.338454	-1.29551	0.0319762
1072#1501#KIR2DL3#P43628#OID21196#v1#Oncology	flexdmg	OLINK Proteomics	0.0240467	44180	122	44058	-0.155199	0.0201703	-0.200013	0.0886403	-0.37375	-0.0262768
1072#2751#TOR1AIP1#Q5JTV8#OID30195#v1#CardiometabolicII	flexdmg	OLINK Proteomics	0.0356436	44457	126	44331	-0.159748	0.0023191	-0.186466	0.0887495	-0.360416	-0.0125151
1072#484#CDH1#P12830#OID20353#v1#Cardiometabolic	flexdmg	OLINK Proteomics	0.0667682	43759	125	43634	-0.0520303	-0.000253445	-0.16003	0.0872916	-0.331123	0.0110634
25286#Mean L2 in fornix cres+stria terminalis on FA skeleton (right)	flexdmg	Chapter VI Diseases of the nervous system	0.0663836	34972	101	34871	0.161132	0.00881538	0.15794	0.0860296	-0.0106806	0.326561
23340#Femur troch BMC (bone mineral content) (right)	flexdmg	Chapter XIII Diseases of the musculoskeletal system and connective tissue	0.0122484	33972	93	33879	-0.191304	0.0105036	-0.18632	0.0743781	-0.332104	-0.0405364
1072#1734#MMP13#P45452#OID20807#v1#Neurology	flexdmg	OLINK Proteomics	0.0570787	44217	125	44092	-0.130175	0.0105604	-0.168273	0.0884366	-0.341611	0.00506389
1072#434#CD2AP#Q9Y5K6#OID20177#v1#Cardiometabolic	flexdmg	OLINK Proteomics	0.0576136	45276	130	45146	-0.0931435	-0.00392081	-0.160661	0.0846174	-0.326512	0.00519058
1072#1324#IDUA#P35475#OID21468#v1#Oncology	flexdmg	OLINK Proteomics	0.0717161	45621	131	45490	-0.202524	-0.0100017	-0.155998	0.0866196	-0.325774	0.0137775
1072#2419#SERPINI2#O75830#OID31504#v1#OncologyII	flexdmg	OLINK Proteomics	0.0303242	45423	130	45293	0.302226	-0.0235759	0.186904	0.0862939	0.0177663	0.356041
22436#10P Liver PDFF (proton density fat fraction)	flexdmg	Chapter XVIII Symptoms signs and abnormal clinical and laboratory findings not elsewhere classified	0.0660321	8794	22	8772	0.402127	-0.0002534	0.382253	0.207923	-0.0253249	0.789831
25575#Weighted-mean L1 in tract parahippocampal part of cingulum (left)	flexdmg	Chapter VI Diseases of the nervous system	0.0970432	34970	101	34869	0.173814	0.00176314	0.15839	0.0954496	-0.0286947	0.345474
1072#2485#SLITRK1#Q96PX8#OID30510#v1#InflammationII	flexdmg	OLINK Proteomics	0.0803926	44339	126	44213	-0.1655	-0.00275079	-0.149497	0.0855023	-0.317083	0.0180893
1072#2205#PTRHD1#Q6GMV3#OID30659#v1#InflammationII	flexdmg	OLINK Proteomics	0.0701517	44654	128	44526	-0.131851	-0.00737247	-0.158312	0.087418	-0.329653	0.0130291
25497#Weighted-mean FA in tract corticospinal tract (right)	flexdmg	Chapter VI Diseases of the nervous system	0.0328505	34970	101	34869	-0.160576	0.00300044	-0.205444	0.0962721	-0.39414	-0.0167473
25795#Volume of grey matter in Precentral Gyrus (right)	flexdmg	Chapter VI Diseases of the nervous system	0.0873899	36929	105	36824	-0.158137	0.00819915	-0.152733	0.0893501	-0.327862	0.0223959
1072#2829#UPB1#Q9UBR1#OID30352#v1#CardiometabolicII	flexdmg	OLINK Proteomics	0.0657779	45616	131	45485	-0.202068	-0.00964996	-0.156149	0.0848646	-0.322485	0.010187
1072#1896#NPTXR#O95502#OID20191#v1#Cardiometabolic	flexdmg	OLINK Proteomics	0.0864819	45275	130	45145	-0.160089	0.00931222	-0.147339	0.0859477	-0.315798	0.0211194
25660#Weighted-mean ICVF in tract forceps major	flexdmg	Chapter VI Diseases of the nervous system	0.042655	34969	101	34868	-0.203576	-0.00324798	-0.198492	0.0979171	-0.390413	-0.00657168
25860#Volume of grey matter in Occipital Fusiform Gyrus (left)	flexdmg	Chapter VI Diseases of the nervous system	0.0491177	36929	105	36824	-0.27183	0.0156667	-0.176618	0.0897619	-0.352554	-0.000682627
1072#531#CEP43#O95684#OID20084#v1#Cardiometabolic	flexdmg	OLINK Proteomics	0.0222279	44107	123	43984	-0.155925	0.00407483	-0.203572	0.089031	-0.378074	-0.0290699
25865#Volume of grey matter in Central Opercular Cortex (right)	flexdmg	Chapter VI Diseases of the nervous system	0.0204351	36929	105	36824	-0.256426	0.00945834	-0.206751	0.08918	-0.381547	-0.0319562
1072#2773#TRAF3IP2#O43734#OID30054#v1#CardiometabolicII	flexdmg	OLINK Proteomics	0.0229655	44108	129	43979	-0.259558	-0.000653367	-0.200205	0.0880375	-0.37276	-0.0276499
1072#2191#PTP4A3#O75365#OID30469#v1#InflammationII	flexdmg	OLINK Proteomics	0.010509	44339	126	44213	-0.166337	0.00230066	-0.224684	0.0878109	-0.396795	-0.0525729
1072#1434#INPP5J#Q15735#OID30975#v1#NeurologyII	flexdmg	OLINK Proteomics	0.062023	45520	130	45390	-0.214706	0.0113986	-0.161525	0.0865539	-0.331172	0.00812209
1072#2372#SCRN1#Q12765#OID20542#v1#Inflammation	flexdmg	OLINK Proteomics	0.0321771	45190	127	45063	-0.128746	0.00468707	-0.187969	0.0877428	-0.359946	-0.0159914
1072#361#CASP3#P42574#OID20305#v1#Cardiometabolic	flexdmg	OLINK Proteomics	0.0986988	45810	130	45680	-0.20643	-0.00179165	-0.143414	0.0868531	-0.313648	0.0268191
1072#1764#MSLNL#Q96KJ4#OID30939#v1#NeurologyII	flexdmg	OLINK Proteomics	0.0781462	44410	126	44284	0.151946	0.00911011	0.156966	0.0891048	-0.0176812	0.331613
1072#2710#TMSB10#P63313#OID21118#v1#Neurology	flexdmg	OLINK Proteomics	0.0941745	45260	128	45132	-0.209925	0.00171502	-0.146553	0.0875565	-0.318165	0.0250591
1072#980#F11#P03951#OID30773#v1#InflammationII	flexdmg	OLINK Proteomics	0.0810763	45109	129	44980	-0.169459	0.0123137	-0.147476	0.0845371	-0.31317	0.018218
1072#925#ENO1#P06733#OID21037#v1#Neurology	flexdmg	OLINK Proteomics	0.071993	45200	128	45072	-0.199388	-0.00920264	-0.157994	0.0878132	-0.330109	0.0141214
1072#795#DEFA1_DEFA1B#P59665#OID20344#v1#Cardiometabolic	flexdmg	OLINK Proteomics	0.085587	44362	125	44237	-0.247545	0.0289647	-0.151435	0.0880854	-0.324084	0.0212135
1072#2906#YOD1#Q5VVQ6#OID30181#v1#CardiometabolicII	flexdmg	OLINK Proteomics	0.01952	44108	129	43979	-0.229986	-0.00716197	-0.198245	0.084882	-0.364615	-0.0318746
1072#2381#SELE#P16581#OID20290#v1#Cardiometabolic	flexdmg	OLINK Proteomics	0.0792988	45810	130	45680	-0.258531	-0.0112344	-0.15057	0.085804	-0.318747	0.0176076
1072#101#ALPI#P09923#OID30497#v1#InflammationII	flexdmg	OLINK Proteomics	0.0525615	44339	126	44213	-0.216567	-0.0101531	-0.172488	0.0889774	-0.346885	0.00190941
1072#1034#FGF12#P61328#OID30454#v1#InflammationII	flexdmg	OLINK Proteomics	0.0137975	44339	126	44213	-0.134586	0.00442628	-0.219534	0.0891475	-0.394264	-0.0448032
1072#708#CSRP3#P50461#OID30176#v1#CardiometabolicII	flexdmg	OLINK Proteomics	0.0418359	44108	129	43979	0.067927	0.000854403	0.17545	0.0862073	0.00648194	0.344418
25605#Weighted-mean L2 in tract corticospinal tract (right)	flexdmg	Chapter VI Diseases of the nervous system	0.0676606	34970	101	34869	0.171616	-0.00170128	0.179106	0.0980159	-0.0130082	0.37122
1072#1195#GOT1#P17174#OID30417#v1#CardiometabolicII	flexdmg	OLINK Proteomics	0.0485268	45606	131	45475	-0.242391	-0.00537257	-0.166136	0.0842144	-0.331198	-0.00107478
1072#2618#TALDO1#P37837#OID30414#v1#CardiometabolicII	flexdmg	OLINK Proteomics	0.0512404	45456	130	45326	-0.234813	-0.00873142	-0.165717	0.0850044	-0.332327	0.00089283
25092#Mean FA in cingulum hippocampus on FA skeleton (right)	flexdmg	Chapter VI Diseases of the nervous system	0.0152752	34972	101	34871	-0.233243	0.00992894	-0.236669	0.0975592	-0.427889	-0.0454503
22670#Minimum carotid IMT (intima-medial thickness) at 120 degrees	flexdmg	Chapter IX Diseases of the circulatory system	0.00962338	41774	114	41660	-0.0782138	-0.000206617	-0.228581	0.0882828	-0.401618	-0.0555453
1072#2797#TSPYL1#Q9H0U9#OID30512#v1#InflammationII	flexdmg	OLINK Proteomics	0.0517772	44339	126	44213	-0.183962	2.50072e-05	-0.171701	0.0882764	-0.344724	0.0013227
1072#2216#QDPR#P09417#OID20174#v1#Cardiometabolic	flexdmg	OLINK Proteomics	0.00413932	45070	130	44940	-0.249381	-0.00369324	-0.247678	0.0863744	-0.416973	-0.0783826
25090#Mean FA in cingulum cingulate gyrus on FA skeleton (right)	flexdmg	Chapter VI Diseases of the nervous system	0.0841425	34972	101	34871	-0.114228	-0.00139188	-0.165786	0.0959861	-0.353922	0.0223496
1072#1992#PCSK7#Q16549#OID31410#v1#OncologyII	flexdmg	OLINK Proteomics	0.0171059	45424	130	45294	-0.30197	0.0304446	-0.208067	0.0872577	-0.379094	-0.0370404
1072#2519#SNX9#Q9Y5X1#OID20135#v1#Cardiometabolic	flexdmg	OLINK Proteomics	0.0944973	45276	130	45146	-0.253877	-0.00619981	-0.144037	0.0861376	-0.312868	0.0247942
1072#2560#SRPX#P78539#OID30310#v1#CardiometabolicII	flexdmg	OLINK Proteomics	0.0152708	45616	131	45485	-0.154376	0.0211728	-0.195593	0.0806242	-0.353617	-0.0375682
1072#2525#SORD#Q00796#OID21453#v1#Oncology	flexdmg	OLINK Proteomics	0.030731	45412	130	45282	-0.205674	0.00153819	-0.183186	0.0847843	-0.349364	-0.0170069
25576#Weighted-mean L1 in tract parahippocampal part of cingulum (right)	flexdmg	Chapter VI Diseases of the nervous system	0.00380922	34970	101	34869	0.284567	-0.00176314	0.274073	0.0947124	0.0884335	0.459712
1072#954#EPS8L2#Q9H6S3#OID21397#v1#Oncology	flexdmg	OLINK Proteomics	0.0794878	45544	131	45413	-0.0492944	0.00287272	-0.147859	0.0843123	-0.313112	0.0173946
25285#Mean L2 in cingulum hippocampus on FA skeleton (left)	flexdmg	Chapter VI Diseases of the nervous system	0.04231	34972	101	34871	0.128998	-0.00436125	0.198334	0.0976759	0.00688623	0.389782
1072#284#BRDT#Q58F21#OID30179#v1#CardiometabolicII	flexdmg	OLINK Proteomics	0.0883536	44108	129	43979	-0.186788	0.0026386	-0.149775	0.0878864	-0.322034	0.0224843
1072#2882#WARS#P23381#OID21084#v1#Neurology	flexdmg	OLINK Proteomics	0.0697525	45260	128	45132	-0.251732	0.00164152	-0.157977	0.087109	-0.328712	0.0127579
1072#2206#PTS#Q03393#OID20847#v1#Neurology	flexdmg	OLINK Proteomics	0.0182845	44015	125	43890	-0.169316	-0.0124994	-0.205902	0.0872506	-0.376915	-0.0348895
1072#1378#IL17RA#Q96F46#OID21089#v1#Neurology	flexdmg	OLINK Proteomics	0.0914064	45260	128	45132	0.148043	-0.012912	0.14665	0.0868747	-0.0236261	0.316925
1072#191#ASGR1#P07306#OID20990#v1#Neurology	flexdmg	OLINK Proteomics	0.0376751	44914	127	44787	-0.199719	0.0155318	-0.179273	0.0862541	-0.348333	-0.0102139
1072#281#BRD1#O95696#OID31259#v1#OncologyII	flexdmg	OLINK Proteomics	0.0997452	44858	129	44729	0.0485626	0.00610506	0.145591	0.088445	-0.0277622	0.318945
23336#Femur total BMC (bone mineral content) (right)	flexdmg	Chapter XIII Diseases of the musculoskeletal system and connective tissue	0.0682433	33900	92	33808	-0.173456	0.00877124	-0.138117	0.0757448	-0.286579	0.0103451
1072#2580#STIP1#P31948#OID21077#v1#Neurology	flexdmg	OLINK Proteomics	0.0627113	45192	128	45064	-0.239493	-0.0119263	-0.160725	0.0863521	-0.329977	0.00852622
1072#1257#HDGF#P51858#OID21455#v1#Oncology	flexdmg	OLINK Proteomics	0.0246082	45554	131	45423	-0.252562	0.0299188	-0.195356	0.0869187	-0.365718	-0.0249941
25502#Weighted-mean FA in tract inferior longitudinal fasciculus (left)	flexdmg	Chapter VI Diseases of the nervous system	0.0768397	34970	101	34869	-0.208215	0.000897036	-0.168256	0.0950932	-0.354641	0.01813
1072#1253#HCLS1#P14317#OID20648#v1#Inflammation	flexdmg	OLINK Proteomics	0.0966973	45752	131	45621	-0.167741	-0.00814554	-0.143352	0.086299	-0.3125	0.0257949
1072#1091#FUCA1#P04066#OID20261#v1#Cardiometabolic	flexdmg	OLINK Proteomics	0.0714603	45513	130	45383	-0.326456	-0.0454824	-0.155957	0.0865188	-0.325535	0.0136209
1072#1071#FN1#P02751#OID30787#v1#InflammationII	flexdmg	OLINK Proteomics	0.0373913	45680	131	45549	-0.0886115	0.000145632	-0.179195	0.0860885	-0.34793	-0.0104607
1072#1399#IL22RA1#Q8N6P7#OID20449#v1#Inflammation	flexdmg	OLINK Proteomics	0.0340364	44437	124	44313	-0.243904	0.00741388	-0.188142	0.0887584	-0.36211	-0.0141737
1072#1201#GPA33#Q99795#OID21376#v1#Oncology	flexdmg	OLINK Proteomics	0.0898249	45042	125	44917	0.201793	0	0.150319	0.088613	-0.0233635	0.324002
25427#Mean OD in cingulum cingulate gyrus on FA skeleton (left)	flexdmg	Chapter VI Diseases of the nervous system	0.0691539	34970	101	34869	0.179783	-0.00578437	0.1778	0.0978282	-0.0139467	0.369546
1072#2106#PPCDC#Q96CD2#OID21027#v1#Neurology	flexdmg	OLINK Proteomics	0.04267	45644	128	45516	-0.205128	-0.0187355	-0.174095	0.0858887	-0.342438	-0.00575164
1072#1456#ITGAX#P20702#OID31325#v1#OncologyII	flexdmg	OLINK Proteomics	0.031433	44858	129	44729	0.231547	0.00781055	0.189874	0.088247	0.0169079	0.362839
1072#2286#RILP#Q96NA2#OID21436#v1#Oncology	flexdmg	OLINK Proteomics	0.0728549	45488	131	45357	-0.203119	-0.0160641	-0.152309	0.0849096	-0.318733	0.014115
1072#1183#GMPR#P36959#OID20641#v1#Inflammation	flexdmg	OLINK Proteomics	0.0722826	45752	131	45621	-0.232353	-0.00547881	-0.151895	0.0845092	-0.317534	0.0137446
1072#1198#GP2#P55259#OID20090#v1#Cardiometabolic	flexdmg	OLINK Proteomics	0.099673	43883	125	43758	0.272239	-0.00817769	0.142748	0.0866993	-0.0271839	0.31268
1072#761#DAPK2#Q9UIK4#OID30505#v1#InflammationII	flexdmg	OLINK Proteomics	0.0608916	44339	126	44213	-0.251906	0.0202822	-0.165553	0.0883264	-0.338674	0.00756849
1072#2914#ZFYVE19#Q96K21#OID31452#v1#OncologyII	flexdmg	OLINK Proteomics	0.0288904	45423	130	45293	-0.270996	0.00300162	-0.190599	0.0872289	-0.36157	-0.0196293
1072#1159#GID8#Q9NWU2#OID31041#v1#NeurologyII	flexdmg	OLINK Proteomics	0.0419759	45520	130	45390	0.244059	0.00048711	0.178616	0.0878228	0.00648135	0.35075
1072#2837#USP47#Q96K76#OID30119#v1#CardiometabolicII	flexdmg	OLINK Proteomics	0.0289556	44108	129	43979	-0.281009	0.000301554	-0.190787	0.0873504	-0.361996	-0.019579
1072#926#ENO2#P09104#OID21046#v1#Neurology	flexdmg	OLINK Proteomics	0.0571625	45644	128	45516	-0.277065	-0.000923355	-0.166155	0.0873528	-0.337368	0.00505787
1072#2758#TPD52L2#O43399#OID30609#v1#InflammationII	flexdmg	OLINK Proteomics	0.0977771	44654	128	44526	-0.157256	-0.00042199	-0.14578	0.088044	-0.318348	0.0267878
1072#1372#IL15RA#Q13261#OID20498#v1#Inflammation	flexdmg	OLINK Proteomics	0.0142956	44437	124	44313	-0.246923	0.0251897	-0.214291	0.0874712	-0.385736	-0.0428458
23475#Acetate	flexdmg	Chapter XVIII Symptoms signs and abnormal clinical and laboratory findings not elsewhere classified	0.0839314	101107	273	100834	-0.145492	-0.00086045	-0.104558	0.0604961	-0.223129	0.0140141
1072#796#DEFB103A_DEFB103B#P81534#OID30534#v1#InflammationII	flexdmg	OLINK Proteomics	0.000610653	44039	125	43914	-0.197701	0.00500933	-0.30624	0.0893586	-0.481384	-0.131095
1072#2820#UBXN1#Q04323#OID30654#v1#InflammationII	flexdmg	OLINK Proteomics	0.0194433	44654	128	44526	-0.2486	-0.00342557	-0.2024	0.0866064	-0.37215	-0.0326496
25655#Weighted-mean ICVF in tract cingulate gyrus part of cingulum (right)	flexdmg	Chapter VI Diseases of the nervous system	0.0739231	34969	101	34868	-0.11489	-0.00108266	-0.170334	0.095311	-0.357147	0.0164783
1072#2818#UBE2Z#Q9H832#OID30427#v1#InflammationII	flexdmg	OLINK Proteomics	0.0753118	44339	126	44213	-0.0930746	0.00642688	-0.158326	0.0890172	-0.332802	0.016149
25009#Volume of brain grey+white matter (normalised for head size)	flexdmg	Chapter VI Diseases of the nervous system	0.0527227	36933	105	36828	-0.261634	-0.00685132	-0.15526	0.0801445	-0.312345	0.00182574
1072#2811#TXNRD1#Q16881#OID21135#v1#Neurology	flexdmg	OLINK Proteomics	0.0550301	45260	128	45132	-0.272699	-0.0170285	-0.167028	0.0870532	-0.337654	0.00359774
1072#2604#SUSD4#Q5VX71#OID31398#v1#OncologyII	flexdmg	OLINK Proteomics	0.0848267	45424	130	45294	0.0868845	-0.0207016	0.147829	0.0857783	-0.0202983	0.315955
1072#520#CEMIP2#Q9UHN6#OID30499#v1#InflammationII	flexdmg	OLINK Proteomics	0.0142648	44339	126	44213	-0.205797	-0.00120034	-0.218281	0.0890718	-0.392863	-0.043699
1072#410#CCS#O14618#OID20973#v1#Neurology	flexdmg	OLINK Proteomics	0.0750324	44914	127	44787	-0.206222	0.0130871	-0.153134	0.0860156	-0.321726	0.0154578
1072#1149#GGACT#Q9BVM4#OID30290#v1#CardiometabolicII	flexdmg	OLINK Proteomics	0.0610834	45616	131	45485	-0.227989	0.00454539	-0.161868	0.0864244	-0.331261	0.00752568
1072#1451#ITGA5#P08648#OID21139#v1#Neurology	flexdmg	OLINK Proteomics	0.0720923	45260	128	45132	-0.224168	0.0120299	-0.154404	0.0858478	-0.322667	0.0138592
1072#2174#PSMD5#Q16401#OID30918#v1#NeurologyII	flexdmg	OLINK Proteomics	0.0778844	44410	126	44284	-0.166531	0.0109572	-0.156608	0.0888237	-0.330704	0.0174877
1072#2178#PSMG3#Q9BT73#OID20549#v1#Inflammation	flexdmg	OLINK Proteomics	0.0661712	45190	127	45063	-0.196144	-0.00952149	-0.157129	0.0855216	-0.324753	0.0104943
23432#NMR Average Diameter for LDL Particles	flexdmg	NMR Metabolomics	0.0244261	100838	271	100567	-0.139014	0.000410147	-0.129805	0.057681	-0.242859	-0.0167509
1072#1564#LCP1#P13796#OID30367#v1#CardiometabolicII	flexdmg	OLINK Proteomics	0.0872923	45606	131	45475	-0.257641	-0.0143921	-0.147873	0.0864811	-0.317378	0.0216308
1072#2044#PHYKPL#Q8IUZ5#OID30634#v1#InflammationII	flexdmg	OLINK Proteomics	0.0871157	44654	128	44526	-0.14247	-0.0161604	-0.149223	0.0872216	-0.320179	0.0217327
1072#2699#TMED10#P49755#OID30068#v1#CardiometabolicII	flexdmg	OLINK Proteomics	0.0376557	44108	129	43979	0.203872	0.00135699	0.183468	0.0882631	0.0104705	0.356465
23334#Femur total area (right)	flexdmg	Chapter XIII Diseases of the musculoskeletal system and connective tissue	0.0165581	33900	92	33808	-0.0257313	0.0195529	-0.164759	0.06875	-0.299511	-0.0300067
1072#2408#SERPINB8#P50452#OID20630#v1#Inflammation	flexdmg	OLINK Proteomics	0.0162434	45752	131	45621	-0.178396	0.00591519	-0.206495	0.0859146	-0.374889	-0.0381009
22335#P axis	flexdmg	Chapter IX Diseases of the circulatory system	0.0525245	20579	51	20528	0.151549	-0.00486151	0.269899	0.139201	-0.00294516	0.542743
1072#220#ATXN3#P54252#OID31149#v1#NeurologyII	flexdmg	OLINK Proteomics	0.0902595	45493	131	45362	-0.171973	-0.00926224	-0.143135	0.0844919	-0.30874	0.0224706
25100#Mean FA in uncinate fasciculus on FA skeleton (right)	flexdmg	Chapter VI Diseases of the nervous system	0.0842363	34972	101	34871	-0.0524517	-0.00194864	-0.170254	0.0986026	-0.363518	0.0230103
1072#1485#KCNIP4#Q6PIL6#OID20813#v1#Neurology	flexdmg	OLINK Proteomics	0.0787034	44217	125	44092	-0.098462	0.00147994	-0.157433	0.0895372	-0.332928	0.0180613
1072#21#ACRBP#Q8NEB7#OID31385#v1#OncologyII	flexdmg	OLINK Proteomics	0.025672	45424	130	45294	-0.187729	0.00861702	-0.194503	0.0871738	-0.365365	-0.0236411
25705#Weighted-mean ISOVF in tract acoustic radiation (right)	flexdmg	Chapter VI Diseases of the nervous system	0.080169	34969	101	34868	-0.108105	3.0933e-05	-0.173432	0.0991177	-0.367706	0.0208419
NMR Cholesteryl Esters to Cholesterol in Small LDL percentage	flexdmg	NMR Metabolomics	0.059426	99842	269	99573	0.14736	-0.000238501	0.109477	0.0580763	-0.00435212	0.223306
25005#Volume of grey matter (normalised for head size)	flexdmg	Chapter VI Diseases of the nervous system	0.01474	36933	105	36828	-0.26867	-0.011419	-0.178201	0.0730684	-0.321417	-0.0349845
1072#1059#FKBP4#Q02790#OID20960#v1#Neurology	flexdmg	OLINK Proteomics	0.0735157	44914	127	44787	-0.247598	0.000320994	-0.15768	0.0881062	-0.33037	0.0150097
25674#Weighted-mean ICVF in tract superior thalamic radiation (right)	flexdmg	Chapter VI Diseases of the nervous system	0.068582	34969	101	34868	-0.289248	-0.00343357	-0.172188	0.0945455	-0.3575	0.013124
1072#2467#SLAMF7#Q9NQ25#OID20602#v1#Inflammation	flexdmg	OLINK Proteomics	0.0627973	45190	127	45063	0.135083	-0.0360073	0.163718	0.0879888	-0.00874141	0.336178
25292#Mean L2 in uncinate fasciculus on FA skeleton (right)	flexdmg	Chapter VI Diseases of the nervous system	0.086726	34972	101	34871	0.159127	0.00479429	0.166539	0.0972223	-0.0240194	0.357098
1072#921#ELOB#Q15370#OID30127#v1#CardiometabolicII	flexdmg	OLINK Proteomics	0.0815281	44108	129	43979	-0.20898	-0.00291503	-0.152229	0.0873914	-0.323518	0.0190592
1072#137#AOC1#P19801#OID20452#v1#Inflammation	flexdmg	OLINK Proteomics	0.00543134	44437	124	44313	-0.344183	0.00307037	-0.250163	0.0899734	-0.426512	-0.0738134
1072#2621#TARBP2#Q15633#OID20870#v1#Neurology	flexdmg	OLINK Proteomics	0.0679005	44217	125	44092	-0.163672	0.00396324	-0.160204	0.0877489	-0.332193	0.0117853
23599#NMR Phospholipids to Total Lipids in Small VLDL percentage	flexdmg	NMR Metabolomics	0.099218	99987	271	99716	-0.121886	0.000263224	-0.0897497	0.0544375	-0.196447	0.0169473
23579#NMR Phospholipids to Total Lipids in Chylomicrons and Extremely Large VLDL percentage	flexdmg	NMR Metabolomics	0.0918312	100523	273	100250	0.173443	-0.000311691	0.100013	0.0593257	-0.0162645	0.216291
1072#1924#NUMB#P49757#OID30568#v1#InflammationII	flexdmg	OLINK Proteomics	0.0909756	44339	126	44213	-0.199254	-0.00365105	-0.148325	0.0877502	-0.320317	0.0236668
25412#Mean OD in retrolenticular part of internal capsule on FA skeleton (right)	flexdmg	Chapter VI Diseases of the nervous system	0.0840573	34970	101	34869	0.143491	-0.0108574	0.170852	0.0988916	-0.0229792	0.364682
1072#827#DNAJB1#P25685#OID21363#v1#Oncology	flexdmg	OLINK Proteomics	0.0930524	45042	125	44917	-0.116073	-0.0159299	-0.147246	0.0876701	-0.319081	0.0245888
1072#1975#PARK7#Q99497#OID21160#v1#Neurology	flexdmg	OLINK Proteomics	0.0851545	45260	128	45132	-0.194926	-0.0111233	-0.149143	0.0866318	-0.318942	0.0206571
1072#1466#ITIH3#Q06033#OID20352#v1#Cardiometabolic	flexdmg	OLINK Proteomics	0.0944153	45433	130	45303	0.00856992	0.000707932	-0.136027	0.0813271	-0.295429	0.0233757
25512#Weighted-mean FA in tract superior thalamic radiation (right)	flexdmg	Chapter VI Diseases of the nervous system	0.041424	34970	101	34869	-0.317907	0.00120636	-0.201334	0.0987253	-0.394839	-0.00782932
1072#1979#PBLD#P30039#OID20839#v1#Neurology	flexdmg	OLINK Proteomics	0.0397815	44217	125	44092	-0.225982	-0.00338631	-0.18098	0.0880221	-0.353504	-0.00845486
1072#1002#FAM3B#P58499#OID21372#v1#Oncology	flexdmg	OLINK Proteomics	0.0927895	45042	125	44917	0.151274	0.0254599	0.144516	0.0859753	-0.0239972	0.313029
1072#1722#MIF#P14174#OID21073#v1#Neurology	flexdmg	OLINK Proteomics	0.0979763	45192	128	45064	-0.186917	-0.013546	-0.144582	0.0873725	-0.315834	0.0266694
1072#765#DBI#P07108#OID21143#v1#Neurology	flexdmg	OLINK Proteomics	0.0762984	45054	128	44926	-0.170685	0.00445511	-0.15558	0.0877683	-0.327607	0.0164474
1072#944#EPHA1#P21709#OID20677#v1#Inflammation	flexdmg	OLINK Proteomics	0.0888617	45384	130	45254	-0.0812023	0.0154751	-0.137785	0.0809799	-0.296507	0.0209371
25492#Weighted-mean FA in tract cingulate gyrus part of cingulum (left)	flexdmg	Chapter VI Diseases of the nervous system	0.0835814	34970	101	34869	-0.0943906	0.004114	-0.167522	0.0968155	-0.357283	0.0222394
1072#1792#MYL1#P05976#OID30120#v1#CardiometabolicII	flexdmg	OLINK Proteomics	0.0365002	44108	129	43979	0.0634946	-0.00256321	0.181156	0.0866206	0.0113782	0.350934
23637#Free Cholesterol to Total Lipids in Large HDL percentage	flexdmg	Chapter XVIII Symptoms signs and abnormal clinical and laboratory findings not elsewhere classified	0.0753558	101137	273	100864	-0.0983258	0.00568151	-0.100844	0.0567076	-0.21199	0.0103024
1072#1007#FAS#P25445#OID20316#v1#Cardiometabolic	flexdmg	OLINK Proteomics	0.0566023	45667	129	45538	-0.196092	0.0243394	-0.1531	0.0803077	-0.310504	0.00430433
1072#2123#PPP3R1#P63098#OID20902#v1#Neurology	flexdmg	OLINK Proteomics	0.0434399	44914	127	44787	-0.132712	0.00323464	-0.176903	0.087597	-0.348595	-0.00521167
1072#1337#IGBP1#P78318#OID31059#v1#NeurologyII	flexdmg	OLINK Proteomics	0.0841752	45520	130	45390	-0.0568791	-0.00628376	-0.148468	0.0859689	-0.316968	0.0200325
1072#2177#PSME2#Q9UL46#OID20989#v1#Neurology	flexdmg	OLINK Proteomics	0.0559079	44706	126	44580	-0.0815369	-0.00958832	-0.163767	0.0856609	-0.331663	0.0041301
1072#1424#ILKAP#Q9H0C8#OID20855#v1#Neurology	flexdmg	OLINK Proteomics	0.0655299	44149	125	44024	-0.195386	0.00560245	-0.163912	0.0890016	-0.338356	0.010533
1072#2507#SNAP25#P60880#OID30811#v1#NeurologyII	flexdmg	OLINK Proteomics	0.0900706	44185	125	44060	-0.225266	-0.00850843	-0.149923	0.0884471	-0.323281	0.0234345
25056#Mean FA in middle cerebellar peduncle on FA skeleton	flexdmg	Chapter VI Diseases of the nervous system	0.0743497	34972	101	34871	-0.246805	0.00720693	-0.172679	0.0967658	-0.362344	0.0169847
1072#1210#GPR101#Q96P66#OID30819#v1#NeurologyII	flexdmg	OLINK Proteomics	0.0143413	44185	125	44060	0.161021	0.00263532	0.218878	0.0893857	0.043681	0.394076
1072#1579#LGALS7_LGALS7B#P47929#OID21406#v1#Oncology	flexdmg	OLINK Proteomics	0.0807475	45100	129	44971	0.309683	0.0312499	0.144222	0.0825823	-0.0176406	0.306085
1072#2407#SERPINB6#P35237#OID21023#v1#Neurology	flexdmg	OLINK Proteomics	0.0612786	45493	128	45365	-0.243364	0.00265723	-0.163642	0.0874379	-0.335022	0.00773739
30820#Rheumatoid factor	flexdmg	Chapter XVIII Symptoms signs and abnormal clinical and laboratory findings not elsewhere classified	0.0336337	35570	114	35456	-0.135307	-0.00270026	-0.198658	0.0935075	-0.381936	-0.0153808
1072#2754#TP53I3#Q53FA7#OID30632#v1#InflammationII	flexdmg	OLINK Proteomics	0.00817431	43825	125	43700	-0.283903	-0.0108748	-0.233197	0.0881682	-0.406008	-0.0603852
23628#NMR Triglycerides to Total Lipids in Small LDL percentage	flexdmg	NMR Metabolomics	0.0855991	99757	269	99488	0.12817	-0.000213578	0.0974859	0.0567075	-0.0136601	0.208632
1072#1829#NDST1#P52848#OID31369#v1#OncologyII	flexdmg	OLINK Proteomics	0.0741805	45424	130	45294	0.171379	0.00861702	0.156474	0.0876342	-0.0152901	0.328239
1072#2421#SETMAR#Q53H47#OID20948#v1#Neurology	flexdmg	OLINK Proteomics	0.0702363	44766	126	44640	-0.298124	-0.0171316	-0.15264	0.0843116	-0.317892	0.0126122
1072#803#DFFA#O00273#OID20620#v1#Inflammation	flexdmg	OLINK Proteomics	0.0975521	45752	131	45621	-0.137499	0.00138182	-0.143681	0.0867181	-0.31365	0.026288
1072#569#CIAPIN1#Q6FI81#OID21501#v1#Oncology	flexdmg	OLINK Proteomics	0.0629735	45388	128	45260	-0.174907	0.00134386	-0.161839	0.0870374	-0.332434	0.0087553
23339#Femur troch BMC (bone mineral content) (left)	flexdmg	Chapter XIII Diseases of the musculoskeletal system and connective tissue	0.0330925	35189	94	35095	-0.0363171	0.0114678	-0.157247	0.0737886	-0.301875	-0.0126187
1072#1973#PAPPA#Q13219#OID20421#v1#Inflammation	flexdmg	OLINK Proteomics	0.0433162	44437	124	44313	-0.0611232	0.0162013	-0.172444	0.0853386	-0.339709	-0.00517906
1072#2362#SCLY#Q96I15#OID21425#v1#Oncology	flexdmg	OLINK Proteomics	0.0717287	45488	131	45357	-0.183871	0.00204753	-0.148637	0.0825359	-0.310409	0.0131346
1072#355#CAPS#Q13938#OID31126#v1#NeurologyII	flexdmg	OLINK Proteomics	0.078259	45493	131	45362	0.0421551	0.0224991	-0.146004	0.0829134	-0.308515	0.0165079
1072#2326#RWDD1#Q9H446#OID21015#v1#Neurology	flexdmg	OLINK Proteomics	0.0947048	45644	128	45516	-0.178966	-9.71953e-05	-0.145422	0.0870209	-0.315985	0.02514
NMR Free Cholesterol to Cholesterol in Small LDL percentage	flexdmg	NMR Metabolomics	0.059426	99842	269	99573	-0.14736	0.000238501	-0.109477	0.0580763	-0.223306	0.00435212
23626#NMR Cholesteryl Esters to Total Lipids in Small LDL percentage	flexdmg	NMR Metabolomics	0.0398693	99757	269	99488	0.0848039	-0.000238704	0.122029	0.0593777	0.0056492	0.238408
1072#276#BOLA2_BOLA2B#Q9H3K6#OID30267#v1#CardiometabolicII	flexdmg	OLINK Proteomics	0.0308539	44457	126	44331	-0.23775	-0.0119199	-0.187229	0.0867194	-0.3572	-0.0172575
25522#Weighted-mean MD in tract parahippocampal part of cingulum (right)	flexdmg	Chapter VI Diseases of the nervous system	0.0196579	34970	101	34869	0.176326	-0.0060937	0.225344	0.0965931	0.0360186	0.41467
1072#1532#KRT18#P05783#OID21296#v1#Oncology	flexdmg	OLINK Proteomics	0.0648733	45042	125	44917	-0.109408	-0.000738602	-0.155425	0.0841875	-0.320434	0.009584
25793#Volume of grey matter in Inferior Frontal Gyrus pars opercularis (right)	flexdmg	Chapter VI Diseases of the nervous system	0.0514275	36929	105	36824	-0.0560758	0.00319178	-0.184162	0.094541	-0.369465	0.0011411
1072#481#CDC37#Q16543#OID21470#v1#Oncology	flexdmg	OLINK Proteomics	0.0938787	45388	128	45260	-0.184524	0.000684147	-0.146869	0.0876663	-0.318696	0.0249584
1072#1333#IFNL2#Q8IZJ0#OID30791#v1#NeurologyII	flexdmg	OLINK Proteomics	0.0210322	44185	125	44060	0.136835	0.00373966	0.20676	0.0896041	0.0311348	0.382386
1072#2402#SERPINA6#P08185#OID30743#v1#InflammationII	flexdmg	OLINK Proteomics	0.0353949	45680	131	45549	0.139971	0.0155347	0.16518	0.0785124	0.0112947	0.319066
1072#2765#TPR#P12270#OID30143#v1#CardiometabolicII	flexdmg	OLINK Proteomics	0.0965011	44108	129	43979	-0.186839	0.00233705	-0.144529	0.0869557	-0.314963	0.0259062
1072#644#COMT#P21964#OID20086#v1#Cardiometabolic	flexdmg	OLINK Proteomics	0.0751501	43974	125	43849	-0.212311	-0.00915776	-0.157066	0.0882595	-0.330056	0.0159246
1072#1683#MAX#P61244#OID20877#v1#Neurology	flexdmg	OLINK Proteomics	0.0270178	44217	125	44092	-0.294287	-0.00534286	-0.197147	0.0891531	-0.371889	-0.0224056
25791#Volume of grey matter in Inferior Frontal Gyrus pars triangularis (right)	flexdmg	Chapter VI Diseases of the nervous system	0.0821185	36929	105	36824	-0.0643484	0.000966318	-0.16419	0.0944393	-0.349293	0.0209142
1072#2540#SPINK5#Q9NQ38#OID21148#v1#Neurology	flexdmg	OLINK Proteomics	0.0593459	45260	128	45132	0.129986	0.0141371	0.161557	0.085676	-0.00636976	0.329483
25916#Volume of grey matter in IX Cerebellum (vermis)	flexdmg	Chapter VI Diseases of the nervous system	0.0884184	36929	105	36824	-0.0740935	0.00647145	-0.16424	0.0963936	-0.353174	0.0246944
1072#92#AKT1S1#Q96B36#OID20895#v1#Neurology	flexdmg	OLINK Proteomics	0.056467	44217	125	44092	-0.245169	-0.00402595	-0.167309	0.0877128	-0.339228	0.00460963
1072#1429#ING1#Q9UK53#OID20853#v1#Neurology	flexdmg	OLINK Proteomics	0.0943819	44145	125	44020	-0.0828109	0.00120607	-0.149271	0.0892362	-0.324175	0.0256339
3627#Age angina diagnosed	flexdmg	Chapter IX Diseases of the circulatory system	0.0878129	12591	36	12555	-0.185182	0.026152	-0.239749	0.140436	-0.515025	0.0355261
1072#759#DAG1#Q14118#OID20774#v1#Inflammation	flexdmg	OLINK Proteomics	0.025939	45452	130	45322	-0.252851	0.00341675	-0.193031	0.0866698	-0.362905	-0.0231565
23476#Acetoacetate	flexdmg	Chapter XVIII Symptoms signs and abnormal clinical and laboratory findings not elsewhere classified	0.0991285	101134	273	100861	-0.0968451	0.0122663	-0.099219	0.0601652	-0.217142	0.0187041
1072#1411#IL36A#Q9UHA7#OID30472#v1#InflammationII	flexdmg	OLINK Proteomics	0.0478297	44339	126	44213	0.109835	0.000675193	0.17583	0.0888509	0.0016807	0.34998
1072#1500#KIR2DL2#P43627#OID31431#v1#OncologyII	flexdmg	OLINK Proteomics	0.0657622	45424	130	45294	-0.062902	0.0110582	-0.157881	0.0858009	-0.326052	0.0102902
1072#165#ARFIP1#P53367#OID31024#v1#NeurologyII	flexdmg	OLINK Proteomics	0.0359593	45520	130	45390	-0.280283	-0.00182666	-0.183031	0.0872638	-0.35407	-0.011993
25603#Weighted-mean L2 in tract parahippocampal part of cingulum (right)	flexdmg	Chapter VI Diseases of the nervous system	0.0285185	34970	101	34869	0.121522	-0.00962009	0.212865	0.097191	0.0223673	0.403362
25093#Mean FA in cingulum hippocampus on FA skeleton (left)	flexdmg	Chapter VI Diseases of the nervous system	0.0407817	34972	101	34871	-0.186946	0.00739252	-0.200145	0.0978311	-0.391897	-0.00839263
1072#2144#PRKCQ#Q04759#OID20468#v1#Inflammation	flexdmg	OLINK Proteomics	0.0421891	44437	124	44313	-0.217572	0.00344481	-0.182465	0.0898086	-0.358491	-0.00643853
1072#1530#KRT14#P02533#OID20800#v1#Neurology	flexdmg	OLINK Proteomics	0.0760823	42827	124	42703	-0.151982	0.00183789	-0.159306	0.0898042	-0.335324	0.0167119
1072#2669#THBD#P07204#OID20231#v1#Cardiometabolic	flexdmg	OLINK Proteomics	0.090736	45276	130	45146	-0.180499	0.0122773	-0.141433	0.083611	-0.305312	0.0224456
30190#Monocyte percentage	flexdmg	Chapter XVIII Symptoms signs and abnormal clinical and laboratory findings not elsewhere classified	0.0870818	406582	1132	405450	-0.0024084	0.0153913	-0.0490124	0.0286455	-0.105157	0.00713185
1072#1872#NMI#Q13287#OID31378#v1#OncologyII	flexdmg	OLINK Proteomics	0.0550843	45279	129	45150	-0.323337	-0.0180492	-0.167565	0.0873525	-0.338777	0.00364751
25141#Mean MD in cingulum hippocampus on FA skeleton (left)	flexdmg	Chapter VI Diseases of the nervous system	0.0655654	34972	101	34871	0.143546	-0.00170119	0.182013	0.0988426	-0.0117218	0.375748
1072#124#ANK2#Q01484#OID30161#v1#CardiometabolicII	flexdmg	OLINK Proteomics	0.0137817	44108	129	43979	0.309464	0.00253808	0.217581	0.0883396	0.0444335	0.390728
1072#1179#GLT8D2#Q9H1C3#OID20825#v1#Neurology	flexdmg	OLINK Proteomics	0.0119359	44217	125	44092	-0.257622	0.00378765	-0.224846	0.0894324	-0.400135	-0.0495564
1072#1196#GP1BA#P07359#OID20381#v1#Cardiometabolic	flexdmg	OLINK Proteomics	0.0953174	45047	130	44917	-0.122771	0.0145713	-0.144651	0.0867197	-0.314623	0.0253213
23311#Spine bone area	flexdmg	Chapter XIII Diseases of the musculoskeletal system and connective tissue	0.0812294	35205	95	35110	0.174506	0.0188045	0.151343	0.0867969	-0.0187815	0.321468
25067#Mean FA in inferior cerebellar peduncle on FA skeleton (left)	flexdmg	Chapter VI Diseases of the nervous system	0.0979734	34972	101	34871	-0.225939	0.0119086	-0.160259	0.0968449	-0.350078	0.0295598
1072#2333#S100A3#P33764#OID31352#v1#OncologyII	flexdmg	OLINK Proteomics	0.0484881	45424	130	45294	0.211275	0.00578532	0.172806	0.0875803	0.00114749	0.344465
1072#1055#FHIT#P49789#OID20872#v1#Neurology	flexdmg	OLINK Proteomics	0.0994561	44217	125	44092	-0.123323	-0.000225754	-0.145813	0.0885041	-0.319283	0.0276563
1072#1414#IL4#P05112#OID20426#v1#Inflammation	flexdmg	OLINK Proteomics	0.0505017	44437	124	44313	-0.0997282	0.00731403	-0.175748	0.0898627	-0.351881	0.000384096
30020#Haemoglobin concentration	flexdmg	Chapter XVIII Symptoms signs and abnormal clinical and laboratory findings not elsewhere classified	0.0726735	407313	1134	406179	-0.0417891	0.0203341	-0.0420136	0.0234074	-0.0878914	0.00386432
25403#Mean OD in inferior cerebellar peduncle on FA skeleton (left)	flexdmg	Chapter VI Diseases of the nervous system	0.0857728	34970	101	34869	0.144616	-0.00980569	0.166718	0.0970316	-0.0234674	0.356903
1072#263#BLMH#Q13867#OID20336#v1#Cardiometabolic	flexdmg	OLINK Proteomics	0.0647088	45810	130	45680	-0.131941	-0.00193692	-0.158671	0.0858929	-0.327022	0.00968069
1072#244#BCAT2#O15382#OID30844#v1#NeurologyII	flexdmg	OLINK Proteomics	0.0958645	44185	125	44060	0.0859167	0.00102903	0.148837	0.0893769	-0.026343	0.324018
25332#Mean L3 in cingulum hippocampus on FA skeleton (right)	flexdmg	Chapter VI Diseases of the nervous system	0.0487607	34972	101	34871	0.206688	-0.00479429	0.192481	0.0976692	0.00104656	0.383916
1072#515#CEBPA#P49715#OID30458#v1#InflammationII	flexdmg	OLINK Proteomics	0.0102216	44339	126	44213	-0.212461	0.0158552	-0.228894	0.0891212	-0.403574	-0.0542155
30130#Monocyte count	flexdmg	Chapter XVIII Symptoms signs and abnormal clinical and laboratory findings not elsewhere classified	0.0175836	406576	1132	405444	-0.0279514	0.0186487	-0.0680983	0.0286817	-0.124313	-0.0118831
1072#1580#LGALS8#O00214#OID21041#v1#Neurology	flexdmg	OLINK Proteomics	0.0725313	45644	128	45516	-0.302788	-0.00656073	-0.157421	0.0876599	-0.329236	0.0143943
25179#Mean MO in posterior corona radiata on FA skeleton (left)	flexdmg	Chapter VI Diseases of the nervous system	0.0297918	34972	101	34871	0.213645	0.0114756	0.20615	0.0948715	0.0201986	0.392101
1072#2734#TNFSF10#P50591#OID20611#v1#Inflammation	flexdmg	OLINK Proteomics	0.0759061	45752	131	45621	-0.154577	-0.00698187	-0.15253	0.0859328	-0.32096	0.0158998
1072#834#DNAJC9#Q8WXX5#OID31472#v1#OncologyII	flexdmg	OLINK Proteomics	0.0481293	45423	130	45293	-0.166868	-0.00568602	-0.169039	0.085534	-0.336687	-0.00139094
1072#762#DAPP1#Q9UN19#OID20524#v1#Inflammation	flexdmg	OLINK Proteomics	0.0323715	45190	127	45063	-0.166108	0.00053987	-0.189284	0.0884563	-0.36266	-0.0159082
1072#1470#ITPA#Q9BY32#OID30082#v1#CardiometabolicII	flexdmg	OLINK Proteomics	0.00178232	44108	129	43979	-0.272419	-0.00477462	-0.271435	0.0868735	-0.441709	-0.101161
1072#132#ANXA11#P50995#OID20583#v1#Inflammation	flexdmg	OLINK Proteomics	0.0826858	45115	127	44988	-0.0774244	0.00127806	-0.153697	0.0885681	-0.327292	0.0198984
1072#2510#SNCA#P37840#OID30645#v1#InflammationII	flexdmg	OLINK Proteomics	0.0594285	44654	128	44526	-0.220501	-0.000521281	-0.164744	0.0873944	-0.336038	0.00655098
25630#Weighted-mean L3 in tract parahippocampal part of cingulum (right)	flexdmg	Chapter VI Diseases of the nervous system	0.0805528	34970	101	34869	0.0890479	-0.00974382	0.170374	0.0974939	-0.0207169	0.361465
1072#912#EIF4EBP1#Q13541#OID20162#v1#Cardiometabolic	flexdmg	OLINK Proteomics	0.0465154	45276	130	45146	-0.221186	0.000171535	-0.169408	0.0850982	-0.336202	-0.00261459
1072#1096#FUT3_FUT5#P21217_Q11128#OID21013#v1#Neurology	flexdmg	OLINK Proteomics	0.0548136	45644	128	45516	-0.0903689	0.0443842	-0.158509	0.0825398	-0.320289	0.00326989
1072#367#CAT#P04040#OID30712#v1#InflammationII	flexdmg	OLINK Proteomics	0.0839324	44917	128	44789	-0.186494	-0.0114276	-0.145417	0.0841363	-0.310325	0.0194916
25550#Weighted-mean MO in tract corticospinal tract (left)	flexdmg	Chapter VI Diseases of the nervous system	0.017324	34970	101	34869	-0.325465	-0.00349535	-0.233833	0.0982545	-0.426415	-0.0412511
1072#2682#TIMD4#Q96H15#OID20375#v1#Cardiometabolic	flexdmg	OLINK Proteomics	0.0724841	45433	130	45303	-0.200375	-0.000854401	-0.154895	0.0862392	-0.323925	0.0141354
1072#586#CLEC3B#P05452#OID30756#v1#InflammationII	flexdmg	OLINK Proteomics	0.0955012	44778	129	44649	-0.203637	-0.0136233	-0.141523	0.0848914	-0.307911	0.024866
1072#2789#TSC22D1#Q15714#OID31016#v1#NeurologyII	flexdmg	OLINK Proteomics	0.0764332	45520	130	45390	-0.261702	0.00679523	-0.153978	0.0869046	-0.324312	0.0163562
25336#Mean L3 in superior longitudinal fasciculus on FA skeleton (right)	flexdmg	Chapter VI Diseases of the nervous system	0.0824861	34972	101	34871	0.159754	0.00349518	0.16463	0.0948063	-0.0211932	0.350454
25333#Mean L3 in cingulum hippocampus on FA skeleton (left)	flexdmg	Chapter VI Diseases of the nervous system	0.04472	34972	101	34871	0.206182	-0.00417566	0.196394	0.0978376	0.00462962	0.388159
1072#2838#USP8#P40818#OID20110#v1#Cardiometabolic	flexdmg	OLINK Proteomics	0.0589442	44454	125	44329	-0.193141	9.98036e-05	-0.166119	0.0879559	-0.338514	0.00627652
1072#1767#MSRA#Q9UJ68#OID21513#v1#Oncology	flexdmg	OLINK Proteomics	0.0678851	45388	128	45260	-0.106095	0.00102622	-0.159893	0.0875736	-0.331539	0.0117527
1072#383#CCL15#Q16663#OID20328#v1#Cardiometabolic	flexdmg	OLINK Proteomics	0.0429248	45810	130	45680	-0.2207	-0.0249162	-0.169722	0.0838339	-0.334037	-0.00540574
25863#Volume of grey matter in Frontal Operculum Cortex (right)	flexdmg	Chapter VI Diseases of the nervous system	0.0840458	36929	105	36824	-0.320049	0.00576866	-0.158869	0.0919528	-0.339099	0.0213609
1072#1692#MDH1#P40925#OID30669#v1#InflammationII	flexdmg	OLINK Proteomics	0.0208061	45372	128	45244	-0.207452	-0.0210461	-0.200162	0.0865916	-0.369883	-0.0304411
1072#2628#TBCA#O75347#OID30616#v1#InflammationII	flexdmg	OLINK Proteomics	0.0612323	44654	128	44526	-0.179314	-0.00139008	-0.163381	0.0872824	-0.334456	0.00769443
1072#2792#TSNAX#Q99598#OID30185#v1#CardiometabolicII	flexdmg	OLINK Proteomics	0.0107763	44108	129	43979	-0.329536	0.00369405	-0.220889	0.0866237	-0.390673	-0.0511046
23627#NMR Free Cholesterol to Total Lipids in Small LDL percentage	flexdmg	NMR Metabolomics	0.0690134	99757	269	99488	-0.103253	0.000238704	-0.105025	0.0577583	-0.21823	0.00818064
23432#Average Diameter for LDL Particles	flexdmg	Chapter XVIII Symptoms signs and abnormal clinical and laboratory findings not elsewhere classified	0.0515636	101137	273	100864	-0.12624	-0.0113101	-0.114248	0.0586855	-0.229271	0.000774958
1072#69#AGR2#O95994#OID20896#v1#Neurology	flexdmg	OLINK Proteomics	0.028915	43870	125	43745	-0.246812	0.00288309	-0.192422	0.0880766	-0.365054	-0.0197906
1072#2417#SERPINH1#P50454#OID31322#v1#OncologyII	flexdmg	OLINK Proteomics	0.0987397	44858	129	44729	-0.133744	-0.00321317	-0.143966	0.087198	-0.314876	0.0269432
25704#Weighted-mean ISOVF in tract acoustic radiation (left)	flexdmg	Chapter VI Diseases of the nervous system	0.0691844	34969	101	34868	-0.259632	0.00213438	-0.1808	0.0994898	-0.375803	0.0142034
1072#2130#PRCP#P42785#OID20337#v1#Cardiometabolic	flexdmg	OLINK Proteomics	0.0366018	45524	130	45394	-0.263985	0.0028507	-0.175749	0.0840807	-0.340548	-0.0109493
1072#1427#IMPACT#Q9P2X3#OID31112#v1#NeurologyII	flexdmg	OLINK Proteomics	0.0271389	45493	131	45362	-0.257048	-0.00584978	-0.188081	0.0851206	-0.354919	-0.0212435
1072#849#DPP4#P27487#OID20406#v1#Cardiometabolic	flexdmg	OLINK Proteomics	0.0256596	44402	127	44275	-0.122472	-0.00184799	-0.187077	0.0838384	-0.351402	-0.0227524
25659#Weighted-mean ICVF in tract corticospinal tract (right)	flexdmg	Chapter VI Diseases of the nervous system	0.0353313	34969	101	34868	-0.0920008	0.00151572	-0.205916	0.0978396	-0.397684	-0.0141467
1072#853#DPY30#Q9C005#OID21410#v1#Oncology	flexdmg	OLINK Proteomics	0.099619	45476	131	45345	-0.184505	0.00136531	-0.141419	0.0858785	-0.309743	0.0269039
1072#1016#FCGR2A#P12318#OID20391#v1#Cardiometabolic	flexdmg	OLINK Proteomics	0.0792888	45054	129	44925	-0.170636	-0.0335995	-0.151388	0.0862676	-0.320474	0.0176977
1072#805#DGKA#P23743#OID30546#v1#InflammationII	flexdmg	OLINK Proteomics	0.084116	44339	126	44213	-0.180602	-0.0021006	-0.151998	0.0879962	-0.324472	0.0204759
23026#BK VP1 antigen for Human Polyomavirus BKV	flexdmg	Chapter I Certain infectious and parasitic diseases	0.0786905	8098	25	8073	-0.486998	-0.00638026	-0.350675	0.19941	-0.74157	0.040221
1072#2608#SYAP1#Q96A49#OID30636#v1#InflammationII	flexdmg	OLINK Proteomics	0.0679143	44654	128	44526	-0.0512445	0.00573412	-0.159561	0.087401	-0.330869	0.0117465
1072#993#FABP5#Q01469#OID21043#v1#Neurology	flexdmg	OLINK Proteomics	0.0122082	45490	128	45362	-0.219021	0.00234031	-0.219236	0.0874786	-0.390695	-0.0477766
1072#2635#TCN1#P20061#OID30687#v1#InflammationII	flexdmg	OLINK Proteomics	0.0455192	44808	126	44682	0.136119	-0.0209923	0.175985	0.0879978	0.00350789	0.348462
1072#866#DUOX2#Q9NRD8#OID20059#v1#Cardiometabolic	flexdmg	OLINK Proteomics	0.00830968	44454	125	44329	0.220059	0.000798429	0.236467	0.0895934	0.0608628	0.412072
1072#2396#SERPINA1#P01009#OID30750#v1#InflammationII	flexdmg	OLINK Proteomics	0.0784568	44791	128	44663	0.195801	0.000569225	0.155594	0.0884179	-0.0177071	0.328894
1072#364#CASP8#Q14790#OID21414#v1#Oncology	flexdmg	OLINK Proteomics	0.0331066	45488	131	45357	-0.136732	0.00767832	-0.182108	0.0854623	-0.349615	-0.0146001
30030#Haematocrit percentage	flexdmg	Chapter XVIII Symptoms signs and abnormal clinical and laboratory findings not elsewhere classified	0.0622686	407313	1134	406179	-0.0670647	0.0136849	-0.0449359	0.0241023	-0.0921757	0.00230385
23443#NMR Degree of Unsaturation	flexdmg	NMR Metabolomics	0.0713063	100907	272	100635	-0.0265328	9.93617e-05	-0.101075	0.0560427	-0.210918	0.0087677
25149#Mean MD in uncinate fasciculus on FA skeleton (left)	flexdmg	Chapter VI Diseases of the nervous system	0.0411901	34972	101	34871	0.34134	0.00640271	0.198219	0.0970861	0.0079276	0.388511
25799#Volume of grey matter in Superior Temporal Gyrus anterior division (right)	flexdmg	Chapter VI Diseases of the nervous system	0.0920145	36929	105	36824	-0.0451687	0.0153153	-0.156396	0.0928214	-0.338328	0.0255369
1072#1355#IGSF3#O75054#OID21312#v1#Oncology	flexdmg	OLINK Proteomics	0.0190599	45042	125	44917	-0.316346	-0.0273809	-0.203507	0.0868039	-0.373644	-0.0333695
1072#1314#ICAM1#P05362#OID20411#v1#Cardiometabolic	flexdmg	OLINK Proteomics	0.0933406	45057	129	44928	-0.214086	-0.000910585	-0.145135	0.0864892	-0.314655	0.0243854
1072#1740#MMUT#P22033#OID30159#v1#CardiometabolicII	flexdmg	OLINK Proteomics	0.0879432	44108	129	43979	-0.0198285	-0.00115596	-0.150654	0.0882884	-0.323701	0.0223927
23009#pp 28 antigen for Human Cytomegalovirus	flexdmg	Chapter I Certain infectious and parasitic diseases	0.056933	8098	25	8073	0.202892	-0.046007	0.379801	0.199465	-0.011202	0.770805
30760#HDL cholesterol	flexdmg	Chapter XVIII Symptoms signs and abnormal clinical and laboratory findings not elsewhere classified	0.0486183	366365	1027	365338	0.0427774	0.010918	0.0556631	0.0282277	0.000337593	0.110989
1072#2750#TOP2B#Q02880#OID30559#v1#InflammationII	flexdmg	OLINK Proteomics	0.0500782	44339	126	44213	-0.242516	0.00250072	-0.172064	0.0878169	-0.344187	5.87356e-05
1072#2131#PRDX1#Q06830#OID20962#v1#Neurology	flexdmg	OLINK Proteomics	0.0623356	43999	122	43877	-0.214695	-0.0105918	-0.165265	0.088664	-0.339048	0.00851787
25551#Weighted-mean MO in tract corticospinal tract (right)	flexdmg	Chapter VI Diseases of the nervous system	0.04236	34970	101	34869	-0.25154	0.00114449	-0.19976	0.0984017	-0.39263	-0.00688898
1072#1444#IRAK4#Q9NWZ3#OID20577#v1#Inflammation	flexdmg	OLINK Proteomics	0.0766515	45190	127	45063	-0.136222	0.000588949	-0.15604	0.0881335	-0.328783	0.0167032
1072#2676#THTPA#Q9BU02#OID31375#v1#OncologyII	flexdmg	OLINK Proteomics	0.0307204	45347	129	45218	-0.296623	0.00914462	-0.188784	0.08737	-0.360031	-0.0175376
1072#1689#MCFD2#Q8NI22#OID20171#v1#Cardiometabolic	flexdmg	OLINK Proteomics	0.0749456	45059	130	44929	-0.237074	0.0116706	-0.154837	0.0869461	-0.325253	0.0155789
1072#487#CDH2#P19022#OID20170#v1#Cardiometabolic	flexdmg	OLINK Proteomics	0.00629956	45276	130	45146	-0.286862	0.0171053	-0.218089	0.0798306	-0.374558	-0.0616196
1072#2300#RNF31#Q96EP0#OID30473#v1#InflammationII	flexdmg	OLINK Proteomics	0.0877596	44339	126	44213	-0.14935	0.00202558	-0.152325	0.0892157	-0.327189	0.0225398
1072#1588#LILRA3#Q8N6C8#OID30376#v1#CardiometabolicII	flexdmg	OLINK Proteomics	0.0853781	45606	131	45475	-0.283008	-0.0119366	-0.148642	0.0864029	-0.317993	0.020709
1072#1061#FKBP7#Q9Y680#OID20846#v1#Neurology	flexdmg	OLINK Proteomics	0.0604179	44145	125	44020	-0.228978	-0.00604295	-0.167626	0.0892683	-0.342594	0.00734127
1072#312#C2CD2L#O14523#OID20864#v1#Neurology	flexdmg	OLINK Proteomics	0.0627147	44145	125	44020	-0.132274	0.00489968	-0.16611	0.0892464	-0.341035	0.00881415
1072#1382#IL18R1#Q13478#OID20652#v1#Inflammation	flexdmg	OLINK Proteomics	0.00817656	45752	131	45621	-0.271216	-0.0121215	-0.227512	0.0860222	-0.396117	-0.0589072
1072#1003#FAM3C#Q92520#OID20233#v1#Cardiometabolic	flexdmg	OLINK Proteomics	0.0917725	45201	130	45071	-0.109999	0.0186284	-0.140038	0.0830517	-0.302821	0.0227445
23338#Femur troch bone area (right)	flexdmg	Chapter XIII Diseases of the musculoskeletal system and connective tissue	0.00794032	33972	93	33879	-0.0679107	0.0173156	-0.203444	0.0766339	-0.353649	-0.0532391
1072#1813#NAMPT#P43490#OID21227#v1#Oncology	flexdmg	OLINK Proteomics	0.0223617	44180	122	44058	-0.16316	-0.0121167	-0.205321	0.0898857	-0.381499	-0.0291436
25076#Mean FA in retrolenticular part of internal capsule on FA skeleton (right)	flexdmg	Chapter VI Diseases of the nervous system	0.0591547	34972	101	34871	-0.0853797	0.0091247	-0.185882	0.0985012	-0.378947	0.00718353
1072#953#EPPK1#P58107#OID30250#v1#CardiometabolicII	flexdmg	OLINK Proteomics	0.08416	44457	126	44331	0.204832	0.0053115	0.149951	0.0868234	-0.0202243	0.320126
25188#Mean MO in cingulum hippocampus on FA skeleton (right)	flexdmg	Chapter VI Diseases of the nervous system	0.0336705	34972	101	34871	-0.243745	0.00176305	-0.210522	0.0991123	-0.404786	-0.0162591
22671#Mean carotid IMT (intima-medial thickness) at 120 degrees	flexdmg	Chapter IX Diseases of the circulatory system	0.0750067	41774	114	41660	-0.0542382	-0.00111057	-0.153536	0.0862335	-0.322556	0.0154835
3761#Age hay fever rhinitis or eczema diagnosed	flexdmg	Chapter X Diseases of the respiratory system	0.0786735	83504	209	83295	-0.187724	-0.0282244	-0.117646	0.0669027	-0.248774	0.0134833
1072#2310#RPA2#P15927#OID30453#v1#InflammationII	flexdmg	OLINK Proteomics	0.0757621	44339	126	44213	-0.100341	-0.000250072	-0.157957	0.0889466	-0.332294	0.0163798
25189#Mean MO in cingulum hippocampus on FA skeleton (left)	flexdmg	Chapter VI Diseases of the nervous system	0.0704784	34972	101	34871	-0.0711698	0.00145375	-0.17852	0.0986908	-0.371957	0.0149174
1072#2759#TPK1#Q9H3S4#OID30338#v1#CardiometabolicII	flexdmg	OLINK Proteomics	0.0799863	45616	131	45485	-0.283651	0.00447247	-0.151133	0.0863218	-0.320325	0.0180595
1072#325#CA13#Q8N1Q1#OID20225#v1#Cardiometabolic	flexdmg	OLINK Proteomics	0.0664365	44783	129	44654	-0.18301	-0.00438629	-0.160668	0.0875329	-0.332234	0.0108983
1072#1858#NFYA#P23511#OID30134#v1#CardiometabolicII	flexdmg	OLINK Proteomics	0.0101241	44108	129	43979	-0.230477	0.00201036	-0.226033	0.0878935	-0.398306	-0.0537604
25511#Weighted-mean FA in tract superior thalamic radiation (left)	flexdmg	Chapter VI Diseases of the nervous system	0.088098	34970	101	34869	-0.22094	0.00176314	-0.168165	0.0985981	-0.361421	0.02509
1072#1453#ITGAL#P20701#OID30537#v1#InflammationII	flexdmg	OLINK Proteomics	0.0905887	44339	126	44213	-0.084407	-0.00137539	-0.148625	0.0878226	-0.320759	0.0235084
1072#384#CCL16#O15467#OID20334#v1#Cardiometabolic	flexdmg	OLINK Proteomics	0.00397873	45810	130	45680	-0.211368	0.00196113	-0.231679	0.0804444	-0.389351	-0.0740067
12340#QRS duration	flexdmg	Chapter IX Diseases of the circulatory system	0.0824208	39164	108	39056	0.119128	0.0127564	0.154873	0.0891685	-0.0198998	0.329645
1072#2114#PPME1#Q9Y570#OID21347#v1#Oncology	flexdmg	OLINK Proteomics	0.0471429	45042	125	44917	-0.108615	-0.00603195	-0.172561	0.0869297	-0.342945	-0.00217772
1072#1838#NEDD4L#Q96PU5#OID30521#v1#InflammationII	flexdmg	OLINK Proteomics	0.00478004	44339	126	44213	-0.316666	-0.00187554	-0.246068	0.0872075	-0.416996	-0.0751397
1072#911#EIF4E#P06730#OID30557#v1#InflammationII	flexdmg	OLINK Proteomics	0.0881576	44339	126	44213	-0.260762	0.00165047	-0.150237	0.0881032	-0.32292	0.0224471
23647#NMR Free Cholesterol to Total Lipids in Small HDL percentage	flexdmg	NMR Metabolomics	0.0728639	99535	268	99267	-0.0591133	0.000226645	-0.0986078	0.0549745	-0.206357	0.00914152
NMR Free Cholesterol to Total Lipids in HDL percentage	flexdmg	NMR Metabolomics	0.04719	99106	267	98839	-0.0402881	0.000189689	-0.104109	0.0524579	-0.206926	-0.00129193
1072#332#CA7#P43166#OID31265#v1#OncologyII	flexdmg	OLINK Proteomics	0.0934259	44858	129	44729	0.159979	0.00477034	0.147906	0.0881636	-0.0248961	0.320708
1072#2117#PPP1R12B#O60237#OID31304#v1#OncologyII	flexdmg	OLINK Proteomics	0.0793648	44858	129	44729	-0.199443	0.00185375	-0.153772	0.0876481	-0.325564	0.0180199
25545#Weighted-mean MO in tract anterior thalamic radiation (right)	flexdmg	Chapter VI Diseases of the nervous system	0.0454442	34970	101	34869	-0.214921	-0.000340255	-0.197314	0.0986276	-0.390627	-0.00400026
1072#2363#SCN2A#Q99250#OID30833#v1#NeurologyII	flexdmg	OLINK Proteomics	0.0306114	44185	125	44060	0.275851	0.00333808	0.193456	0.0894737	0.0180862	0.368826
1072#2186#PTGR1#Q14914#OID30297#v1#CardiometabolicII	flexdmg	OLINK Proteomics	0.0665071	45616	131	45485	-0.196068	-0.0328688	-0.155989	0.085006	-0.322602	0.0106242
1072#1642#LYN#P07948#OID21350#v1#Oncology	flexdmg	OLINK Proteomics	0.0744822	45042	125	44917	-0.142987	-0.011941	-0.158306	0.0887526	-0.332263	0.0156502
1072#677#CRHBP#P24387#OID20747#v1#Inflammation	flexdmg	OLINK Proteomics	0.0510413	45225	126	45099	-0.200393	0.00939382	-0.167343	0.085765	-0.335444	0.000757463
25818#Volume of grey matter in Supramarginal Gyrus anterior division (left)	flexdmg	Chapter VI Diseases of the nervous system	0.0506692	36929	105	36824	-0.173575	0.0115668	-0.185786	0.0950637	-0.372114	0.000541237
1072#1391#IL1RL2#Q9HB29#OID20487#v1#Inflammation	flexdmg	OLINK Proteomics	0.0659752	44437	124	44313	-0.129211	0.000798795	-0.157133	0.0854614	-0.324638	0.0103733
1072#1950#OSTN#P61366#OID30909#v1#NeurologyII	flexdmg	OLINK Proteomics	0.0212737	44410	126	44284	0.24896	-0.000773725	0.204714	0.0888834	0.0305008	0.378927
1072#2573#STAMBP#O95630#OID20955#v1#Neurology	flexdmg	OLINK Proteomics	0.0453867	44842	127	44715	-0.261921	-0.00697484	-0.17434	0.0871218	-0.3451	-0.00358
1072#1671#MAP4K5#Q9Y4K4#OID20899#v1#Neurology	flexdmg	OLINK Proteomics	0.0966698	44842	127	44715	-0.169489	0.00316586	-0.146135	0.0879667	-0.318551	0.0262813
1072#2039#PGR#P06401#OID30460#v1#InflammationII	flexdmg	OLINK Proteomics	0.00702219	44339	126	44213	-0.364293	0.00545159	-0.241418	0.0895495	-0.416937	-0.0658994
1072#788#DDX1#Q92499#OID31518#v1#OncologyII	flexdmg	OLINK Proteomics	0.0224396	45423	130	45293	0.174751	0.00797999	0.200244	0.0877137	0.0283232	0.372164
1072#369#CBLN1#P23435#OID30851#v1#NeurologyII	flexdmg	OLINK Proteomics	0.0193575	44185	125	44060	0.172066	0.00220865	0.209262	0.0894795	0.0338807	0.384643
1072#1300#HSD17B3#P37058#OID30145#v1#CardiometabolicII	flexdmg	OLINK Proteomics	0.00823491	44108	129	43979	-0.224623	0.00412125	-0.232965	0.0881639	-0.405767	-0.0601618
1072#341#CADPS#Q9ULU8#OID30915#v1#NeurologyII	flexdmg	OLINK Proteomics	0.0695432	44410	126	44284	0.109957	0.00436781	0.16232	0.0894363	-0.0129771	0.337616
1072#402#CCL8#P80075#OID21466#v1#Oncology	flexdmg	OLINK Proteomics	0.0886293	45556	131	45425	-0.135475	-0.00786186	-0.146332	0.0859408	-0.314777	0.0221131
1072#2806#TXN#P10599#OID30670#v1#InflammationII	flexdmg	OLINK Proteomics	0.0216304	44941	127	44814	-0.206519	-0.012141	-0.200306	0.0872079	-0.371235	-0.0293768
1072#720#CTNNA1#P35221#OID30800#v1#NeurologyII	flexdmg	OLINK Proteomics	0.00210112	44185	125	44060	0.350277	0.000677654	0.275504	0.0895733	0.0999385	0.451069
1072#373#CC2D1A#Q6P1N0#OID20958#v1#Neurology	flexdmg	OLINK Proteomics	0.0945942	44914	127	44787	-0.108238	-0.00851879	-0.143592	0.085897	-0.311952	0.0247672
1072#832#DNAJC21#Q5F1R6#OID31104#v1#NeurologyII	flexdmg	OLINK Proteomics	0.0858345	45493	131	45362	-0.0956428	-0.0024374	-0.148585	0.086496	-0.318119	0.0209482
1072#1905#NSFL1C#Q9UNZ2#OID21022#v1#Neurology	flexdmg	OLINK Proteomics	0.0624475	45644	128	45516	-0.0919082	-0.00891779	-0.159307	0.085504	-0.326896	0.0082824
1072#749#CXCL6#P80162#OID20613#v1#Inflammation	flexdmg	OLINK Proteomics	0.0755661	45752	131	45621	-0.192355	0.000169697	-0.153982	0.0866502	-0.323818	0.0158537
1072#1517#KLK14#Q9P0G3#OID21407#v1#Oncology	flexdmg	OLINK Proteomics	0.08707	45621	131	45490	0.0957862	-0.0144133	0.145258	0.0848915	-0.0211311	0.311646
1072#689#CRX#O43186#OID20070#v1#Cardiometabolic	flexdmg	OLINK Proteomics	0.0755675	44454	125	44329	0.139377	-0.00431652	0.15806	0.0889456	-0.0162745	0.332395
1072#365#CASP9#P55211#OID30530#v1#InflammationII	flexdmg	OLINK Proteomics	0.00813627	44339	126	44213	-0.21184	0.0027758	-0.235392	0.0889452	-0.409726	-0.0610577
1072#2309#RP2#O75695#OID21302#v1#Oncology	flexdmg	OLINK Proteomics	0.0041956	45042	125	44917	-0.271459	-0.00411156	-0.255119	0.0891024	-0.429762	-0.0804771
1072#2389#SEMA4D#Q92854#OID21020#v1#Neurology	flexdmg	OLINK Proteomics	0.0775513	45644	128	45516	-0.247511	0.00221119	-0.155736	0.0882298	-0.328667	0.0171962
1072#1520#KLK4#Q9Y5K2#OID21391#v1#Oncology	flexdmg	OLINK Proteomics	0.033673	45621	131	45490	0.174738	0.0148995	0.165457	0.0778975	0.0127763	0.318137
1072#2680#TIGAR#Q9NQ88#OID20894#v1#Neurology	flexdmg	OLINK Proteomics	0.0130981	44145	125	44020	-0.199975	-0.00266341	-0.221723	0.0893614	-0.396873	-0.0465727
1072#2645#TEK#Q02763#OID21496#v1#Oncology	flexdmg	OLINK Proteomics	0.0412804	45388	128	45260	-0.265696	-0.00630397	-0.178534	0.0874839	-0.350003	-0.00706384
1072#1150#GGCT#O75223#OID30304#v1#CardiometabolicII	flexdmg	OLINK Proteomics	0.0649666	45543	130	45413	-0.166519	-0.0113455	-0.159622	0.0864911	-0.329146	0.00990179
25284#Mean L2 in cingulum hippocampus on FA skeleton (right)	flexdmg	Chapter VI Diseases of the nervous system	0.02192	34972	101	34871	0.216557	-0.00380449	0.224385	0.0979054	0.0324872	0.416283
1072#1426#IMPA1#P29218#OID20907#v1#Neurology	flexdmg	OLINK Proteomics	0.0717179	44914	127	44787	-0.238417	0.00439516	-0.1594	0.0885092	-0.33288	0.0140791
23333#Femur total area (left)	flexdmg	Chapter XIII Diseases of the musculoskeletal system and connective tissue	0.0724677	35136	94	35042	-0.0561079	0.0190005	-0.121196	0.0674725	-0.253444	0.0110526
1072#212#ATP6V1F#Q16864#OID20843#v1#Neurology	flexdmg	OLINK Proteomics	0.0830268	44145	125	44020	-0.226219	0.00326645	-0.152688	0.0880846	-0.325336	0.0199592
1072#1544#LAIR1#Q6GTX8#OID20737#v1#Inflammation	flexdmg	OLINK Proteomics	0.032538	45225	126	45099	-0.127753	0.0198188	-0.177503	0.0830305	-0.340244	-0.0147618
1072#1274#HLA-DRA#P01903#OID20520#v1#Inflammation	flexdmg	OLINK Proteomics	0.0747187	45048	127	44921	-0.190289	0.00103386	-0.156597	0.0878659	-0.328816	0.0156215
23624#Phospholipids to Total Lipids in Small LDL percentage	flexdmg	Chapter XVIII Symptoms signs and abnormal clinical and laboratory findings not elsewhere classified	0.0270816	101137	273	100864	-0.199238	-0.00901616	-0.133303	0.0603079	-0.251505	-0.0151001
5084#Spherical power (right)	flexdmg	Chapter VII Diseases of the eye and adnexa	0.0765575	91124	251	90873	-0.0686069	0.010985	-0.111108	0.0627363	-0.234071	0.0118541
1072#1169#GKN1#Q9NS71#OID20885#v1#Neurology	flexdmg	OLINK Proteomics	0.0332219	43363	120	43243	-0.274234	0.0201286	-0.192543	0.090419	-0.369766	-0.0153206
1072#2528#SOWAHA#Q2M3V2#OID30888#v1#NeurologyII	flexdmg	OLINK Proteomics	0.0784197	44410	126	44284	0.288783	0.00459245	0.157455	0.0894647	-0.0178971	0.332807
1072#2441#SHH#Q15465#OID30516#v1#InflammationII	flexdmg	OLINK Proteomics	0.0335754	44339	126	44213	-0.239375	-0.00252573	-0.189355	0.0890996	-0.363991	-0.0147178
1072#2865#VSIG10#Q8N0Z9#OID31400#v1#OncologyII	flexdmg	OLINK Proteomics	0.0389611	45424	130	45294	-0.151601	-0.0246815	-0.179368	0.0868753	-0.349645	-0.0090907
1072#1175#GLOD4#Q9HC38#OID20710#v1#Inflammation	flexdmg	OLINK Proteomics	0.0453091	45168	128	45040	-0.198212	-0.00292313	-0.173487	0.0866645	-0.343351	-0.00362366
1072#1889#NPM1#P06748#OID20961#v1#Neurology	flexdmg	OLINK Proteomics	0.0787394	12107	34	12073	-0.187512	-0.0125562	-0.297718	0.169332	-0.629635	0.0341988
25877#Volume of grey matter in Occipital Pole (right)	flexdmg	Chapter VI Diseases of the nervous system	0.0698884	36929	105	36824	-0.267639	0.0149638	-0.159179	0.0878141	-0.331298	0.0129388
NMR Cholesteryl Esters to Cholesterol in Small VLDL percentage	flexdmg	NMR Metabolomics	0.0400458	100051	271	99780	0.111465	-0.000263056	0.11173	0.0544147	0.00507772	0.218382
25711#Weighted-mean ISOVF in tract parahippocampal part of cingulum (right)	flexdmg	Chapter VI Diseases of the nervous system	0.0429839	34969	101	34868	0.2366	-0.00584638	0.193214	0.0954642	0.006101	0.380327
1072#2360#SCGN#O76038#OID20457#v1#Inflammation	flexdmg	OLINK Proteomics	0.0834429	44437	124	44313	-0.126835	0.0141292	-0.152302	0.0879804	-0.324745	0.0201412
1072#1368#IL13#P35225#OID20430#v1#Inflammation	flexdmg	OLINK Proteomics	0.0801611	44437	124	44313	-0.221928	0.00564152	-0.157558	0.0900439	-0.334046	0.0189295
1072#441#CD33#P20138#OID21472#v1#Oncology	flexdmg	OLINK Proteomics	0.0458327	45388	128	45260	0.0790654	-0.0017348	0.177392	0.0888298	0.00328395	0.3515
1072#670#CRADD#P78560#OID20923#v1#Neurology	flexdmg	OLINK Proteomics	0.0750321	44842	127	44715	-0.182853	0.00328953	-0.156397	0.0878485	-0.328582	0.015787
25001#Volume of peripheral cortical grey matter (normalised for head size)	flexdmg	Chapter VI Diseases of the nervous system	0.0482006	36933	105	36828	-0.10775	-0.0120339	-0.148843	0.0753383	-0.296508	-0.00117777
22331#QT interval	flexdmg	Chapter IX Diseases of the circulatory system	0.0773815	21623	57	21566	-0.233815	0.000804696	-0.232924	0.131881	-0.49142	0.0255723
1072#1541#LACRT#Q9GZZ8#OID31367#v1#OncologyII	flexdmg	OLINK Proteomics	0.0191724	45347	130	45217	0.192425	-0.00520808	0.202756	0.0865648	0.0330877	0.372424
23624#NMR Phospholipids to Total Lipids in Small LDL percentage	flexdmg	NMR Metabolomics	0.0384994	99757	269	99488	-0.0909081	0.000263831	-0.123277	0.0595677	-0.240029	-0.00652491
NMR Free Cholesterol to Cholesteryl Esters in Small LDL ratio	flexdmg	NMR Metabolomics	0.059426	99842	269	99573	-0.14736	0.000238501	-0.109477	0.0580763	-0.223306	0.00435212
1072#1356#IGSF8#Q969P0#OID20167#v1#Cardiometabolic	flexdmg	OLINK Proteomics	0.099571	45276	130	45146	-0.14427	0.00950809	-0.141972	0.086202	-0.310929	0.0269851
25861#Volume of grey matter in Occipital Fusiform Gyrus (right)	flexdmg	Chapter VI Diseases of the nervous system	0.0270219	36929	105	36824	-0.255458	0.0209091	-0.199429	0.0901866	-0.376197	-0.0226604
1072#1192#GOLM2#Q6P4E1#OID21044#v1#Neurology	flexdmg	OLINK Proteomics	0.0476237	45644	128	45516	-0.309493	-0.0150415	-0.173551	0.0876182	-0.345284	-0.00181791
25428#Mean OD in cingulum hippocampus on FA skeleton (right)	flexdmg	Chapter VI Diseases of the nervous system	0.0407231	34970	101	34869	0.17463	-0.00751661	0.202418	0.0989136	0.00854437	0.396292
1072#1538#KYNU#Q16719#OID20669#v1#Inflammation	flexdmg	OLINK Proteomics	0.0645737	45752	131	45621	-0.196901	0.00155152	-0.15518	0.0839606	-0.319744	0.00938456
1072#1922#NUDT2#P50583#OID21308#v1#Oncology	flexdmg	OLINK Proteomics	0.0603311	45042	125	44917	-0.226026	0.0101929	-0.166857	0.0888285	-0.340962	0.00724872
1072#802#DENR#O43583#OID30493#v1#InflammationII	flexdmg	OLINK Proteomics	0.0534341	44339	126	44213	-0.291215	0.0031259	-0.170364	0.0882052	-0.343247	0.00251998
1072#664#CPVL#Q9H3G5#OID21435#v1#Oncology	flexdmg	OLINK Proteomics	0.0750785	45540	131	45409	-0.164928	-0.0171398	-0.156026	0.0876536	-0.327828	0.0157769
25436#Mean OD in uncinate fasciculus on FA skeleton (right)	flexdmg	Chapter VI Diseases of the nervous system	0.0658297	34970	101	34869	0.287467	0.00170128	0.182577	0.0992458	-0.0119485	0.377102
1072#1487#KDM3A#Q9Y4C1#OID30426#v1#InflammationII	flexdmg	OLINK Proteomics	0.0651289	44339	126	44213	-0.297325	0.00485141	-0.164911	0.0894109	-0.340158	0.0103359
1072#136#ANXA5#P08758#OID20810#v1#Neurology	flexdmg	OLINK Proteomics	0.0640872	44067	125	43942	-0.134392	0.00110734	-0.164388	0.0887806	-0.338399	0.00962367
1072#2761#TPMT#P51580#OID21270#v1#Oncology	flexdmg	OLINK Proteomics	0.0853107	44180	122	44058	-0.140543	0.00218246	-0.154716	0.089914	-0.330949	0.0215172
1072#1498#KIF22#Q14807#OID30175#v1#CardiometabolicII	flexdmg	OLINK Proteomics	0.00698092	44108	129	43979	-0.170318	0.00899648	-0.234706	0.0869964	-0.40522	-0.0641913
25410#Mean OD in posterior limb of internal capsule on FA skeleton (right)	flexdmg	Chapter VI Diseases of the nervous system	0.0831265	34970	101	34869	0.155565	-0.0030623	0.170272	0.09826	-0.0223203	0.362865
23626#Cholesteryl Esters to Total Lipids in Small LDL percentage	flexdmg	Chapter XVIII Symptoms signs and abnormal clinical and laboratory findings not elsewhere classified	0.0413307	101137	273	100864	0.0941435	0.0130943	0.123097	0.060335	0.00484102	0.241353
1072#5#ABHD14B#Q96IU4#OID20921#v1#Neurology	flexdmg	OLINK Proteomics	0.0408532	44781	127	44654	-0.235394	0.00455777	-0.178974	0.0875147	-0.350504	-0.00744387
1072#1093#FURIN#P09958#OID21514#v1#Oncology	flexdmg	OLINK Proteomics	0.0458963	45388	128	45260	-0.166554	-0.0083076	-0.172271	0.0862906	-0.341401	-0.0031396
1072#1037#FGF2#P09038#OID20503#v1#Inflammation	flexdmg	OLINK Proteomics	0.0968759	45190	127	45063	0.0268741	0.0206638	-0.145646	0.0877268	-0.317592	0.0262996
30850#Testosterone	flexdmg	Chapter XVIII Symptoms signs and abnormal clinical and laboratory findings not elsewhere classified	0.0359945	362587	1011	361576	0.011884	0.00884143	-0.0397987	0.0189789	-0.0769969	-0.00260063
25915#Volume of grey matter in IX Cerebellum (left)	flexdmg	Chapter VI Diseases of the nervous system	0.0326846	36929	105	36824	-0.139306	0.00992688	-0.20449	0.0957342	-0.392132	-0.0168482
1072#1468#ITIH5#Q86UX2#OID31430#v1#OncologyII	flexdmg	OLINK Proteomics	0.0683441	45424	130	45294	-0.197277	-0.00114729	-0.160248	0.0879141	-0.332561	0.0120654
1072#2474#SLC28A1#O00337#OID31220#v1#OncologyII	flexdmg	OLINK Proteomics	0.0421401	44039	123	43916	-0.146029	0.00561212	-0.183958	0.0905221	-0.361383	-0.00653345
25702#Weighted-mean OD in tract uncinate fasciculus (left)	flexdmg	Chapter VI Diseases of the nervous system	0.048504	34969	101	34868	-0.144338	-0.00306238	-0.195352	0.0990129	-0.38942	-0.00128355
1072#2172#PSMC3#P17980#OID31200#v1#OncologyII	flexdmg	OLINK Proteomics	0.0574305	44039	123	43916	-0.292	0.00440412	-0.171814	0.0904251	-0.349049	0.00542084
1072#2563#SSC4D#Q8WTU2#OID20182#v1#Cardiometabolic	flexdmg	OLINK Proteomics	0.073796	45201	130	45071	-0.0544322	-0.0139648	-0.146459	0.0819159	-0.307016	0.0140976
1072#1506#KIRREL2#Q6UWL6#OID20873#v1#Neurology	flexdmg	OLINK Proteomics	0.066353	44217	125	44092	-0.0726813	0.0141979	-0.160214	0.087259	-0.331243	0.010815
1072#2051#PIKFYVE#Q9Y2I7#OID30465#v1#InflammationII	flexdmg	OLINK Proteomics	0.078031	44339	126	44213	-0.239487	0.000875251	-0.15419	0.0874952	-0.325682	0.0173022
1072#630#COL24A1#Q17RW2#OID31464#v1#OncologyII	flexdmg	OLINK Proteomics	0.0177477	45423	130	45293	0.286592	0.0222089	0.204202	0.0861277	0.0353907	0.373014
25341#Mean L3 in uncinate fasciculus on FA skeleton (left)	flexdmg	Chapter VI Diseases of the nervous system	0.0974205	34972	101	34871	0.281462	0.00689761	0.162204	0.0978586	-0.029602	0.35401
1072#283#BRD3#Q15059#OID30093#v1#CardiometabolicII	flexdmg	OLINK Proteomics	0.0148528	44108	129	43979	-0.310703	0.00585521	-0.215051	0.0882786	-0.388078	-0.042023
1072#933#ENPP6#Q6UWR7#OID30273#v1#CardiometabolicII	flexdmg	OLINK Proteomics	0.0351522	44457	126	44331	0.183945	0.00122189	0.180471	0.0856668	0.0125629	0.34838
1072#415#CD160#O95971#OID20647#v1#Inflammation	flexdmg	OLINK Proteomics	0.0515791	45752	131	45621	-0.0459798	0.0302834	-0.167599	0.0860949	-0.336347	0.00114805
1072#177#ARID3A#Q99856#OID30861#v1#NeurologyII	flexdmg	OLINK Proteomics	0.0169363	44185	125	44060	0.238621	0.00885982	0.214086	0.0896441	0.038382	0.38979
1072#193#ASPN#Q9BXN1#OID30315#v1#CardiometabolicII	flexdmg	OLINK Proteomics	0.0241046	45616	131	45485	-0.258058	0.0062469	-0.191152	0.0847481	-0.35726	-0.0250445
1072#2824#ULBP2#Q9BZM5#OID20919#v1#Neurology	flexdmg	OLINK Proteomics	0.0625519	44914	127	44787	-0.0583305	0.0339084	-0.155497	0.0834923	-0.319143	0.00814945
23337#Femur troch bone area (left)	flexdmg	Chapter XIII Diseases of the musculoskeletal system and connective tissue	0.0193049	35189	94	35095	-0.124763	0.0198312	-0.17913	0.0765612	-0.329192	-0.0290677
25476#Mean ISOVF in cingulum hippocampus on FA skeleton (right)	flexdmg	Chapter VI Diseases of the nervous system	0.0954142	34970	101	34869	0.0856944	0.00392841	0.162049	0.097178	-0.0284229	0.352521
23637#NMR Free Cholesterol to Total Lipids in Large HDL percentage	flexdmg	NMR Metabolomics	0.0511772	100260	271	99989	-0.108227	0.000287508	-0.103484	0.0530684	-0.207497	0.000529268
1072#2575#STAT5B#P51692#OID21277#v1#Oncology	flexdmg	OLINK Proteomics	0.0822769	45042	125	44917	-0.146171	0.00544106	-0.154159	0.0887165	-0.328045	0.0197264
NMR Free Cholesterol to Cholesteryl Esters in Small VLDL ratio	flexdmg	NMR Metabolomics	0.0400458	100051	271	99780	-0.111465	0.000263056	-0.11173	0.0544147	-0.218382	-0.00507772
1072#1185#GNAS#O95467#OID31008#v1#NeurologyII	flexdmg	OLINK Proteomics	0.046093	45520	130	45390	-0.165024	-0.0147112	-0.172497	0.0864822	-0.342004	-0.00299046
1072#2780#TRIM21#P19474#OID20533#v1#Inflammation	flexdmg	OLINK Proteomics	0.0492199	45190	127	45063	-0.211678	-0.000196316	-0.169693	0.0862814	-0.338806	-0.000579696
30010#Red blood cell (erythrocyte) count	flexdmg	Chapter XVIII Symptoms signs and abnormal clinical and laboratory findings not elsewhere classified	0.0730543	407313	1134	406179	-0.0675718	-0.00746622	-0.0451318	0.0251782	-0.0944803	0.00421669
NMR Free Cholesterol to Cholesterol in Small VLDL percentage	flexdmg	NMR Metabolomics	0.0400458	100051	271	99780	-0.111465	0.000263056	-0.11173	0.0544147	-0.218382	-0.00507772
1072#1140#GET3#O43681#OID30303#v1#CardiometabolicII	flexdmg	OLINK Proteomics	0.0838234	45616	131	45485	-0.110676	0.00726781	-0.150505	0.0870498	-0.321125	0.0201136
1072#910#EIF4B#P23588#OID21000#v1#Neurology	flexdmg	OLINK Proteomics	0.0596325	44914	127	44787	-0.342042	-0.00209881	-0.165338	0.0877803	-0.337389	0.0067124
30740#Glucose	flexdmg	Chapter XVIII Symptoms signs and abnormal clinical and laboratory findings not elsewhere classified	0.08951	366103	1028	365075	-0.0518407	0.00326541	-0.0520037	0.0306266	-0.112031	0.00802347
1072#2331#S100A14#Q9HCY8#OID30987#v1#NeurologyII	flexdmg	OLINK Proteomics	0.0477506	45520	130	45390	0.133006	0.00187537	0.172899	0.087339	0.00171345	0.344085
1072#829#DNAJB2#P25686#OID30661#v1#InflammationII	flexdmg	OLINK Proteomics	0.0960346	44654	128	44526	-0.0916007	-0.0198845	-0.142296	0.0854927	-0.309863	0.025271
1072#667#CR1#P17927#OID30697#v1#InflammationII	flexdmg	OLINK Proteomics	0.0206042	45513	128	45385	-0.304613	0.0155948	-0.20162	0.0870839	-0.372306	-0.0309344
12336#Ventricular rate	flexdmg	Chapter IX Diseases of the circulatory system	0.0439013	39171	108	39063	0.222214	0.00140186	0.192571	0.0955639	0.00526294	0.379878
1072#1909#NT5E#P21589#OID21498#v1#Oncology	flexdmg	OLINK Proteomics	0.0623048	45388	128	45260	-0.169413	0.017691	-0.162695	0.087275	-0.333756	0.00836532
1072#777#DCTPP1#Q9H773#OID20148#v1#Cardiometabolic	flexdmg	OLINK Proteomics	0.0802854	45276	130	45146	-0.137948	0.00729031	-0.147245	0.0841844	-0.312247	0.0177582
1072#726#CTSD#P07339#OID20358#v1#Cardiometabolic	flexdmg	OLINK Proteomics	0.000640185	42322	121	42201	-0.23047	0.00288376	-0.296362	0.0868017	-0.466495	-0.126229
1072#1376#IL17D#Q8TAD2#OID20481#v1#Inflammation	flexdmg	OLINK Proteomics	0.0737703	44437	124	44313	0.107595	0.015702	0.144034	0.0805524	-0.0138502	0.301918
25493#Weighted-mean FA in tract cingulate gyrus part of cingulum (right)	flexnonsynmtr	Chapter VI Diseases of the nervous system	0.0498313	34970	76	34894	-0.183786	0.000371187	-0.220493	0.112412	-0.440824	-0.000162505
25620#Weighted-mean L2 in tract superior thalamic radiation (right)	flexnonsynmtr	Chapter VI Diseases of the nervous system	0.0756099	34970	76	34894	-0.230429	0.000247458	-0.194746	0.109605	-0.409576	0.0200832
25824#Volume of grey matter in Lateral Occipital Cortex superior division (left)	flexnonsynmtr	Chapter VI Diseases of the nervous system	0.0337038	36929	81	36848	-0.234276	0.00670571	-0.221817	0.10445	-0.426542	-0.017093
25480#Mean ISOVF in superior longitudinal fasciculus on FA skeleton (right)	flexnonsynmtr	Chapter VI Diseases of the nervous system	0.0476929	34970	76	34894	-0.244105	-0.00266018	-0.221098	0.111657	-0.439949	-0.00224789
1072#577#CLASP1#Q7Z460#OID31192#v1#OncologyII	flexnonsynmtr	OLINK Proteomics	0.0728763	44039	125	43914	-0.241249	0.00994087	-0.160974	0.0897467	-0.336879	0.0149312
25559#Weighted-mean MO in tract medial lemniscus (left)	flexnonsynmtr	Chapter VI Diseases of the nervous system	0.0663914	34970	76	34894	0.447377	0.0029695	0.207746	0.113162	-0.014055	0.429546
1072#1162#GIMAP8#Q8ND71#OID31194#v1#OncologyII	flexnonsynmtr	OLINK Proteomics	0.0543429	44039	125	43914	0.0880448	-0.00133382	0.171824	0.0892989	-0.00320346	0.346851
1072#200#ATG4A#Q8WYN0#OID21246#v1#Oncology	flexnonsynmtr	OLINK Proteomics	0.066112	44180	123	44057	-0.194582	-0.00842891	-0.161168	0.0877006	-0.333063	0.0107265
1072#815#DKK4#Q9UBT3#OID20934#v1#Neurology	flexnonsynmtr	OLINK Proteomics	0.0180596	44838	128	44710	-0.238092	0.0061585	-0.202959	0.0858367	-0.371201	-0.0347178
23129#Trunk fat-free mass	flexnonsynmtr	Chapter XXI Factors influencing health status and contact with health services	0.0504246	411684	984	410700	0.0186962	0.0168154	-0.0385654	0.0197129	-0.0772022	7.13485e-05
25415#Mean OD in anterior corona radiata on FA skeleton (left)	flexnonsynmtr	Chapter VI Diseases of the nervous system	0.00769481	34970	76	34894	0.307754	0.0043924	0.302152	0.113364	0.0799552	0.524348
1072#1501#KIR2DL3#P43628#OID21196#v1#Oncology	flexnonsynmtr	OLINK Proteomics	0.0268496	44180	123	44057	-0.20405	0.0201703	-0.195399	0.0882654	-0.368401	-0.0223977
1072#2751#TOR1AIP1#Q5JTV8#OID30195#v1#CardiometabolicII	flexnonsynmtr	OLINK Proteomics	0.0230585	44457	128	44329	-0.159748	0.0023191	-0.20008	0.0880424	-0.372645	-0.0275155
1072#484#CDH1#P12830#OID20353#v1#Cardiometabolic	flexnonsynmtr	OLINK Proteomics	0.0307812	43759	124	43635	-0.103259	-0.000253445	-0.189277	0.0876298	-0.361033	-0.0175208
1072#2008#PDGFRB#P09619#OID20268#v1#Cardiometabolic	flexnonsynmtr	OLINK Proteomics	0.048044	45810	131	45679	-0.161537	0.013462	-0.171389	0.0866898	-0.341302	-0.00147517
23340#Femur troch BMC (bone mineral content) (right)	flexnonsynmtr	Chapter XIII Diseases of the musculoskeletal system and connective tissue	0.0108582	33972	71	33901	-0.0313881	0.0103126	-0.216776	0.0850978	-0.38357	-0.049981
1072#434#CD2AP#Q9Y5K6#OID20177#v1#Cardiometabolic	flexnonsynmtr	OLINK Proteomics	0.0652254	45276	131	45145	-0.154678	-0.00392081	-0.155398	0.0842836	-0.320595	0.00979895
25178#Mean MO in posterior corona radiata on FA skeleton (right)	flexnonsynmtr	Chapter VI Diseases of the nervous system	0.0545088	34972	76	34896	0.219923	0.0091247	0.206208	0.107241	-0.00398895	0.416404
1072#490#CDH3#P22223#OID21008#v1#Neurology	flexnonsynmtr	OLINK Proteomics	0.0467966	45644	130	45514	-0.0710746	0.026902	-0.169819	0.0854138	-0.337231	-0.00240648
1072#1493#KIAA1549#Q9HCM3#OID31307#v1#OncologyII	flexnonsynmtr	OLINK Proteomics	0.0974535	44858	132	44726	0.233883	-0.000197733	0.144643	0.087273	-0.0264137	0.315699
25795#Volume of grey matter in Precentral Gyrus (right)	flexnonsynmtr	Chapter VI Diseases of the nervous system	0.0258809	36929	81	36848	-0.0682809	0.00781847	-0.226579	0.101692	-0.425899	-0.0272592
1072#288#BSG#P35613#OID20626#v1#Inflammation	flexnonsynmtr	OLINK Proteomics	0.031379	45673	132	45541	-0.123474	0.0265437	-0.179173	0.0832472	-0.342339	-0.016007
1072#668#CR2#P20023#OID20393#v1#Cardiometabolic	flexnonsynmtr	OLINK Proteomics	0.0887475	45433	131	45302	-0.139252	-0.0114981	-0.146758	0.0862225	-0.315755	0.02224
1072#511#CEACAM3#P40198#OID21245#v1#Oncology	flexnonsynmtr	OLINK Proteomics	0.0202886	44180	123	44057	-0.192358	0.00980868	-0.209015	0.0900521	-0.385519	-0.0325118
25190#Mean MO in fornix cres+stria terminalis on FA skeleton (right)	flexnonsynmtr	Chapter VI Diseases of the nervous system	0.0563214	34972	76	34896	-0.289355	-0.00188678	-0.208341	0.109159	-0.422296	0.00561381
25860#Volume of grey matter in Occipital Fusiform Gyrus (left)	flexnonsynmtr	Chapter VI Diseases of the nervous system	0.00244849	36929	81	36848	-0.347107	0.0157838	-0.309518	0.102156	-0.509748	-0.109289
25865#Volume of grey matter in Central Opercular Cortex (right)	flexnonsynmtr	Chapter VI Diseases of the nervous system	0.017924	36929	81	36848	-0.208049	0.00934121	-0.240283	0.101501	-0.439228	-0.0413375
1072#2191#PTP4A3#O75365#OID30469#v1#InflammationII	flexnonsynmtr	OLINK Proteomics	0.0415456	44339	129	44210	-0.0959494	0.00230066	-0.176862	0.086778	-0.346949	-0.00677603
25525#Weighted-mean MD in tract forceps major	flexnonsynmtr	Chapter VI Diseases of the nervous system	0.0819286	34970	76	34894	-0.137999	0.0042068	-0.199205	0.114508	-0.423645	0.0252351
25094#Mean FA in fornix cres+stria terminalis on FA skeleton (right)	flexnonsynmtr	Chapter VI Diseases of the nervous system	0.0360517	34972	76	34896	-0.347319	-0.00210329	-0.21218	0.101211	-0.410556	-0.0138044
23105#Basal metabolic rate	flexnonsynmtr	Chapter XXI Factors influencing health status and contact with health services	0.00607574	412018	984	411034	-0.00256129	0.015101	-0.0565891	0.0206253	-0.097014	-0.0161642
25840#Volume of grey matter in Cingulate Gyrus posterior division (left)	flexnonsynmtr	Chapter VI Diseases of the nervous system	0.00635102	36929	81	36848	-0.203802	0.0144367	-0.267702	0.0980866	-0.459955	-0.0754495
25689#Weighted-mean OD in tract inferior fronto-occipital fasciculus (left)	flexnonsynmtr	Chapter VI Diseases of the nervous system	0.088286	34969	76	34893	0.196198	-0.00606291	0.194917	0.11435	-0.0292137	0.419047
25831#Volume of grey matter in Frontal Medial Cortex (right)	flexnonsynmtr	Chapter VI Diseases of the nervous system	0.0969448	36929	81	36848	-0.0517944	0.00330891	-0.174901	0.105369	-0.381427	0.0316251
1072#2756#TP73#O15350#OID30879#v1#NeurologyII	flexnonsynmtr	OLINK Proteomics	0.0913794	44410	127	44283	-0.204481	-0.00239605	-0.149979	0.0888392	-0.324105	0.0241478
25867#Volume of grey matter in Parietal Operculum Cortex (right)	flexnonsynmtr	Chapter VI Diseases of the nervous system	0.0639015	36929	81	36848	-0.111327	0.013646	-0.18929	0.102157	-0.389521	0.0109417
1072#797#DEFB104A_DEFB104B#Q8WTQ1#OID30849#v1#NeurologyII	flexnonsynmtr	OLINK Proteomics	0.0646489	44185	130	44055	-0.0372045	0.0201051	-0.151772	0.0821401	-0.312768	0.00922377
25569#Weighted-mean L1 in tract acoustic radiation (left)	flexnonsynmtr	Chapter VI Diseases of the nervous system	0.0465113	34970	76	34894	-0.297419	0.00575344	-0.228845	0.114952	-0.454154	-0.00353621
25688#Weighted-mean OD in tract forceps minor	flexnonsynmtr	Chapter VI Diseases of the nervous system	0.0501526	34969	76	34893	0.145535	-0.00408317	0.222134	0.113407	-0.000147874	0.444416
25619#Weighted-mean L2 in tract superior thalamic radiation (left)	flexnonsynmtr	Chapter VI Diseases of the nervous system	0.0847779	34970	76	34894	-0.198183	0.000989833	-0.189629	0.110015	-0.405262	0.0260044
25837#Volume of grey matter in Paracingulate Gyrus (right)	flexnonsynmtr	Chapter VI Diseases of the nervous system	0.0633845	36929	81	36848	-0.303756	0.00787704	-0.187185	0.100825	-0.384804	0.0104341
1072#2225#RAB39B#Q96DA2#OID30069#v1#CardiometabolicII	flexnonsynmtr	OLINK Proteomics	0.068301	44108	127	43981	-0.128817	-0.00376943	-0.161791	0.0887471	-0.335737	0.0121546
25717#Weighted-mean ISOVF in tract inferior fronto-occipital fasciculus (right)	flexnonsynmtr	Chapter VI Diseases of the nervous system	0.0484596	34969	76	34893	-0.349037	6.18661e-05	-0.222377	0.112688	-0.443249	-0.00150473
1072#101#ALPI#P09923#OID30497#v1#InflammationII	flexnonsynmtr	OLINK Proteomics	0.0136417	44339	129	44210	-0.271553	-0.010053	-0.216884	0.0879261	-0.389221	-0.0445472
25186#Mean MO in cingulum cingulate gyrus on FA skeleton (right)	flexnonsynmtr	Chapter VI Diseases of the nervous system	0.0808607	34972	76	34896	-0.108135	0.000123723	-0.195241	0.111837	-0.414445	0.023963
25782#Volume of grey matter in Frontal Pole (left)	flexnonsynmtr	Chapter VI Diseases of the nervous system	0.00484042	36929	81	36848	-0.136527	0.00664714	-0.271002	0.0961806	-0.459519	-0.0824853
1072#1332#IFNL1#Q8IU54#OID20795#v1#Neurology	flexnonsynmtr	OLINK Proteomics	0.0806345	44217	127	44090	-0.14689	0.0110496	-0.15438	0.0883655	-0.327578	0.0188184
1072#708#CSRP3#P50461#OID30176#v1#CardiometabolicII	flexnonsynmtr	OLINK Proteomics	0.0685041	44108	127	43981	0.0585601	0.000854403	0.158256	0.0868717	-0.0120141	0.328526
1072#2880#VWC2L#B2RUY7#OID31002#v1#NeurologyII	flexnonsynmtr	OLINK Proteomics	0.0883314	45520	132	45388	-0.127005	0.0112768	-0.143782	0.0843643	-0.309138	0.0215731
1072#1170#GLA#P06280#OID30594#v1#InflammationII	flexnonsynmtr	OLINK Proteomics	0.0785871	44582	128	44454	-0.04982	-0.00875164	-0.151073	0.0858866	-0.319412	0.0172661
1072#2695#TLR3#O15455#OID20612#v1#Inflammation	flexnonsynmtr	OLINK Proteomics	0.0596649	45752	132	45620	-0.161327	-0.025918	-0.162744	0.086414	-0.332117	0.00662857
1072#293#BTD#P43251#OID30754#v1#InflammationII	flexnonsynmtr	OLINK Proteomics	0.0935974	45680	131	45549	-0.213779	-0.0039078	-0.14463	0.086256	-0.313693	0.024433
1072#1513#KLK10#O43240#OID21523#v1#Oncology	flexnonsynmtr	OLINK Proteomics	0.014227	45250	129	45121	-0.241801	-0.00806397	-0.215158	0.087763	-0.387175	-0.0431407
3146#Speed of sound through heel	flexnonsynmtr	Chapter XIII Diseases of the musculoskeletal system and connective tissue	0.0933767	239889	562	239327	0.127196	-0.0134704	0.0688497	0.0410344	-0.0115766	0.149276
1072#954#EPS8L2#Q9H6S3#OID21397#v1#Oncology	flexnonsynmtr	OLINK Proteomics	0.0873431	45544	131	45413	-0.052634	0.00287272	-0.144122	0.0843009	-0.309353	0.0211086
49#Hip circumference	flexnonsynmtr	Chapter XXI Factors influencing health status and contact with health services	0.0132462	418590	996	417594	-0.0571103	0.0048911	-0.0777107	0.0313718	-0.139198	-0.016223
1072#2813#TYRO3#Q06418#OID20161#v1#Cardiometabolic	flexnonsynmtr	OLINK Proteomics	0.00446441	45276	131	45145	-0.149571	-0.00161733	-0.248027	0.0872267	-0.418993	-0.0770614
25858#Volume of grey matter in Temporal Occipital Fusiform Cortex (left)	flexnonsynmtr	Chapter VI Diseases of the nervous system	0.0539171	36929	81	36848	-0.300384	0.0155496	-0.201438	0.104504	-0.406269	0.00339266
25458#Mean ISOVF in posterior limb of internal capsule on FA skeleton (right)	flexnonsynmtr	Chapter VI Diseases of the nervous system	0.0867239	34970	76	34894	-0.238592	-0.00204153	-0.194154	0.113342	-0.416309	0.0280007
1072#741#CXCL11#O14625#OID21042#v1#Neurology	flexnonsynmtr	OLINK Proteomics	0.0488027	45644	130	45514	-0.169885	-0.00575885	-0.168718	0.0856277	-0.336549	-0.000886094
25229#Mean L1 in posterior thalamic radiation on FA skeleton (left)	flexnonsynmtr	Chapter VI Diseases of the nervous system	0.0240243	34972	76	34896	-0.292171	0.0109497	-0.257002	0.113877	-0.480204	-0.0337994
1072#1120#GAS2#O43903#OID31285#v1#OncologyII	flexnonsynmtr	OLINK Proteomics	0.065235	44858	132	44726	-0.185952	0.00627808	-0.160703	0.0871635	-0.331544	0.0101395
25242#Mean L1 in superior fronto-occipital fasciculus on FA skeleton (right)	flexnonsynmtr	Chapter VI Diseases of the nervous system	0.0259348	34972	76	34896	-0.215387	0.00680482	-0.238284	0.106984	-0.447977	-0.0285915
25414#Mean OD in anterior corona radiata on FA skeleton (right)	flexnonsynmtr	Chapter VI Diseases of the nervous system	0.0112437	34970	76	34894	0.180013	0.00272204	0.289764	0.114298	0.0657367	0.513792
1072#1070#FMR1#Q06787#OID21233#v1#Oncology	flexnonsynmtr	OLINK Proteomics	0.0882536	44180	123	44057	-0.220214	0.00569449	-0.153401	0.0899859	-0.329775	0.0229732
25002#Volume of peripheral cortical grey matter	flexnonsynmtr	Chapter VI Diseases of the nervous system	0.0143769	36933	81	36852	-0.128625	0.0139372	-0.220119	0.0899245	-0.396374	-0.0438646
1072#191#ASGR1#P07306#OID20990#v1#Neurology	flexnonsynmtr	OLINK Proteomics	0.0638264	44914	128	44786	-0.143321	0.0155318	-0.159221	0.0859059	-0.327598	0.00915587
25574#Weighted-mean L1 in tract cingulate gyrus part of cingulum (right)	flexnonsynmtr	Chapter VI Diseases of the nervous system	0.00284728	34970	76	34894	-0.32664	-0.00482545	-0.342341	0.114727	-0.567209	-0.117473
1072#281#BRD1#O95696#OID31259#v1#OncologyII	flexnonsynmtr	OLINK Proteomics	0.0319942	44858	132	44726	0.198653	0.00610506	0.187484	0.0874236	0.0161326	0.358836
23336#Femur total BMC (bone mineral content) (right)	flexnonsynmtr	Chapter XIII Diseases of the musculoskeletal system and connective tissue	0.0245303	33900	71	33829	-0.0218817	0.00848417	-0.193833	0.0861931	-0.362774	-0.0248915
1072#1633#LTBR#P36941#OID20768#v1#Inflammation	flexnonsynmtr	OLINK Proteomics	0.0990001	45015	127	44888	-0.191808	0.0287291	-0.140899	0.0854061	-0.308297	0.0264983
1072#1257#HDGF#P51858#OID21455#v1#Oncology	flexnonsynmtr	OLINK Proteomics	0.0130352	45554	131	45423	-0.260561	0.0300405	-0.215778	0.0869056	-0.386115	-0.045442
25719#Weighted-mean ISOVF in tract inferior longitudinal fasciculus (right)	flexnonsynmtr	Chapter VI Diseases of the nervous system	0.0988651	34969	76	34893	-0.144657	0.00507304	-0.183911	0.111433	-0.402323	0.0345003
1072#1071#FN1#P02751#OID30787#v1#InflammationII	flexnonsynmtr	OLINK Proteomics	0.0625081	45680	131	45549	-0.174844	0.000145632	-0.160338	0.0860776	-0.329052	0.00837502
25466#Mean ISOVF in posterior corona radiata on FA skeleton (right)	flexnonsynmtr	Chapter VI Diseases of the nervous system	0.0300187	34970	76	34894	-0.270618	0.00194873	-0.241019	0.111072	-0.458723	-0.023314
25139#Mean MD in cingulum cingulate gyrus on FA skeleton (left)	flexnonsynmtr	Chapter VI Diseases of the nervous system	0.0567851	34972	76	34896	-0.271436	-0.00612433	-0.214032	0.112351	-0.434244	0.00618016
1072#700#CSF2RB#P32927#OID30553#v1#InflammationII	flexnonsynmtr	OLINK Proteomics	0.0235491	44339	129	44210	0.325789	-0.0185564	0.197081	0.0870314	0.0264983	0.367664
25427#Mean OD in cingulum cingulate gyrus on FA skeleton (left)	flexnonsynmtr	Chapter VI Diseases of the nervous system	0.0406022	34970	76	34894	0.329457	-0.00593903	0.230838	0.112734	0.00987701	0.4518
1072#149#APOA4#P06727#OID30733#v1#InflammationII	flexnonsynmtr	OLINK Proteomics	0.0846882	45680	131	45549	-0.0859071	0.0255855	-0.147495	0.0855465	-0.315167	0.0201778
23121#Arm fat-free mass (right)	flexnonsynmtr	Chapter XXI Factors influencing health status and contact with health services	0.0176931	411905	984	410921	0.00947897	0.0147969	-0.0463823	0.0195542	-0.0847079	-0.0080567
25426#Mean OD in cingulum cingulate gyrus on FA skeleton (right)	flexnonsynmtr	Chapter VI Diseases of the nervous system	0.0899433	34970	76	34894	0.0566691	0	0.190429	0.112298	-0.029679	0.410536
1072#2215#PZP#P20742#OID30730#v1#InflammationII	flexnonsynmtr	OLINK Proteomics	0.0817265	45680	131	45549	-0.0178651	-0.0119421	0.111605	0.0641115	-0.0140547	0.237264
25680#Weighted-mean OD in tract anterior thalamic radiation (right)	flexnonsynmtr	Chapter VI Diseases of the nervous system	0.00134368	34969	76	34893	0.302431	-0.00872323	0.345958	0.107885	0.134501	0.557416
1072#2561#SSB#P05455#OID20818#v1#Neurology	flexnonsynmtr	OLINK Proteomics	0.00634218	44217	127	44090	-0.327776	0	-0.242717	0.0889178	-0.416997	-0.0684363
1072#1183#GMPR#P36959#OID20641#v1#Inflammation	flexnonsynmtr	OLINK Proteomics	0.0580633	45752	132	45620	-0.272893	-0.00547881	-0.159539	0.0841773	-0.324527	0.00545033
25539#Weighted-mean MD in tract superior thalamic radiation (right)	flexnonsynmtr	Chapter VI Diseases of the nervous system	0.091209	34970	76	34894	-0.306898	0.00321696	-0.177376	0.105012	-0.383203	0.028451
1072#790#DDX39A#O00148#OID30494#v1#InflammationII	flexnonsynmtr	OLINK Proteomics	0.0356863	44339	129	44210	-0.123498	0.00587672	-0.185565	0.088341	-0.358714	-0.0124146
1072#2569#ST6GAL1#P15907#OID20302#v1#Cardiometabolic	flexnonsynmtr	OLINK Proteomics	0.093631	45810	131	45679	-0.0884144	-0.00486653	-0.14296	0.0852688	-0.310088	0.024168
40007#Age at death	flexnonsynmtr	Chapter XXI Factors influencing health status and contact with health services	0.0247113	32108	74	32034	0.034502	0.0131959	-0.14217	0.0632992	-0.266238	-0.0181007
1072#1159#GID8#Q9NWU2#OID31041#v1#NeurologyII	flexnonsynmtr	OLINK Proteomics	0.0554471	45520	132	45388	0.211409	0.00037751	0.166916	0.087144	-0.00388759	0.33772
25573#Weighted-mean L1 in tract cingulate gyrus part of cingulum (left)	flexnonsynmtr	Chapter VI Diseases of the nervous system	0.055011	34970	76	34894	-0.347764	0.000371187	-0.220321	0.114819	-0.44537	0.00472805
25564#Weighted-mean MO in tract superior longitudinal fasciculus (right)	flexnonsynmtr	Chapter VI Diseases of the nervous system	0.0723116	34970	76	34894	0.224458	0.00485639	0.198303	0.110339	-0.0179662	0.414572
23024#HIV-1 gag antigen for Human Immunodeficiency Virus	flexnonsynmtr	Chapter I Certain infectious and parasitic diseases	0.0884575	8098	21	8077	0.237211	-0.0295128	0.371423	0.217997	-0.0559076	0.798753
1072#1372#IL15RA#Q13261#OID20498#v1#Inflammation	flexnonsynmtr	OLINK Proteomics	0.0948419	44437	122	44315	-0.234944	0.0249899	-0.147289	0.0881746	-0.320113	0.0255345
1072#2820#UBXN1#Q04323#OID30654#v1#InflammationII	flexnonsynmtr	OLINK Proteomics	0.0631292	44654	128	44526	-0.147555	-0.00342557	-0.160928	0.0865981	-0.330661	0.0088062
25913#Volume of grey matter in VIIIb Cerebellum (vermis)	flexnonsynmtr	Chapter VI Diseases of the nervous system	0.0116342	36929	81	36848	-0.304492	0.014261	-0.271273	0.107513	-0.482001	-0.0605454
25010#Volume of brain grey+white matter	flexnonsynmtr	Chapter VI Diseases of the nervous system	0.00567245	36933	81	36852	-0.0648984	0.0180954	-0.24347	0.0880128	-0.415977	-0.0709622
78#Heel bone mineral density (BMD) T-score automated	flexnonsynmtr	Chapter XIII Diseases of the musculoskeletal system and connective tissue	0.0790489	239889	562	239327	0.0627648	-0.011458	0.0713816	0.0406446	-0.00828074	0.151044
25009#Volume of brain grey+white matter (normalised for head size)	flexnonsynmtr	Chapter VI Diseases of the nervous system	0.0439381	36933	81	36852	-0.109222	-0.00726124	-0.18378	0.0912172	-0.362568	-0.00499155
1072#646#COPE#O14579#OID20797#v1#Neurology	flexnonsynmtr	OLINK Proteomics	0.00782026	44217	127	44090	-0.334639	0.00373749	-0.236381	0.0888699	-0.410567	-0.0621944
1072#2174#PSMD5#Q16401#OID30918#v1#NeurologyII	flexnonsynmtr	OLINK Proteomics	0.0867957	44410	127	44283	-0.165911	0.0109572	-0.151499	0.0884619	-0.324886	0.0218883
1072#2178#PSMG3#Q9BT73#OID20549#v1#Inflammation	flexnonsynmtr	OLINK Proteomics	0.0448635	45190	129	45061	-0.297018	-0.00937425	-0.170201	0.0848463	-0.336501	-0.00390052
20153#Forced expiratory volume in 1-second (FEV1) predicted	flexnonsynmtr	Chapter X Diseases of the respiratory system	0.0322902	244964	587	244377	0.0375882	0.00900749	-0.037586	0.0175569	-0.071997	-0.00317496
1072#2717#TNFRSF10B#O14763#OID20981#v1#Neurology	flexnonsynmtr	OLINK Proteomics	0.0620883	44914	128	44786	-0.203362	0.0242498	-0.149928	0.0803595	-0.307434	0.00757837
1072#800#DEFB4A_DEFB4B#O15263#OID21373#v1#Oncology	flexnonsynmtr	OLINK Proteomics	0.0780711	44623	124	44499	-0.189822	0.00760673	-0.149565	0.0848824	-0.315936	0.0168057
1072#2044#PHYKPL#Q8IUZ5#OID30634#v1#InflammationII	flexnonsynmtr	OLINK Proteomics	0.0677775	44654	128	44526	-0.14247	-0.0161604	-0.159293	0.0872109	-0.330228	0.0116417
23334#Femur total area (right)	flexnonsynmtr	Chapter XIII Diseases of the musculoskeletal system and connective tissue	0.0121832	33900	71	33829	0.0314537	0.0194572	-0.196129	0.0782348	-0.349472	-0.0427861
1072#2408#SERPINB8#P50452#OID20630#v1#Inflammation	flexnonsynmtr	OLINK Proteomics	0.0509467	45752	132	45620	-0.160593	0.00591519	-0.167049	0.0855794	-0.334786	0.000687746
20015#Sitting height	flexnonsynmtr	Chapter XXI Factors influencing health status and contact with health services	0.0383811	418382	996	417386	-0.0488023	0.0408165	-0.049197	0.0237579	-0.0957617	-0.00263232
1072#1485#KCNIP4#Q6PIL6#OID20813#v1#Neurology	flexnonsynmtr	OLINK Proteomics	0.0807241	44217	127	44090	-0.154273	0.00147994	-0.155128	0.0888202	-0.329217	0.0189611
1072#791#DDX4#Q9NQI0#OID30431#v1#InflammationII	flexnonsynmtr	OLINK Proteomics	0.020555	44339	129	44210	0.213983	0.00202558	0.204516	0.0883003	0.031446	0.377586
23124#Arm fat mass (left)	flexnonsynmtr	Chapter XXI Factors influencing health status and contact with health services	0.0147549	411843	984	410859	-0.0276801	-0.00371619	-0.0754418	0.0309397	-0.136083	-0.014801
25705#Weighted-mean ISOVF in tract acoustic radiation (right)	flexnonsynmtr	Chapter VI Diseases of the nervous system	0.0507151	34969	76	34893	-0.237968	0.000123732	-0.22318	0.11422	-0.447054	0.000694661
1072#579#CLEC10A#Q8IUN9#OID20928#v1#Neurology	flexnonsynmtr	OLINK Proteomics	0.0855973	44914	128	44786	-0.217134	0.00424701	-0.149551	0.0869919	-0.320056	0.0209551
25132#Mean MD in posterior thalamic radiation on FA skeleton (right)	flexnonsynmtr	Chapter VI Diseases of the nervous system	0.0783205	34972	76	34896	-0.120272	0.00900097	-0.192798	0.109509	-0.407439	0.0218432
1072#2897#XCL1#P47992#OID21398#v1#Oncology	flexnonsynmtr	OLINK Proteomics	0.0859437	45621	131	45490	-0.0435439	0.0133924	-0.148059	0.0862198	-0.317051	0.0209328
1072#2858#VMO1#Q7Z5L0#OID21381#v1#Oncology	flexnonsynmtr	OLINK Proteomics	0.0970348	45042	125	44917	-0.143459	0.00290517	-0.1461	0.088042	-0.318664	0.0264637
1072#343#CALB2#P22676#OID20801#v1#Neurology	flexnonsynmtr	OLINK Proteomics	0.0219894	44217	127	44090	-0.287065	0.00464051	-0.198233	0.0865407	-0.367854	-0.0286115
1072#921#ELOB#Q15370#OID30127#v1#CardiometabolicII	flexnonsynmtr	OLINK Proteomics	0.0485106	44108	127	43981	-0.280617	-0.00291503	-0.173742	0.0880632	-0.346347	-0.00113648
1072#55#ADGRF5#Q8IZF2#OID30349#v1#CardiometabolicII	flexnonsynmtr	OLINK Proteomics	0.00867573	45616	130	45486	-0.221522	-0.00508015	-0.224859	0.0856706	-0.392774	-0.0569429
23120#Arm fat mass (right)	flexnonsynmtr	Chapter XXI Factors influencing health status and contact with health services	0.0318854	411911	984	410927	-0.0339053	-0.0042224	-0.0663951	0.0309411	-0.127039	-0.00575141
25470#Mean ISOVF in sagittal stratum on FA skeleton (right)	flexnonsynmtr	Chapter VI Diseases of the nervous system	0.0726249	34970	76	34894	-0.255342	0.00167034	-0.204302	0.113803	-0.427359	0.0187543
5079#logMAR in round (right)	flexnonsynmtr	Chapter VII Diseases of the eye and adnexa	0.0655315	93406	203	93203	0.0697439	-0.0133771	0.12584	0.0683305	-0.00808712	0.259767
25543#Weighted-mean MO in tract acoustic radiation (right)	flexnonsynmtr	Chapter VI Diseases of the nervous system	0.0555013	34970	76	34894	0.362	0.00593903	0.219255	0.114494	-0.00515644	0.443667
23123#Arm fat percentage (left)	flexnonsynmtr	Chapter XXI Factors influencing health status and contact with health services	0.059064	411878	984	410894	-0.0665634	-0.0150831	-0.0449416	0.0238073	-0.0916033	0.00172003
23099#Body fat percentage	flexnonsynmtr	Chapter XXI Factors influencing health status and contact with health services	0.0254064	411803	984	410819	-0.095846	-0.0107272	-0.0534057	0.0238933	-0.100236	-0.00657557
25449#Mean ISOVF in medial lemniscus on FA skeleton (left)	flexnonsynmtr	Chapter VI Diseases of the nervous system	0.0520538	34970	76	34894	-0.199868	0.000185594	-0.221514	0.11402	-0.444997	0.00196995
3144#Heel Broadband ultrasound attenuation direct entry	flexnonsynmtr	Chapter XIII Diseases of the musculoskeletal system and connective tissue	0.0998209	239873	562	239311	0.036927	-0.00658497	0.065686	0.039913	-0.0125425	0.143915
23335#Femur total BMC (bone mineral content) (left)	flexnonsynmtr	Chapter XIII Diseases of the musculoskeletal system and connective tissue	0.0115262	35136	74	35062	-0.0226361	0.0080987	-0.213171	0.0843752	-0.378549	-0.0477927
25129#Mean MD in superior corona radiata on FA skeleton (left)	flexnonsynmtr	Chapter VI Diseases of the nervous system	0.0567252	34972	76	34896	-0.226386	0.00723786	-0.198256	0.104045	-0.402187	0.00567529
1072#574#CKAP4#Q07065#OID20617#v1#Inflammation	flexnonsynmtr	OLINK Proteomics	0.0888055	45532	132	45400	-0.133035	0.015456	-0.143417	0.0842752	-0.308598	0.0217638
1072#944#EPHA1#P21709#OID20677#v1#Inflammation	flexnonsynmtr	OLINK Proteomics	0.00560698	45384	130	45254	-0.0786527	0.0154751	-0.22428	0.080966	-0.382975	-0.0655855
25906#Volume of grey matter in VIIb Cerebellum (left)	flexnonsynmtr	Chapter VI Diseases of the nervous system	0.0550994	36929	81	36848	-0.192991	0.00860912	-0.203374	0.106026	-0.411188	0.0044399
25910#Volume of grey matter in VIIIa Cerebellum (vermis)	flexnonsynmtr	Chapter VI Diseases of the nervous system	0.0255984	36929	81	36848	-0.134991	0.00699854	-0.238948	0.107039	-0.448748	-0.0291481
1072#1007#FAS#P25445#OID20316#v1#Cardiometabolic	flexnonsynmtr	OLINK Proteomics	0.0177921	45667	131	45536	-0.176247	0.0243394	-0.188847	0.0796824	-0.345026	-0.0326686
1072#656#CPB2#Q96IY4#OID30734#v1#InflammationII	flexnonsynmtr	OLINK Proteomics	0.0325966	45606	131	45475	-0.0915671	0.00926319	-0.183443	0.085838	-0.351687	-0.015199
23122#Arm predicted mass (right)	flexnonsynmtr	Chapter XXI Factors influencing health status and contact with health services	0.0375721	411898	984	410914	0.00867179	0.0146748	-0.0405205	0.0194857	-0.0787118	-0.00232912
1072#1966#PAK4#O96013#OID20819#v1#Neurology	flexnonsynmtr	OLINK Proteomics	0.0901244	44217	127	44090	-0.133388	0.00258363	-0.149617	0.0882811	-0.322649	0.0234156
25549#Weighted-mean MO in tract parahippocampal part of cingulum (right)	flexnonsynmtr	Chapter VI Diseases of the nervous system	0.0441329	34970	76	34894	-0.0711909	0.00507292	-0.228905	0.113719	-0.451797	-0.00601204
1072#1337#IGBP1#P78318#OID31059#v1#NeurologyII	flexnonsynmtr	OLINK Proteomics	0.0751254	45520	132	45388	-0.00451845	-0.00652732	-0.151818	0.0853037	-0.319015	0.0153783
1072#2177#PSME2#Q9UL46#OID20989#v1#Neurology	flexnonsynmtr	OLINK Proteomics	0.0821667	44706	126	44580	-0.0708409	-0.00967515	-0.148881	0.085648	-0.316753	0.0189905
23331#Femur shaft BMC (bone mineral content) (left)	flexnonsynmtr	Chapter XIII Diseases of the musculoskeletal system and connective tissue	0.0862818	35136	74	35062	-0.055588	0.00175521	-0.1579	0.0920489	-0.338319	0.0225186
1072#72#AGRP#O00253#OID20658#v1#Inflammation	flexnonsynmtr	OLINK Proteomics	0.0687149	45752	132	45620	-0.00648491	0.025142	-0.152543	0.0837997	-0.316792	0.0117054
23104#Body mass index (BMI)	flexnonsynmtr	Chapter XXI Factors influencing health status and contact with health services	0.0729162	412026	984	411042	-0.0261475	-0.00320282	-0.0563515	0.0314223	-0.117938	0.00523528
1072#2614#TACSTD2#P09758#OID21447#v1#Oncology	flexnonsynmtr	OLINK Proteomics	0.0772235	40049	114	39935	-0.253906	0.0226913	-0.164379	0.0930234	-0.346707	0.0179488
25682#Weighted-mean OD in tract cingulate gyrus part of cingulum (right)	flexnonsynmtr	Chapter VI Diseases of the nervous system	0.0171131	34969	76	34893	0.268475	0.00167039	0.272738	0.114385	0.0485395	0.496936
1072#1328#IFNAR1#P17181#OID31491#v1#OncologyII	flexnonsynmtr	OLINK Proteomics	0.0950139	45423	133	45290	0.157934	0.0210617	0.14296	0.0856273	-0.0248712	0.310791
1072#2452#SIGLEC8#Q9NYZ4#OID30261#v1#CardiometabolicII	flexnonsynmtr	OLINK Proteomics	0.0117297	44457	128	44329	-0.218282	0.0341697	-0.214606	0.0851518	-0.381505	-0.0477071
23100#Whole body fat mass	flexnonsynmtr	Chapter XXI Factors influencing health status and contact with health services	0.0102185	411370	983	410387	-0.0622061	-0.000331538	-0.0788461	0.030699	-0.139015	-0.018677
23116#Leg fat mass (left)	flexnonsynmtr	Chapter XXI Factors influencing health status and contact with health services	0.01788	411974	984	410990	-0.0696035	-0.00669685	-0.0589533	0.0248947	-0.107746	-0.0101604
23339#Femur troch BMC (bone mineral content) (left)	flexnonsynmtr	Chapter XIII Diseases of the musculoskeletal system and connective tissue	0.00395491	35189	74	35115	0.078297	0.0112833	-0.239594	0.0831368	-0.402545	-0.0766434
21001#Body mass index (BMI)	flexnonsynmtr	Chapter XXI Factors influencing health status and contact with health services	0.0592417	417990	995	416995	-0.0289758	-0.00313765	-0.058938	0.0312436	-0.120175	0.00229857
25814#Volume of grey matter in Postcentral Gyrus (left)	flexnonsynmtr	Chapter VI Diseases of the nervous system	0.027869	36929	81	36848	-0.225857	0.00816987	-0.229522	0.104365	-0.434081	-0.0249625
25515#Weighted-mean MD in tract acoustic radiation (left)	flexnonsynmtr	Chapter VI Diseases of the nervous system	0.0311393	34970	76	34894	-0.259628	0.000216526	-0.247646	0.114897	-0.472847	-0.0224443
1072#2732#TNFRSF8#P28908#OID21049#v1#Neurology	flexnonsynmtr	OLINK Proteomics	0.0542078	45644	130	45514	-0.224399	0.00850469	-0.166047	0.0862484	-0.335095	0.00300095
20021#Speech-reception-threshold (SRT) estimate (right)	flexnonsynmtr	Chapter VI Diseases of the nervous system	0.0715826	133473	303	133170	0.076679	-0.0362629	0.0995433	0.0552473	-0.00874032	0.207827
25825#Volume of grey matter in Lateral Occipital Cortex superior division (right)	flexnonsynmtr	Chapter VI Diseases of the nervous system	0.0977675	36929	81	36848	-0.112564	0.00503659	-0.170104	0.102731	-0.37146	0.031252
25597#Weighted-mean L2 in tract acoustic radiation (right)	flexnonsynmtr	Chapter VI Diseases of the nervous system	0.0117635	34970	76	34894	-0.236675	-0.00337162	-0.285938	0.113499	-0.5084	-0.0634756
25516#Weighted-mean MD in tract acoustic radiation (right)	flexnonsynmtr	Chapter VI Diseases of the nervous system	0.0376339	34970	76	34894	-0.18285	0.000494917	-0.235933	0.113489	-0.458375	-0.0134902
25793#Volume of grey matter in Inferior Frontal Gyrus pars opercularis (right)	flexnonsynmtr	Chapter VI Diseases of the nervous system	0.0946405	36929	81	36848	0.130855	0.00286967	-0.179856	0.107605	-0.390764	0.0310519
25590#Weighted-mean L1 in tract superior longitudinal fasciculus (left)	flexnonsynmtr	Chapter VI Diseases of the nervous system	0.0965915	34970	76	34894	-0.192597	0.00426867	-0.180626	0.108703	-0.393687	0.0324347
1072#462#CD70#P32970#OID20599#v1#Inflammation	flexnonsynmtr	OLINK Proteomics	0.00451074	45190	129	45061	-0.219313	0.00125152	-0.238485	0.083968	-0.403063	-0.0739061
25061#Mean FA in fornix on FA skeleton	flexnonsynmtr	Chapter VI Diseases of the nervous system	0.0911587	34972	76	34896	-0.176931	-0.00655737	-0.164908	0.0976155	-0.356238	0.0264214
25235#Mean L1 in cingulum cingulate gyrus on FA skeleton (left)	flexnonsynmtr	Chapter VI Diseases of the nervous system	0.0283339	34972	76	34896	-0.28601	0.00148468	-0.251375	0.114641	-0.476075	-0.0266758
25624#Weighted-mean L3 in tract acoustic radiation (right)	flexnonsynmtr	Chapter VI Diseases of the nervous system	0.0606063	34970	76	34894	-0.171428	-0.00389748	-0.21191	0.112933	-0.433262	0.00944283
23098#Weight	flexnonsynmtr	Chapter XXI Factors influencing health status and contact with health services	0.004225	412035	984	411051	-0.057427	0.0136796	-0.0795119	0.0277929	-0.133985	-0.0250387
25582#Weighted-mean L1 in tract inferior fronto-occipital fasciculus (right)	flexnonsynmtr	Chapter VI Diseases of the nervous system	0.0205916	34970	76	34894	-0.124144	0.00513478	-0.252056	0.108856	-0.465417	-0.0386944
5163#3mm regularity index (left)	flexnonsynmtr	Chapter VII Diseases of the eye and adnexa	0.076982	86194	188	86006	-0.137033	-0.0153533	-0.126075	0.0712895	-0.265802	0.0136518
1072#2783#TRIM26#Q12899#OID31207#v1#OncologyII	flexnonsynmtr	OLINK Proteomics	0.059512	44039	125	43914	-0.055117	0.00782681	-0.168865	0.0896101	-0.344502	0.00677253
23117#Leg fat-free mass (left)	flexnonsynmtr	Chapter XXI Factors influencing health status and contact with health services	0.0020332	411957	984	410973	0.00176721	0.0126662	-0.062757	0.0203403	-0.102623	-0.0228907
1072#344#CALCA#P01258#OID20983#v1#Neurology	flexnonsynmtr	OLINK Proteomics	0.0149201	44842	128	44714	-0.0955226	0.000544132	-0.174371	0.0716277	-0.314763	-0.0339794
25040#Median BOLD effect (in group-defined mask) for shapes activation	flexnonsynmtr	Chapter VI Diseases of the nervous system	0.059878	30660	68	30592	0.245183	-0.0067556	0.226124	0.120166	-0.00940667	0.461654
25916#Volume of grey matter in IX Cerebellum (vermis)	flexnonsynmtr	Chapter VI Diseases of the nervous system	0.0975688	36929	81	36848	-0.11392	0.00658858	-0.181771	0.109712	-0.396809	0.033268
1072#2881#VWF#P04275#OID20256#v1#Cardiometabolic	flexnonsynmtr	OLINK Proteomics	0.0906776	45810	131	45679	0.206753	-0.00651294	0.146046	0.0863223	-0.023147	0.315239
25222#Mean L1 in anterior corona radiata on FA skeleton (right)	flexnonsynmtr	Chapter VI Diseases of the nervous system	0.00143528	34972	76	34896	-0.231845	-0.000866061	-0.352119	0.110461	-0.568626	-0.135611
23102#Whole body water mass	flexnonsynmtr	Chapter XXI Factors influencing health status and contact with health services	0.00981056	412030	984	411046	0.0148282	0.0149121	-0.0509666	0.0197358	-0.0896481	-0.0122851
25489#Weighted-mean FA in tract acoustic radiation (right)	flexnonsynmtr	Chapter VI Diseases of the nervous system	0.0842752	34970	76	34894	0.207976	0.00612463	0.193726	0.112211	-0.0262103	0.413663
25813#Volume of grey matter in Inferior Temporal Gyrus temporooccipital part (right)	flexnonsynmtr	Chapter VI Diseases of the nervous system	0.0403812	36929	81	36848	-0.137946	0.017746	-0.210146	0.102515	-0.41108	-0.00921324
25891#Volume of grey matter in Ventral Striatum (right)	flexnonsynmtr	Chapter VI Diseases of the nervous system	0.0858481	36929	81	36848	-0.207091	0.0113325	-0.173022	0.100725	-0.370445	0.024402
1072#1411#IL36A#Q9UHA7#OID30472#v1#InflammationII	flexnonsynmtr	OLINK Proteomics	0.064582	44339	129	44210	0.097683	0.000675193	0.162278	0.0878039	-0.00981922	0.334375
25468#Mean ISOVF in posterior thalamic radiation on FA skeleton (right)	flexnonsynmtr	Chapter VI Diseases of the nervous system	0.00614189	34970	76	34894	-0.281734	0.00259831	-0.31005	0.113146	-0.531819	-0.0882811
25012#Volume of thalamus (right)	flexnonsynmtr	Chapter VI Diseases of the nervous system	0.00503681	36920	81	36839	-0.248638	0.010662	-0.262898	0.0937302	-0.446612	-0.0791842
25234#Mean L1 in cingulum cingulate gyrus on FA skeleton (right)	flexnonsynmtr	Chapter VI Diseases of the nervous system	0.0127932	34972	76	34896	-0.180659	-0.00290749	-0.285027	0.114487	-0.509426	-0.0606291
1072#1872#NMI#Q13287#OID31378#v1#OncologyII	flexnonsynmtr	OLINK Proteomics	0.0699028	45279	130	45149	-0.263771	-0.0180492	-0.157704	0.087005	-0.328235	0.0128274
1072#1280#HMMR#O75330#OID31175#v1#OncologyII	flexnonsynmtr	OLINK Proteomics	0.0855423	43966	125	43841	0.109169	0.00494096	0.154223	0.0896939	-0.0215789	0.330024
1072#453#CD5#P06127#OID21449#v1#Oncology	flexnonsynmtr	OLINK Proteomics	0.067642	45556	131	45425	-0.138743	0.00900588	-0.156941	0.0858809	-0.325269	0.0113868
1072#1837#NECTIN4#Q96NY8#OID21490#v1#Oncology	flexnonsynmtr	OLINK Proteomics	0.0329033	45388	130	45258	-0.286653	-0.0131458	-0.183665	0.086093	-0.352408	-0.0149208
25727#Weighted-mean ISOVF in tract superior thalamic radiation (left)	flexnonsynmtr	Chapter VI Diseases of the nervous system	0.0116241	34969	76	34893	-0.411071	0.000433063	-0.277756	0.110068	-0.493494	-0.0620187
1072#551#CGREF1#Q99674#OID20152#v1#Cardiometabolic	flexnonsynmtr	OLINK Proteomics	0.0350492	45276	131	45145	-0.180997	0.00102921	-0.181552	0.0861314	-0.350371	-0.0127334
1072#1179#GLT8D2#Q9H1C3#OID20825#v1#Neurology	flexnonsynmtr	OLINK Proteomics	0.000498301	44217	127	44090	-0.276312	0.00378765	-0.308883	0.0887103	-0.482757	-0.135009
1072#294#BTLA#Q7Z6A9#OID31237#v1#OncologyII	flexnonsynmtr	OLINK Proteomics	0.0529102	44039	125	43914	0.160722	0.00422796	0.17341	0.0895848	-0.00217801	0.348998
25726#Weighted-mean ISOVF in tract superior longitudinal fasciculus (right)	flexnonsynmtr	Chapter VI Diseases of the nervous system	0.0285901	34969	76	34893	-0.293153	-0.000371197	-0.242513	0.110778	-0.459641	-0.0253849
23125#Arm fat-free mass (left)	flexnonsynmtr	Chapter XXI Factors influencing health status and contact with health services	0.0132991	411833	984	410849	0.0105633	0.0148836	-0.0494993	0.0199943	-0.0886877	-0.010311
25528#Weighted-mean MD in tract inferior fronto-occipital fasciculus (right)	flexnonsynmtr	Chapter VI Diseases of the nervous system	0.0855653	34970	76	34894	-0.1999	0.00111356	-0.183029	0.106455	-0.391683	0.025625
25811#Volume of grey matter in Inferior Temporal Gyrus posterior division (right)	flexnonsynmtr	Chapter VI Diseases of the nervous system	0.0272237	36929	81	36848	-0.234276	0.0105711	-0.23207	0.105086	-0.438042	-0.0260986
1072#331#CA6#P23280#OID21096#v1#Neurology	flexnonsynmtr	OLINK Proteomics	0.0513497	45117	129	44988	-0.102914	-0.0154842	-0.159986	0.0821031	-0.320909	0.000937527
1072#2660#TGFB1#P01137#OID20621#v1#Inflammation	flexnonsynmtr	OLINK Proteomics	0.0492586	45673	132	45541	-0.220478	0.0174599	-0.167932	0.0854007	-0.335318	-0.000545075
1072#1681#MATN3#O15232#OID20979#v1#Neurology	flexnonsynmtr	OLINK Proteomics	0.0345958	44838	127	44711	0.00719744	0.0381727	-0.181175	0.0857378	-0.349222	-0.0131269
1072#1863#NID1#P14543#OID20362#v1#Cardiometabolic	flexnonsynmtr	OLINK Proteomics	0.0909896	45276	131	45145	-0.246736	0.00105314	-0.144104	0.0852565	-0.311208	0.0230005
25880#Volume of grey matter in Caudate (left)	flexnonsynmtr	Chapter VI Diseases of the nervous system	0.0902825	36929	81	36848	-0.21224	0.00723281	-0.184278	0.108786	-0.397502	0.0289452
25467#Mean ISOVF in posterior corona radiata on FA skeleton (left)	flexnonsynmtr	Chapter VI Diseases of the nervous system	0.0257791	34970	76	34894	-0.35358	0.00507292	-0.249251	0.111791	-0.468365	-0.0301374
30130#Monocyte count	flexnonsynmtr	Chapter XVIII Symptoms signs and abnormal clinical and laboratory findings not elsewhere classified	0.0299774	406576	969	405607	-0.0528604	0.0186303	-0.0672694	0.0309941	-0.128017	-0.00652197
25465#Mean ISOVF in superior corona radiata on FA skeleton (left)	flexnonsynmtr	Chapter VI Diseases of the nervous system	0.00860466	34970	76	34894	-0.466179	0.00408307	-0.289662	0.110242	-0.505739	-0.0735853
1072#1470#ITPA#Q9BY32#OID30082#v1#CardiometabolicII	flexnonsynmtr	OLINK Proteomics	0.0274714	44108	127	43981	-0.214891	-0.00490027	-0.193026	0.0875471	-0.36462	-0.0214323
1072#2173#PSMD1#Q99460#OID31058#v1#NeurologyII	flexnonsynmtr	OLINK Proteomics	0.0681139	45520	132	45388	-0.151583	-0.00467627	-0.156437	0.0857521	-0.324513	0.0116383
25126#Mean MD in anterior corona radiata on FA skeleton (right)	flexnonsynmtr	Chapter VI Diseases of the nervous system	0.0237652	34972	76	34896	-0.317618	0.00995987	-0.236341	0.104529	-0.441222	-0.0314602
25820#Volume of grey matter in Supramarginal Gyrus posterior division (left)	flexnonsynmtr	Chapter VI Diseases of the nervous system	0.0808094	36929	81	36848	-0.130205	0.0089898	-0.186821	0.106996	-0.396537	0.0228942
23127#Trunk fat percentage	flexnonsynmtr	Chapter XXI Factors influencing health status and contact with health services	0.0125215	411778	984	410794	-0.0504822	-0.00687825	-0.0716252	0.0286833	-0.127844	-0.0154068
25409#Mean OD in anterior limb of internal capsule on FA skeleton (left)	flexnonsynmtr	Chapter VI Diseases of the nervous system	0.0193362	34970	76	34894	0.20308	-0.00293857	0.267123	0.114199	0.0432886	0.490958
1072#2447#SIGLEC10#Q96LC7#OID20537#v1#Inflammation	flexnonsynmtr	OLINK Proteomics	0.0164457	45190	129	45061	-0.169891	0.0172031	-0.207243	0.0863886	-0.376566	-0.0379198
25273#Mean L2 in superior corona radiata on FA skeleton (left)	flexnonsynmtr	Chapter VI Diseases of the nervous system	0.0472277	34972	76	34896	-0.192493	0.00105165	-0.221253	0.1115	-0.439797	-0.00270846
1072#2789#TSC22D1#Q15714#OID31016#v1#NeurologyII	flexnonsynmtr	OLINK Proteomics	0.090031	45520	132	45388	-0.156099	0.00679523	-0.146188	0.0862326	-0.315205	0.0228297
1072#859#DSG3#P32926#OID21460#v1#Oncology	flexnonsynmtr	OLINK Proteomics	0.0341555	45471	131	45340	-0.230653	0.0141431	-0.173706	0.0820026	-0.334432	-0.0129792
1072#1027#FDX1#P10109#OID30078#v1#CardiometabolicII	flexnonsynmtr	OLINK Proteomics	0.0343097	44108	127	43981	0.32172	0.00688554	0.187662	0.0886669	0.0138729	0.36145
1072#1655#MAGEA3#P43357#OID31331#v1#OncologyII	flexnonsynmtr	OLINK Proteomics	0.0945864	44858	132	44726	0.193422	-0.0010381	0.145717	0.087166	-0.0251296	0.316564
25579#Weighted-mean L1 in tract forceps major	flexnonsynmtr	Chapter VI Diseases of the nervous system	0.0618395	34970	76	34894	-0.183507	0.00717635	-0.213596	0.114375	-0.437774	0.0105827
1072#383#CCL15#Q16663#OID20328#v1#Cardiometabolic	flexnonsynmtr	OLINK Proteomics	0.00445278	45810	131	45679	-0.355846	-0.0244561	-0.237498	0.0834995	-0.401159	-0.0738379
1072#578#CLC#Q05315#OID20126#v1#Cardiometabolic	flexnonsynmtr	OLINK Proteomics	0.0197907	45204	131	45073	-0.209344	0.00400043	-0.197811	0.084884	-0.364185	-0.0314375
1072#443#CD36#P16671#OID30485#v1#InflammationII	flexnonsynmtr	OLINK Proteomics	0.0491082	44339	129	44210	-0.194423	0.011416	-0.168075	0.0854167	-0.335493	-0.000656675
1072#1486#KCTD5#Q9NXV2#OID31148#v1#NeurologyII	flexnonsynmtr	OLINK Proteomics	0.0925234	44675	131	44544	-0.0766822	-0.0123339	-0.143583	0.085351	-0.310873	0.023706
23298#Femur troch BMD (bone mineral density) T-score (left)	flexnonsynmtr	Chapter XIII Diseases of the musculoskeletal system and connective tissue	0.0747872	35210	74	35136	-0.190516	-0.0025196	-0.202018	0.113377	-0.42424	0.0202051
25000#Volumetric scaling from T1 head image to standard space	flexnonsynmtr	Chapter VI Diseases of the nervous system	0.0737614	36933	81	36852	0.0668937	-0.0217267	0.154855	0.086601	-0.0148856	0.324595
5097#6mm weak meridian (left)	flexnonsynmtr	Chapter VII Diseases of the eye and adnexa	0.0778204	76430	169	76261	0.09158	-0.00332769	0.131014	0.0742919	-0.0145981	0.276625
1072#2417#SERPINH1#P50454#OID31322#v1#OncologyII	flexnonsynmtr	OLINK Proteomics	0.0804142	44858	132	44726	-0.138573	-0.00299072	-0.150693	0.0861925	-0.319632	0.0182461
25704#Weighted-mean ISOVF in tract acoustic radiation (left)	flexnonsynmtr	Chapter VI Diseases of the nervous system	0.0499317	34969	76	34893	-0.245731	0.00154665	-0.224783	0.114649	-0.449498	-6.7044e-05
25872#Volume of grey matter in Planum Temporale (left)	flexnonsynmtr	Chapter VI Diseases of the nervous system	0.0784415	36929	81	36848	-0.221414	0.0123575	-0.176203	0.100124	-0.372448	0.0200426
1072#2793#TSPAN1#O60635#OID20078#v1#Cardiometabolic	flexnonsynmtr	OLINK Proteomics	0.0280936	44454	128	44326	-0.181881	0.00192122	-0.175324	0.0798359	-0.331803	-0.0188438
25519#Weighted-mean MD in tract cingulate gyrus part of cingulum (left)	flexnonsynmtr	Chapter VI Diseases of the nervous system	0.0698669	34970	76	34894	-0.292227	-0.00507292	-0.204254	0.112671	-0.425093	0.0165856
1072#507#CEACAM18#A8MTB9#OID31251#v1#OncologyII	flexnonsynmtr	OLINK Proteomics	0.0661389	44858	132	44726	0.336226	-0.0010381	0.160163	0.0871622	-0.0106766	0.331002
1072#2712#TNF#P01375#OID20473#v1#Inflammation	flexnonsynmtr	OLINK Proteomics	0.0552978	44437	122	44315	-0.213323	0.00459309	-0.168906	0.0881289	-0.34164	0.00382816
1072#2679#TIE1#P35590#OID20303#v1#Cardiometabolic	flexnonsynmtr	OLINK Proteomics	0.0528594	45810	131	45679	0.0626762	-0.0180386	0.166917	0.0862121	-0.0020603	0.335894
1072#1016#FCGR2A#P12318#OID20391#v1#Cardiometabolic	flexnonsynmtr	OLINK Proteomics	0.0470641	45054	131	44923	-0.165644	-0.0333779	-0.169976	0.0855968	-0.337747	-0.00220504
25623#Weighted-mean L3 in tract acoustic radiation (left)	flexnonsynmtr	Chapter VI Diseases of the nervous system	0.0433732	34970	76	34894	-0.251924	-0.00142289	-0.231829	0.114757	-0.456757	-0.00690153
1072#2454#SIL1#Q9H173#OID30207#v1#CardiometabolicII	flexnonsynmtr	OLINK Proteomics	0.0301124	44457	128	44329	-0.0661527	0.00206973	-0.190918	0.0880344	-0.363467	-0.0183693
1072#2238#RANBP1#P43487#OID30258#v1#CardiometabolicII	flexnonsynmtr	OLINK Proteomics	0.0332947	44457	128	44329	-0.188411	-0.00695734	-0.184247	0.0865589	-0.353904	-0.0145903
1072#1075#FOLR1#P15328#OID21529#v1#Oncology	flexnonsynmtr	OLINK Proteomics	0.060317	45162	130	45032	-0.169438	0.0224148	-0.154831	0.0824218	-0.316379	0.00671737
25352#Mean ICVF in medial lemniscus on FA skeleton (right)	flexnonsynmtr	Chapter VI Diseases of the nervous system	0.0910447	34970	76	34894	-0.05261	0.00327883	-0.185796	0.109941	-0.401285	0.0296922
23295#Femur troch BMD (bone mineral density) (left)	flexnonsynmtr	Chapter XIII Diseases of the musculoskeletal system and connective tissue	0.0500699	35238	74	35164	-0.126731	0.00104397	-0.187214	0.0955448	-0.374484	5.7071e-05
1072#2396#SERPINA1#P01009#OID30750#v1#InflammationII	flexnonsynmtr	OLINK Proteomics	0.0264872	44791	127	44664	0.235669	0.000569225	0.196943	0.0887505	0.0229908	0.370896
25591#Weighted-mean L1 in tract superior longitudinal fasciculus (right)	flexnonsynmtr	Chapter VI Diseases of the nervous system	0.0921437	34970	76	34894	-0.291983	0.00222713	-0.182409	0.108303	-0.394687	0.0298689
1072#2712#TNF#P01375#OID20848#v1#Neurology	flexnonsynmtr	OLINK Proteomics	0.0743925	43703	125	43578	-0.162958	0.00372994	-0.156035	0.087452	-0.327442	0.0153727
25799#Volume of grey matter in Superior Temporal Gyrus anterior division (right)	flexnonsynmtr	Chapter VI Diseases of the nervous system	0.0681549	36929	81	36848	-0.268429	0.0155496	-0.192701	0.105645	-0.399769	0.0143671
5089#Astigmatism angle (left)	flexnonsynmtr	Chapter VII Diseases of the eye and adnexa	0.0640543	90828	198	90630	-0.0173973	0.014016	-0.130076	0.0702421	-0.26775	0.00759779
1072#2236#RALB#P11234#OID30567#v1#InflammationII	flexnonsynmtr	OLINK Proteomics	0.0898218	44339	129	44210	0.246313	0.0007002	0.149484	0.0881197	-0.0232321	0.3222
1072#1660#MAN2B2#Q9Y2E5#OID30306#v1#CardiometabolicII	flexnonsynmtr	OLINK Proteomics	0.0465902	45616	130	45486	-0.202589	0.000704898	-0.171848	0.0863532	-0.341102	-0.00259445
1072#2053#PILRB#Q9UKJ0#OID20197#v1#Cardiometabolic	flexnonsynmtr	OLINK Proteomics	0.0959324	45275	131	45144	-0.0635119	0.0137235	-0.142495	0.0855858	-0.310245	0.0252547
25187#Mean MO in cingulum cingulate gyrus on FA skeleton (left)	flexnonsynmtr	Chapter VI Diseases of the nervous system	0.0141559	34972	76	34896	-0.256375	0.0064955	-0.274986	0.112083	-0.494673	-0.0552991
25797#Volume of grey matter in Temporal Pole (right)	flexnonsynmtr	Chapter VI Diseases of the nervous system	0.0993988	36929	81	36848	-0.126603	0.00843342	-0.165152	0.100225	-0.361595	0.0312913
25854#Volume of grey matter in Temporal Fusiform Cortex anterior division (left)	flexnonsynmtr	Chapter VI Diseases of the nervous system	0.05472	36929	81	36848	-0.170425	0.0106297	-0.196255	0.102155	-0.39648	0.00397117
1072#2374#SDC1#P18827#OID20169#v1#Cardiometabolic	flexnonsynmtr	OLINK Proteomics	0.0730582	45276	131	45145	-0.160831	0.00811125	-0.151142	0.0843188	-0.316409	0.014124
1072#2300#RNF31#Q96EP0#OID30473#v1#InflammationII	flexnonsynmtr	OLINK Proteomics	0.0848325	44339	129	44210	-0.262017	0.00202558	-0.151937	0.0881639	-0.32474	0.0208657
25823#Volume of grey matter in Angular Gyrus (right)	flexnonsynmtr	Chapter VI Diseases of the nervous system	0.0258908	36929	81	36848	-0.312046	0.0105711	-0.23767	0.106677	-0.44676	-0.0285797
25203#Mean L1 in body of corpus callosum on FA skeleton	flexnonsynmtr	Chapter VI Diseases of the nervous system	0.0680094	34972	76	34896	-0.130302	-0.000742338	-0.199703	0.109426	-0.414182	0.014776
1072#718#CTHRC1#Q96CG8#OID30393#v1#CardiometabolicII	flexnonsynmtr	OLINK Proteomics	0.0593263	45606	131	45475	-0.207558	0.00133706	-0.145321	0.0770599	-0.296359	0.00571794
1072#1731#MMP1#P03956#OID20672#v1#Inflammation	flexnonsynmtr	OLINK Proteomics	0.0775503	43610	124	43486	-0.112475	0.0182854	-0.157145	0.0890277	-0.33164	0.0173512
1072#312#C2CD2L#O14523#OID20864#v1#Neurology	flexnonsynmtr	OLINK Proteomics	0.0808616	44145	127	44018	-0.108912	0.00489968	-0.154554	0.0885319	-0.328079	0.0189697
25547#Weighted-mean MO in tract cingulate gyrus part of cingulum (right)	flexnonsynmtr	Chapter VI Diseases of the nervous system	0.0171259	34970	76	34894	-0.117897	-0.00798061	-0.265013	0.111158	-0.482887	-0.0471395
1072#2318#RRP15#Q9Y3B9#OID30867#v1#NeurologyII	flexnonsynmtr	OLINK Proteomics	0.0279947	44185	130	44055	0.257568	0.00800644	0.193225	0.0879321	0.0208765	0.365573
23338#Femur troch bone area (right)	flexnonsynmtr	Chapter XIII Diseases of the musculoskeletal system and connective tissue	0.0113192	33972	71	33901	0.031834	0.0170609	-0.222078	0.0876798	-0.393933	-0.0502223
1072#1339#IGDCC4#Q8TDY8#OID30402#v1#CardiometabolicII	flexnonsynmtr	OLINK Proteomics	0.073642	45606	131	45475	0.16634	-0.0233398	0.146378	0.081827	-0.0140042	0.30676
1072#2390#SEMA6C#Q9H3T2#OID30531#v1#InflammationII	flexnonsynmtr	OLINK Proteomics	0.0578873	44339	129	44210	0.200263	0.00897769	0.167065	0.0880868	-0.0055863	0.339717
25220#Mean L1 in retrolenticular part of internal capsule on FA skeleton (right)	flexnonsynmtr	Chapter VI Diseases of the nervous system	0.0277666	34972	76	34896	-0.325344	0.00519639	-0.246764	0.112132	-0.466545	-0.0269821
23128#Trunk fat mass	flexnonsynmtr	Chapter XXI Factors influencing health status and contact with health services	0.00791679	411758	984	410774	-0.072763	0.00401251	-0.0839817	0.0316242	-0.145964	-0.0219991
3761#Age hay fever rhinitis or eczema diagnosed	flexnonsynmtr	Chapter X Diseases of the respiratory system	0.0721093	83504	192	83312	-0.196942	-0.0281868	-0.125524	0.0697958	-0.262323	0.011275
1072#2759#TPK1#Q9H3S4#OID30338#v1#CardiometabolicII	flexnonsynmtr	OLINK Proteomics	0.0595395	45616	130	45486	-0.249851	0.00447247	-0.163251	0.0866407	-0.333069	0.00656569
1072#1858#NFYA#P23511#OID30134#v1#CardiometabolicII	flexnonsynmtr	OLINK Proteomics	0.05026	44108	127	43981	-0.230477	0.00201036	-0.173408	0.0885728	-0.347012	0.000196622
1072#384#CCL16#O15467#OID20334#v1#Cardiometabolic	flexnonsynmtr	OLINK Proteomics	0.0413466	45810	131	45679	-0.124917	0.00196113	-0.163474	0.0801306	-0.320531	-0.00641678
25804#Volume of grey matter in Middle Temporal Gyrus posterior division (left)	flexnonsynmtr	Chapter VI Diseases of the nervous system	0.0464469	36929	81	36848	-0.306026	0.00571009	-0.20683	0.103863	-0.410404	-0.00325589
1072#2114#PPME1#Q9Y570#OID21347#v1#Oncology	flexnonsynmtr	OLINK Proteomics	0.0617798	45042	125	44917	-0.114635	-0.00593347	-0.162357	0.0869189	-0.33272	0.00800499
1072#1838#NEDD4L#Q96PU5#OID30521#v1#InflammationII	flexnonsynmtr	OLINK Proteomics	0.0916035	44339	129	44210	-0.175573	-0.00197557	-0.145396	0.0861843	-0.314319	0.0235267
23470#Glucose	flexnonsynmtr	Chapter XVIII Symptoms signs and abnormal clinical and laboratory findings not elsewhere classified	0.0817126	100952	253	100699	-0.104385	-0.00412783	-0.107959	0.0620148	-0.229507	0.0135897
25127#Mean MD in anterior corona radiata on FA skeleton (left)	flexnonsynmtr	Chapter VI Diseases of the nervous system	0.0641621	34972	76	34896	-0.219686	0.00677389	-0.19284	0.104176	-0.397028	0.0113469
1072#2885#WASF3#Q9UPY6#OID20882#v1#Neurology	flexnonsynmtr	OLINK Proteomics	0.0952226	44217	127	44090	-0.147017	0.000100335	-0.147815	0.0885912	-0.321455	0.0258255
46#Hand grip strength (left)	flexnonsynmtr	Chapter XXI Factors influencing health status and contact with health services	0.065741	417630	994	416636	0.0237651	0.0167008	-0.0402854	0.021892	-0.083193	0.00262221
5201#logMAR final (right)	flexnonsynmtr	Chapter VII Diseases of the eye and adnexa	0.0533372	92658	199	92459	0.136745	-0.015882	0.133144	0.0689078	-0.00191455	0.268203
25892#Volume of grey matter in Brain-Stem	flexnonsynmtr	Chapter VI Diseases of the nervous system	0.0454905	36929	81	36848	-0.329124	0.00550511	-0.198664	0.0993243	-0.393343	-0.00398583
25225#Mean L1 in superior corona radiata on FA skeleton (left)	flexnonsynmtr	Chapter VI Diseases of the nervous system	0.0401224	34972	76	34896	-0.222071	0.00315494	-0.220024	0.107195	-0.43013	-0.00991886
25545#Weighted-mean MO in tract anterior thalamic radiation (right)	flexnonsynmtr	Chapter VI Diseases of the nervous system	0.0928556	34970	76	34894	-0.227122	-0.000247458	-0.19101	0.113658	-0.413784	0.0317632
20022#Birth weight	flexnonsynmtr	Chapter XXI Factors influencing health status and contact with health services	0.0780444	237185	566	236619	-0.0353844	0.0104409	-0.0731224	0.041496	-0.154453	0.00820869
25911#Volume of grey matter in VIIIa Cerebellum (right)	flexnonsynmtr	Chapter VI Diseases of the nervous system	0.0207186	36929	81	36848	-0.189293	0.00992688	-0.244954	0.105895	-0.452512	-0.0373963
1072#2800#TTN#Q8WZ42#OID30108#v1#CardiometabolicII	flexnonsynmtr	OLINK Proteomics	0.0693263	44108	127	43981	0.21664	0.000929792	0.159928	0.08805	-0.0126516	0.332508
1072#1288#HPGDS#O60760#OID21266#v1#Oncology	flexnonsynmtr	OLINK Proteomics	0.0534802	44180	123	44057	0.197088	0.000978344	0.173388	0.0897884	-0.00259876	0.349375
25008#Volume of white matter	flexnonsynmtr	Chapter VI Diseases of the nervous system	0.00982971	36933	81	36852	-0.162241	0.0176268	-0.231416	0.0896303	-0.407094	-0.0557383
1072#2186#PTGR1#Q14914#OID30297#v1#CardiometabolicII	flexnonsynmtr	OLINK Proteomics	0.00778213	45616	130	45486	-0.229274	-0.0326985	-0.227071	0.085317	-0.394294	-0.0598482
25712#Weighted-mean ISOVF in tract corticospinal tract (left)	flexnonsynmtr	Chapter VI Diseases of the nervous system	0.0554431	34969	76	34893	-0.222364	0.00402131	-0.217101	0.113342	-0.439255	0.0050528
23119#Arm fat percentage (right)	flexnonsynmtr	Chapter XXI Factors influencing health status and contact with health services	0.0385745	411941	984	410957	-0.0871908	-0.0160436	-0.0494488	0.0239033	-0.0962984	-0.0025991
1072#1515#KLK12#Q9UKR0#OID21201#v1#Oncology	flexnonsynmtr	OLINK Proteomics	0.0599726	44180	123	44057	-0.173252	-0.0108623	-0.168286	0.0894642	-0.343637	0.00706537
23113#Leg fat-free mass (right)	flexnonsynmtr	Chapter XXI Factors influencing health status and contact with health services	0.00151347	411984	984	411000	-0.0129428	0.0122298	-0.0642333	0.0202494	-0.103922	-0.0245451
1072#2100#POMC#P01189#OID30282#v1#CardiometabolicII	flexnonsynmtr	OLINK Proteomics	0.0432358	44457	128	44329	0.218257	-0.0162094	0.16944	0.0838197	0.00515204	0.333728
25007#Volume of white matter (normalised for head size)	flexnonsynmtr	Chapter VI Diseases of the nervous system	0.0629486	36933	81	36852	-0.282233	-0.00158106	-0.196301	0.10556	-0.403202	0.0106001
1072#2298#RNF149#Q8NC42#OID30235#v1#CardiometabolicII	flexnonsynmtr	OLINK Proteomics	0.020513	44457	128	44329	-0.0686621	0.0297037	-0.198118	0.0855095	-0.365718	-0.030518
1072#210#ATP6AP2#O75787#OID21178#v1#Oncology	flexnonsynmtr	OLINK Proteomics	0.0383009	44180	123	44057	-0.241624	0.0202707	-0.184462	0.0890397	-0.358981	-0.0099426
25907#Volume of grey matter in VIIb Cerebellum (vermis)	flexnonsynmtr	Chapter VI Diseases of the nervous system	0.0827733	36929	81	36848	-0.254309	-0.005183	-0.187934	0.108328	-0.40026	0.0243916
25818#Volume of grey matter in Supramarginal Gyrus anterior division (left)	flexnonsynmtr	Chapter VI Diseases of the nervous system	0.0274326	36929	81	36848	-0.185121	0.0115082	-0.238616	0.108197	-0.450684	-0.0265477
1072#1276#HMBS#P08397#OID21385#v1#Oncology	flexnonsynmtr	OLINK Proteomics	0.0772377	45621	131	45490	-0.263594	0.00182287	-0.150029	0.0849069	-0.316448	0.0163898
23130#Trunk predicted mass	flexnonsynmtr	Chapter XXI Factors influencing health status and contact with health services	0.051991	411642	984	410658	0.0201228	0.0164475	-0.0381725	0.019644	-0.0766741	0.000329149
1072#2436#SH3GL3#Q99963#OID31334#v1#OncologyII	flexnonsynmtr	OLINK Proteomics	0.00373699	44645	130	44515	0.409801	0.00764917	0.254834	0.0878827	0.0825821	0.427085
25240#Mean L1 in superior longitudinal fasciculus on FA skeleton (right)	flexnonsynmtr	Chapter VI Diseases of the nervous system	0.0453954	34972	76	34896	-0.27969	0.00587688	-0.220792	0.110338	-0.437058	-0.00452514
1072#341#CADPS#Q9ULU8#OID30915#v1#NeurologyII	flexnonsynmtr	OLINK Proteomics	0.0316875	44410	127	44283	0.125724	0.00436781	0.191359	0.0890705	0.0167792	0.365939
23101#Whole body fat-free mass	flexnonsynmtr	Chapter XXI Factors influencing health status and contact with health services	0.0121859	411995	984	411011	0.0171747	0.0149033	-0.0493671	0.0196939	-0.0879665	-0.0107677
5098#6mm weak meridian (right)	flexnonsynmtr	Chapter VII Diseases of the eye and adnexa	0.0317949	77285	172	77113	0.162334	-0.00347074	0.158469	0.0738088	0.013804	0.303134
23327#Femur neck BMC (bone mineral content) (left)	flexnonsynmtr	Chapter XIII Diseases of the musculoskeletal system and connective tissue	0.0810271	35189	74	35115	-0.0363187	0.00790132	-0.156427	0.0896526	-0.332148	0.0192954
1072#402#CCL8#P80075#OID21466#v1#Oncology	flexnonsynmtr	OLINK Proteomics	0.0846569	45556	131	45425	-0.135475	-0.00803225	-0.148169	0.0859288	-0.316591	0.0202531
25798#Volume of grey matter in Superior Temporal Gyrus anterior division (left)	flexnonsynmtr	Chapter VI Diseases of the nervous system	0.0358	36929	81	36848	-0.194423	0.0089898	-0.219972	0.104785	-0.425354	-0.0145903
3148#Heel bone mineral density (BMD)	flexnonsynmtr	Chapter XIII Diseases of the musculoskeletal system and connective tissue	0.0848831	239781	562	239219	0.0641697	-0.0115716	0.0700211	0.0406382	-0.00962868	0.149671
1072#2456#SIRPB1#O00241#OID20739#v1#Inflammation	flexnonsynmtr	OLINK Proteomics	0.0928481	45157	127	45030	-0.0515664	0.0212406	-0.145647	0.086664	-0.31551	0.0242156
1072#956#ERBB3#P21860#OID20705#v1#Inflammation	flexnonsynmtr	OLINK Proteomics	0.0794927	45090	128	44962	-0.11967	-0.00759074	-0.144596	0.0824529	-0.306205	0.0170133
1072#373#CC2D1A#Q6P1N0#OID20958#v1#Neurology	flexnonsynmtr	OLINK Proteomics	0.0902446	44914	128	44786	-0.0795813	-0.00854348	-0.144933	0.0855493	-0.312611	0.0227451
1072#1905#NSFL1C#Q9UNZ2#OID21022#v1#Neurology	flexnonsynmtr	OLINK Proteomics	0.0769301	45644	130	45514	-0.0662417	-0.00891779	-0.150058	0.0848347	-0.316335	0.0162198
1072#749#CXCL6#P80162#OID20613#v1#Inflammation	flexnonsynmtr	OLINK Proteomics	0.0239874	45752	132	45620	-0.229349	0.000230303	-0.194833	0.0863084	-0.363999	-0.0256672
1072#1842#NELL1#Q92832#OID21494#v1#Oncology	flexnonsynmtr	OLINK Proteomics	0.060278	45388	130	45258	-0.136766	0.0116063	-0.163983	0.0872806	-0.335054	0.00708844
23114#Leg predicted mass (right)	flexnonsynmtr	Chapter XXI Factors influencing health status and contact with health services	0.00158278	411983	984	410999	-0.00728229	0.0120898	-0.0635498	0.0201165	-0.102978	-0.024122
1072#1520#KLK4#Q9Y5K2#OID21391#v1#Oncology	flexnonsynmtr	OLINK Proteomics	0.0188212	45621	131	45490	0.175726	0.0148995	0.182965	0.077886	0.0303071	0.335623
1072#1113#GALNT2#Q10471#OID21423#v1#Oncology	flexnonsynmtr	OLINK Proteomics	0.00846088	45621	131	45490	-0.259042	0.00337839	-0.223129	0.0847362	-0.389213	-0.0570445
1072#2831#UPK3BL1#B0FP48#OID31281#v1#OncologyII	flexnonsynmtr	OLINK Proteomics	0.0173275	44784	132	44652	-0.253146	0.00299574	-0.207649	0.0872556	-0.378671	-0.036626
25042#Median z-statistic (in group-defined mask) for shapes activation	flexnonsynmtr	Chapter VI Diseases of the nervous system	0.0718382	30660	68	30592	0.0555776	-0.00321862	0.215444	0.119678	-0.0191289	0.450017
1072#271#BMPER#Q8N8U9#OID30615#v1#InflammationII	flexnonsynmtr	OLINK Proteomics	0.0348504	44654	128	44526	-0.251001	-0.000124115	-0.18474	0.0875482	-0.356336	-0.0131445
1072#1150#GGCT#O75223#OID30304#v1#CardiometabolicII	flexnonsynmtr	OLINK Proteomics	0.0432176	45543	129	45414	-0.171527	-0.0109559	-0.175505	0.0868125	-0.345659	-0.00535126
25881#Volume of grey matter in Caudate (right)	flexnonsynmtr	Chapter VI Diseases of the nervous system	0.0508223	36929	81	36848	-0.158374	0.00770134	-0.210409	0.107734	-0.421571	0.000752768
27801#Overall macular thickness (right)	flexnonsynmtr	Chapter VII Diseases of the eye and adnexa	0.0142198	53311	133	53178	-0.221558	0.0329289	-0.209317	0.0853748	-0.376652	-0.0419816
1072#296#BTN2A1#Q7KYR7#OID20713#v1#Inflammation	flexnonsynmtr	OLINK Proteomics	0.0486006	45452	130	45322	-0.0103359	0.0243101	-0.166664	0.0845096	-0.332304	-0.00102388
23333#Femur total area (left)	flexnonsynmtr	Chapter XIII Diseases of the musculoskeletal system and connective tissue	0.017032	35136	74	35062	-0.0561079	0.0186926	-0.181398	0.0760218	-0.330403	-0.0323927
23126#Arm predicted mass (left)	flexnonsynmtr	Chapter XXI Factors influencing health status and contact with health services	0.0123924	411818	984	410834	0.0110604	0.0143645	-0.0497942	0.0199114	-0.08882	-0.0107683
25679#Weighted-mean OD in tract anterior thalamic radiation (left)	flexnonsynmtr	Chapter VI Diseases of the nervous system	0.00188208	34969	76	34893	0.383585	-0.00773334	0.34621	0.111376	0.127909	0.56451
25912#Volume of grey matter in VIIIb Cerebellum (left)	flexnonsynmtr	Chapter VI Diseases of the nervous system	0.0585713	36929	81	36848	-0.143033	0.0108054	-0.201443	0.106501	-0.410188	0.00730303
25011#Volume of thalamus (left)	flexnonsynmtr	Chapter VI Diseases of the nervous system	0.00287904	36920	81	36839	-0.268992	0.00995896	-0.282035	0.0946246	-0.467502	-0.0965679
23118#Leg predicted mass (left)	flexnonsynmtr	Chapter XXI Factors influencing health status and contact with health services	0.001882	411951	984	410967	-0.00485099	0.0125186	-0.0628044	0.0202056	-0.102407	-0.0232021
23112#Leg fat mass (right)	flexnonsynmtr	Chapter XXI Factors influencing health status and contact with health services	0.0210338	411995	984	411011	-0.0772842	-0.00648004	-0.0581129	0.0251856	-0.107476	-0.00874989
3147#Heel quantitative ultrasound index (QUI) direct entry	flexnonsynmtr	Chapter XIII Diseases of the musculoskeletal system and connective tissue	0.0789676	239889	562	239327	0.0622968	-0.011494	0.0714014	0.0406448	-0.00826139	0.151064
4022#Age pulmonary embolism (blood clot in lung) diagnosed	flexnonsynmtr	Chapter IX Diseases of the circulatory system	0.0146955	3332	8	3324	-1.15252	0.00570556	-0.752457	0.308248	-1.35683	-0.148081
1072#37#ADAM8#P78325#OID21039#v1#Neurology	flexnonsynmtr	OLINK Proteomics	0.0609263	45565	130	45435	-0.106783	0.00547629	-0.162831	0.0868859	-0.333129	0.00746694
25274#Mean L2 in posterior corona radiata on FA skeleton (right)	flexnonsynmtr	Chapter VI Diseases of the nervous system	0.063703	34972	76	34896	-0.208711	-0.00197957	-0.209903	0.113197	-0.431773	0.0119672
25728#Weighted-mean ISOVF in tract superior thalamic radiation (right)	flexnonsynmtr	Chapter VI Diseases of the nervous system	0.0166442	34969	76	34893	-0.301822	-0.000742393	-0.26221	0.109501	-0.476835	-0.0475845
25856#Volume of grey matter in Temporal Fusiform Cortex posterior division (left)	flexnonsynmtr	Chapter VI Diseases of the nervous system	0.00231728	36929	81	36848	-0.230606	0.0139681	-0.303148	0.0995087	-0.498188	-0.108108
1072#2350#SCARB1#Q8WTV0#OID20805#v1#Neurology	flexnonsynmtr	OLINK Proteomics	0.0698547	44217	127	44090	-0.340826	0.00351173	-0.161087	0.0888562	-0.335247	0.0130727
25889#Volume of grey matter in Amygdala (right)	flexnonsynmtr	Chapter VI Diseases of the nervous system	0.0584257	36929	81	36848	-0.1344	0.00647145	-0.186241	0.0984075	-0.379122	0.00664044
25538#Weighted-mean MD in tract superior thalamic radiation (left)	flexnonsynmtr	Chapter VI Diseases of the nervous system	0.0664294	34970	76	34894	-0.208789	0.00371188	-0.192844	0.105059	-0.398764	0.0130756
25469#Mean ISOVF in posterior thalamic radiation on FA skeleton (left)	flexnonsynmtr	Chapter VI Diseases of the nervous system	0.065692	34970	76	34894	-0.164438	0.00631023	-0.206972	0.112449	-0.427376	0.0134326
1072#1169#GKN1#Q9NS71#OID20885#v1#Neurology	flexnonsynmtr	OLINK Proteomics	0.0862359	43363	122	43241	-0.181854	0.0201286	-0.153834	0.0896662	-0.329582	0.0219129
30800#Oestradiol	flexnonsynmtr	Chapter XVIII Symptoms signs and abnormal clinical and laboratory findings not elsewhere classified	0.0875323	63559	155	63404	-0.0812617	-0.00833972	-0.114942	0.0672734	-0.246798	0.0169135
25709#Weighted-mean ISOVF in tract cingulate gyrus part of cingulum (right)	flexnonsynmtr	Chapter VI Diseases of the nervous system	0.097354	34969	76	34893	-0.190307	-0.00445437	-0.189451	0.114274	-0.413432	0.0345301
48#Waist circumference	flexnonsynmtr	Chapter XXI Factors influencing health status and contact with health services	0.0379589	418636	996	417640	-0.0676041	0.003024	-0.0577561	0.0278302	-0.112302	-0.0032098
25006#Volume of grey matter	flexnonsynmtr	Chapter VI Diseases of the nervous system	0.0101242	36933	81	36852	-0.107337	0.0166312	-0.229263	0.0891488	-0.403997	-0.0545289
25560#Weighted-mean MO in tract medial lemniscus (right)	flexnonsynmtr	Chapter VI Diseases of the nervous system	0.0197053	34970	76	34894	0.205823	0.0104553	0.265346	0.113784	0.0423262	0.488365
1072#1402#IL2RA#P01589#OID20267#v1#Cardiometabolic	flexnonsynmtr	OLINK Proteomics	0.042947	44928	130	44798	-0.22144	0.0250036	-0.173118	0.0855204	-0.340739	-0.00549601
1072#1175#GLOD4#Q9HC38#OID20710#v1#Inflammation	flexnonsynmtr	OLINK Proteomics	0.0977279	45168	129	45039	-0.137574	-0.00292313	-0.142947	0.0863207	-0.312137	0.0262425
25464#Mean ISOVF in superior corona radiata on FA skeleton (right)	flexnonsynmtr	Chapter VI Diseases of the nervous system	0.0546863	34970	76	34894	-0.251668	0.00129916	-0.210873	0.109748	-0.425983	0.00423706
1072#2662#TGFBI#Q15582#OID20417#v1#Cardiometabolic	flexnonsynmtr	OLINK Proteomics	0.0188759	44984	131	44853	-0.234619	-0.0109946	-0.201175	0.0856773	-0.369104	-0.0332463
1072#2360#SCGN#O76038#OID20457#v1#Inflammation	flexnonsynmtr	OLINK Proteomics	0.00950306	44437	122	44315	-0.202895	0.0141292	-0.229996	0.088681	-0.403812	-0.0561795
1072#441#CD33#P20138#OID21472#v1#Oncology	flexnonsynmtr	OLINK Proteomics	0.0844438	45388	130	45258	0.0924062	-0.0017348	0.152077	0.0881348	-0.0206689	0.324823
1072#1729#MLN#P12872#OID20541#v1#Inflammation	flexnonsynmtr	OLINK Proteomics	0.0946174	45190	129	45061	-0.0657151	0.0347796	-0.136086	0.0814127	-0.295657	0.0234838
25810#Volume of grey matter in Inferior Temporal Gyrus posterior division (left)	flexnonsynmtr	Chapter VI Diseases of the nervous system	0.0422494	36929	81	36848	-0.273167	0.00939977	-0.211825	0.104289	-0.416235	-0.00741467
1072#2207#PTTG1#O95997#OID31326#v1#OncologyII	flexnonsynmtr	OLINK Proteomics	0.0528608	44858	132	44726	0.243703	0.0045726	0.168884	0.0872286	-0.00208558	0.339854
25864#Volume of grey matter in Central Opercular Cortex (left)	flexnonsynmtr	Chapter VI Diseases of the nervous system	0.0384983	36929	81	36848	-0.194662	0.0105126	-0.206687	0.099869	-0.402433	-0.0109412
1072#964#ERN1#O75460#OID31391#v1#OncologyII	flexnonsynmtr	OLINK Proteomics	0.0811822	45424	132	45292	-0.0869499	-0.00556563	-0.149262	0.0855905	-0.317021	0.018497
1072#2027#PF4#P02776#OID30764#v1#InflammationII	flexnonsynmtr	OLINK Proteomics	0.0912017	45391	131	45260	-0.0977024	0.00354229	-0.147078	0.0870736	-0.317744	0.0235872
25841#Volume of grey matter in Cingulate Gyrus posterior division (right)	flexnonsynmtr	Chapter VI Diseases of the nervous system	0.00269782	36929	81	36848	-0.24241	0.0149053	-0.29736	0.0991061	-0.491611	-0.10311
25861#Volume of grey matter in Occipital Fusiform Gyrus (right)	flexnonsynmtr	Chapter VI Diseases of the nervous system	0.0837522	36929	81	36848	-0.0817301	0.0205284	-0.177519	0.10265	-0.378716	0.0236776
1072#2693#TLR1#Q15399#OID30532#v1#InflammationII	flexnonsynmtr	OLINK Proteomics	0.0909358	44339	129	44210	0.152002	-0.0396217	0.146747	0.0868057	-0.023394	0.316887
21002#Weight	flexnonsynmtr	Chapter XXI Factors influencing health status and contact with health services	0.00259275	418147	995	417152	-0.0620489	0.0138496	-0.0832874	0.0276489	-0.137478	-0.0290963
25807#Volume of grey matter in Middle Temporal Gyrus temporooccipital part (right)	flexnonsynmtr	Chapter VI Diseases of the nervous system	0.0686259	36929	81	36848	-0.25564	0.00986831	-0.19039	0.104556	-0.395323	0.0145439
1072#1133#GCG#P01275#OID21263#v1#Oncology	flexnonsynmtr	OLINK Proteomics	0.072568	44180	123	44057	-0.217156	0.00898082	-0.159265	0.0886986	-0.333116	0.0145853
1072#1218#GRIN2B#Q13224#OID30802#v1#NeurologyII	flexnonsynmtr	OLINK Proteomics	0.0313342	44185	130	44055	0.18693	0.00637501	0.188836	0.0877137	0.0169159	0.360757
1072#2648#TEX101#Q9BY14#OID30971#v1#NeurologyII	flexnonsynmtr	OLINK Proteomics	0.0933983	44410	127	44283	-0.0159494	0.00773732	-0.104279	0.062153	-0.2261	0.0175423
1072#1922#NUDT2#P50583#OID21308#v1#Oncology	flexnonsynmtr	OLINK Proteomics	0.088158	45042	125	44917	-0.213617	0.0101929	-0.151455	0.0888176	-0.325538	0.0226293
25800#Volume of grey matter in Superior Temporal Gyrus posterior division (left)	flexnonsynmtr	Chapter VI Diseases of the nervous system	0.0229846	36929	81	36848	-0.32375	0.010044	-0.237816	0.10459	-0.442816	-0.0328159
3143#Ankle spacing width	flexnonsynmtr	Chapter XIII Diseases of the musculoskeletal system and connective tissue	0.00930807	239889	562	239327	-0.0868037	0.00477447	-0.0943334	0.0362744	-0.16543	-0.0232365
1072#2057#PKD2#Q13563#OID30184#v1#CardiometabolicII	flexnonsynmtr	OLINK Proteomics	0.0685984	44108	127	43981	-0.0345348	0.00228679	-0.158848	0.0872262	-0.329813	0.0121172
25228#Mean L1 in posterior thalamic radiation on FA skeleton (right)	flexnonsynmtr	Chapter VI Diseases of the nervous system	0.00712453	34972	76	34896	-0.341473	0.00915563	-0.308029	0.114461	-0.532377	-0.0836819
1072#352#CANT1#Q8WVQ1#OID20181#v1#Cardiometabolic	flexnonsynmtr	OLINK Proteomics	0.0297386	45135	131	45004	-0.202396	0.0310015	-0.186076	0.0856064	-0.353866	-0.0182861
25596#Weighted-mean L2 in tract acoustic radiation (left)	flexnonsynmtr	Chapter VI Diseases of the nervous system	0.0552266	34970	76	34894	-0.176959	-0.000711443	-0.220072	0.114791	-0.445067	0.00492209
1072#1841#NEK7#Q8TDX7#OID31250#v1#OncologyII	flexnonsynmtr	OLINK Proteomics	0.0527947	44858	132	44726	-0.104061	0.00326261	-0.168039	0.0867678	-0.338105	0.00202771
25714#Weighted-mean ISOVF in tract forceps major	flexnonsynmtr	Chapter VI Diseases of the nervous system	0.0386621	34969	76	34893	-0.1176	0.000989858	-0.236573	0.114405	-0.460811	-0.0123343
1072#1362#IL10RB#Q08334#OID20696#v1#Inflammation	flexnonsynmtr	OLINK Proteomics	0.0280685	45452	130	45322	-0.105772	0.022235	-0.18596	0.084666	-0.351907	-0.0200135
25462#Mean ISOVF in anterior corona radiata on FA skeleton (right)	flexnonsynmtr	Chapter VI Diseases of the nervous system	0.0805541	34970	76	34894	-0.135987	-0.00167034	-0.199236	0.11401	-0.422699	0.0242272
25430#Mean OD in fornix cres+stria terminalis on FA skeleton (right)	flexnonsynmtr	Chapter VI Diseases of the nervous system	0.0657984	34970	76	34894	0.210043	0.000309323	0.201119	0.109313	-0.0131372	0.415375
25223#Mean L1 in anterior corona radiata on FA skeleton (left)	flexnonsynmtr	Chapter VI Diseases of the nervous system	0.00387841	34972	76	34896	-0.391267	0.000309308	-0.321019	0.111153	-0.538883	-0.103155
1072#177#ARID3A#Q99856#OID30861#v1#NeurologyII	flexnonsynmtr	OLINK Proteomics	0.0171946	44185	130	44055	0.24322	0.00863392	0.209425	0.0878974	0.0371448	0.381706
1072#193#ASPN#Q9BXN1#OID30315#v1#CardiometabolicII	flexnonsynmtr	OLINK Proteomics	0.0937344	45616	130	45486	-0.106397	0.0062469	-0.142571	0.0850637	-0.309298	0.0241548
23343#Femur wards BMC (bone mineral content) (left)	flexnonsynmtr	Chapter XIII Diseases of the musculoskeletal system and connective tissue	0.0739686	35189	74	35115	-0.0602679	0.00790132	-0.15694	0.08783	-0.32909	0.0152096
1072#2600#SUMF2#Q8NBJ7#OID21032#v1#Neurology	flexnonsynmtr	OLINK Proteomics	0.0705624	45644	130	45514	-0.155793	0.0128787	-0.156384	0.0864798	-0.325885	0.0131181
23337#Femur troch bone area (left)	flexnonsynmtr	Chapter XIII Diseases of the musculoskeletal system and connective tissue	0.0141333	35189	74	35115	-0.0354477	0.0194007	-0.211691	0.0862645	-0.380773	-0.0426102
1072#2240#RANGAP1#P46060#OID21203#v1#Oncology	flexnonsynmtr	OLINK Proteomics	0.0584878	44180	123	44057	0.224585	0.00283469	0.171183	0.0904737	-0.00614719	0.348513
5078#logMAR in round (left)	flexnonsynmtr	Chapter VII Diseases of the eye and adnexa	0.0713275	93364	204	93160	0.0953523	-0.0132228	0.123238	0.0683363	-0.0107002	0.257177
1072#707#CSPG5#O95196#OID30843#v1#NeurologyII	flexnonsynmtr	OLINK Proteomics	0.068382	44185	130	44055	0.0283787	0.00544636	0.159807	0.0876841	-0.0120558	0.331669
1072#1185#GNAS#O95467#OID31008#v1#NeurologyII	flexnonsynmtr	OLINK Proteomics	0.0337962	45520	132	45388	-0.274232	-0.0146016	-0.182143	0.0858128	-0.350337	-0.0139482
1072#127#ANKRD54#Q6NXT1#OID21162#v1#Oncology	flexnonsynmtr	OLINK Proteomics	0.0427918	44180	123	44057	-0.172845	-0.00426459	-0.178572	0.0881492	-0.351346	-0.00579817
1072#2832#UROD#P06132#OID30603#v1#InflammationII	flexnonsynmtr	OLINK Proteomics	0.0757454	44654	128	44526	-0.107372	-0.0073973	-0.153078	0.0861945	-0.322021	0.0158642
1072#910#EIF4B#P23588#OID21000#v1#Neurology	flexnonsynmtr	OLINK Proteomics	0.0566611	44914	128	44786	-0.276965	-0.00209881	-0.166629	0.087425	-0.337983	0.00472546
25725#Weighted-mean ISOVF in tract superior longitudinal fasciculus (left)	flexnonsynmtr	Chapter VI Diseases of the nervous system	0.0531996	34969	76	34893	-0.319709	-0.00185598	-0.215944	0.111693	-0.434867	0.0029788
25571#Weighted-mean L1 in tract anterior thalamic radiation (left)	flexnonsynmtr	Chapter VI Diseases of the nervous system	0.0187788	34970	76	34894	-0.281869	0.00711448	-0.234234	0.0996741	-0.429599	-0.0388699
50#Standing height	flexnonsynmtr	Chapter XXI Factors influencing health status and contact with health services	0.00855241	418439	996	417443	-0.0165212	0.0276989	-0.0584872	0.0222431	-0.102083	-0.0148915
25357#Mean ICVF in superior cerebellar peduncle on FA skeleton (left)	flexnonsynmtr	Chapter VI Diseases of the nervous system	0.0610641	34970	76	34894	-0.263295	0.0152193	-0.210609	0.112439	-0.430994	0.00977553
1072#829#DNAJB2#P25686#OID30661#v1#InflammationII	flexnonsynmtr	OLINK Proteomics	0.0930148	44654	128	44526	-0.095232	-0.0198845	-0.143588	0.0854825	-0.311136	0.0239588
25584#Weighted-mean L1 in tract inferior longitudinal fasciculus (right)	flexnonsynmtr	Chapter VI Diseases of the nervous system	0.0792757	34970	76	34894	-0.133891	0.00661956	-0.193507	0.110263	-0.409627	0.0226125
1072#667#CR1#P17927#OID30697#v1#InflammationII	flexnonsynmtr	OLINK Proteomics	0.0878801	45513	131	45382	-0.209709	0.0152536	-0.146903	0.0860729	-0.315607	0.0218016
1072#884#EDAR#Q9UNE0#OID20525#v1#Inflammation	flexnonsynmtr	OLINK Proteomics	0.0818734	45190	129	45061	-0.163546	0.00647849	-0.152393	0.0875844	-0.32406	0.0192738
25909#Volume of grey matter in VIIIa Cerebellum (left)	flexnonsynmtr	Chapter VI Diseases of the nervous system	0.0584324	36929	81	36848	-0.0875488	0.00412882	-0.198658	0.104971	-0.404404	0.00708865
1072#2431#SGSH#P51688#OID30341#v1#CardiometabolicII	flexnonsynmtr	OLINK Proteomics	0.030651	44876	126	44750	-0.179224	0.00368011	-0.19036	0.0880626	-0.362964	-0.0177557
25908#Volume of grey matter in VIIb Cerebellum (right)	flexnonsynmtr	Chapter VI Diseases of the nervous system	0.0264073	36929	81	36848	-0.056897	0.0107175	-0.235714	0.106165	-0.4438	-0.0276273
25821#Volume of grey matter in Supramarginal Gyrus posterior division (right)	flexnonsynmtr	Chapter VI Diseases of the nervous system	0.0143531	36929	81	36848	-0.226518	0.00699854	-0.260826	0.106528	-0.469625	-0.0520276
25224#Mean L1 in superior corona radiata on FA skeleton (right)	flexnonsynmtr	Chapter VI Diseases of the nervous system	0.0483761	34972	76	34896	-0.168964	-0.00185585	-0.214015	0.10841	-0.426503	-0.00152715
25481#Mean ISOVF in superior longitudinal fasciculus on FA skeleton (left)	flexnonsynmtr	Chapter VI Diseases of the nervous system	0.0844063	34970	76	34894	-0.219584	-0.00204153	-0.194922	0.112951	-0.416309	0.0264656
1072#726#CTSD#P07339#OID20358#v1#Cardiometabolic	flexnonsynmtr	OLINK Proteomics	0.0102417	42322	118	42204	-0.168707	0.0026216	-0.22567	0.0878889	-0.397934	-0.053406
1072#2285#RIDA#P52758#OID30635#v1#InflammationII	flexnonsynmtr	OLINK Proteomics	0.086121	44654	128	44526	-0.150368	-0.00853919	-0.146287	0.0852356	-0.31335	0.0207766
25572#Weighted-mean L1 in tract anterior thalamic radiation (right)	flexnonsynmtr	Chapter VI Diseases of the nervous system	0.00727861	34970	76	34894	-0.233192	0.00677422	-0.263204	0.0980647	-0.455413	-0.0709936
22406#Posterior thigh fat-free muscle volume (left)	ptv	Chapter XXI Factors influencing health status and contact with health services	0.0568098	21390	8	21382	-0.00590489	0.00554724	-0.419456	0.220201	-0.851067	0.0121552
1072#1347#IGFBP6#P24592#OID20413#v1#Cardiometabolic	ptv	OLINK Proteomics	0.0412553	45060	12	45048	0.879051	-0.00155046	0.505188	0.247518	0.0200482	0.990327
1072#43#ADAMTS4#O75173#OID30471#v1#InflammationII	ptv	OLINK Proteomics	0.0493905	44339	11	44328	-0.435285	0.0156676	-0.575332	0.292751	-1.14913	-0.00153451
1072#386#CCL18#P55774#OID20395#v1#Cardiometabolic	ptv	OLINK Proteomics	0.0644203	44626	12	44614	0.39519	-0.0041247	0.511629	0.27666	-0.0306294	1.05389
25559#Weighted-mean MO in tract medial lemniscus (left)	ptv	Chapter VI Diseases of the nervous system	0.0327288	34970	7	34963	0.819185	0.00355722	0.795457	0.372496	0.0653532	1.52556
1072#705#CSNK2A1#P68400#OID31053#v1#NeurologyII	ptv	OLINK Proteomics	0.0518795	45520	12	45508	-0.63093	-0.00540694	-0.556373	0.286173	-1.11728	0.00453085
1072#2080#PLXDC2#Q6UX71#OID31101#v1#NeurologyII	ptv	OLINK Proteomics	0.0277418	45493	12	45481	-0.685521	0.0128454	-0.626328	0.284567	-1.18408	-0.0685727
1072#1720#MICALL2#Q8IY33#OID30889#v1#NeurologyII	ptv	OLINK Proteomics	0.0330128	44410	12	44398	0.460968	0.0114564	0.599407	0.281149	0.0483511	1.15046
1072#2184#PTGDS#P41222#OID20408#v1#Cardiometabolic	ptv	OLINK Proteomics	0.0283314	44912	12	44900	0.749837	0.000518519	0.589672	0.26892	0.0625835	1.11676
1072#2367#SCN4B#Q8IWT1#OID30277#v1#CardiometabolicII	ptv	OLINK Proteomics	0.0458019	44456	12	44444	0.558101	0.00952608	0.555388	0.278073	0.0103592	1.10042
1072#815#DKK4#Q9UBT3#OID20934#v1#Neurology	ptv	OLINK Proteomics	0.0711367	44838	12	44826	-0.934762	0.0061585	-0.505335	0.280019	-1.05418	0.0435066
1072#1672#MAPK13#O15264#OID31205#v1#OncologyII	ptv	OLINK Proteomics	0.035681	44039	12	44027	0.749365	0.00674463	0.605638	0.288315	0.0405346	1.17074
1072#2698#TMED1#Q13445#OID31278#v1#OncologyII	ptv	OLINK Proteomics	0.00472614	44858	12	44846	0.701838	0.00304016	0.816849	0.289122	0.250164	1.38353
1072#723#CTRL#P40313#OID31157#v1#NeurologyII	ptv	OLINK Proteomics	0.0439511	45493	12	45481	0.652135	-0.0342521	0.573617	0.284728	0.0155452	1.13169
1072#1297#HSBP1#O75506#OID30232#v1#CardiometabolicII	ptv	OLINK Proteomics	0.0661949	44457	12	44445	-0.628051	-0.0146383	-0.526523	0.286598	-1.08826	0.0352144
1072#2167#PSAPL1#Q6NUJ1#OID31473#v1#OncologyII	ptv	OLINK Proteomics	0.0271367	45423	12	45411	0.679724	0.0223554	0.622311	0.281638	0.0702972	1.17433
1072#1948#OSM#P13725#OID20574#v1#Inflammation	ptv	OLINK Proteomics	0.027429	44981	11	44970	-0.710255	0.0138938	-0.65389	0.296491	-1.23502	-0.0727627
1072#840#DNPEP#Q9ULA0#OID31118#v1#NeurologyII	ptv	OLINK Proteomics	0.0738104	45493	12	45481	-0.425833	0.00129182	-0.507925	0.284101	-1.06477	0.0489189
25445#Mean ISOVF in fornix on FA skeleton	ptv	Chapter VI Diseases of the nervous system	0.079681	34970	7	34963	0.456703	0.00906328	0.55202	0.314974	-0.0653384	1.16938
1072#2050#PIK3IP1#Q96FE7#OID21094#v1#Neurology	ptv	OLINK Proteomics	0.0469753	45260	11	45249	0.64044	0.0371264	0.548498	0.276102	0.00733343	1.08966
1072#1324#IDUA#P35475#OID21468#v1#Oncology	ptv	OLINK Proteomics	0.0350511	45621	12	45609	-0.365599	-0.0105728	-0.602437	0.285809	-1.16263	-0.0422467
1072#835#DNER#Q8NFT8#OID20712#v1#Inflammation	ptv	OLINK Proteomics	0.0893521	45154	11	45143	0.797119	-0.040963	0.488358	0.287462	-0.0750719	1.05179
1072#2005#PDGFB#P01127#OID20741#v1#Inflammation	ptv	OLINK Proteomics	0.0935701	45452	11	45441	-0.656639	0.0142044	-0.50298	0.299947	-1.09088	0.0849217
1072#1005#FAP#Q12884#OID20330#v1#Cardiometabolic	ptv	OLINK Proteomics	0.0351775	45810	12	45798	0.794204	-0.0212109	0.588988	0.279622	0.0409245	1.13705
1072#1902#NRP2#O60462#OID21081#v1#Neurology	ptv	OLINK Proteomics	0.0784517	45260	11	45249	0.198323	-0.0190378	0.504344	0.286595	-0.0573865	1.06607
1072#1938#OLR1#P78380#OID20183#v1#Cardiometabolic	ptv	OLINK Proteomics	0.0329639	44844	12	44832	-0.516987	0.00927785	-0.60607	0.284195	-1.1631	-0.049044
25890#Volume of grey matter in Ventral Striatum (left)	ptv	Chapter VI Diseases of the nervous system	0.0249733	36929	9	36920	-0.589293	0.00284039	-0.669791	0.29876	-1.25537	-0.0842139
1072#211#ATP6V1D#Q9Y5K8#OID21341#v1#Oncology	ptv	OLINK Proteomics	0.0441765	45042	11	45031	-0.119097	-0.00209271	0.606454	0.301348	0.0158063	1.1971
1072#1593#LILRB2#Q8N423#OID20301#v1#Cardiometabolic	ptv	OLINK Proteomics	0.0545888	45596	12	45584	0.998004	0.0181247	0.543794	0.282904	-0.0107029	1.09829
25190#Mean MO in fornix cres+stria terminalis on FA skeleton (right)	ptv	Chapter VI Diseases of the nervous system	0.0406064	34972	7	34965	-0.58718	-0.00225795	-0.735752	0.359323	-1.44004	-0.0314663
1072#1492#KIAA0319#Q5VV43#OID31094#v1#NeurologyII	ptv	OLINK Proteomics	0.0713437	45493	12	45481	0.593721	0.0125529	0.509022	0.282268	-0.0442287	1.06227
25159#Mean MO in corticospinal tract on FA skeleton (left)	ptv	Chapter VI Diseases of the nervous system	0.0841136	34972	7	34965	0.693209	0.00423753	0.643673	0.372636	-0.0867054	1.37405
1072#1083#FRMD4B#Q9Y2L6#OID30155#v1#CardiometabolicII	ptv	OLINK Proteomics	0.0916061	44108	12	44096	0.473434	-0.0118363	0.474333	0.281166	-0.076757	1.02542
25015#Volume of putamen (left)	ptv	Chapter VI Diseases of the nervous system	0.0673642	36920	9	36911	-0.350944	0.00743987	-0.525033	0.287015	-1.08759	0.0375237
25094#Mean FA in fornix cres+stria terminalis on FA skeleton (right)	ptv	Chapter VI Diseases of the nervous system	0.038134	34972	7	34965	-0.780127	-0.00244353	-0.690808	0.333162	-1.34382	-0.0378001
23217#Femur upper neck BMD (bone mineral density) T-score (right)	ptv	Chapter XIII Diseases of the musculoskeletal system and connective tissue	0.0624724	6769	1	6768	1.72764	-0.0124221	1.77635	0.953368	-0.0925516	3.64525
22409#Total thigh fat-free muscle volume	ptv	Chapter XXI Factors influencing health status and contact with health services	0.0757985	21260	8	21252	0.0181534	0.0035322	-0.378132	0.212949	-0.795528	0.039265
25024#Volume of accumbens (right)	ptv	Chapter VI Diseases of the nervous system	0.0141273	36920	9	36911	-0.49473	0.00884587	-0.741228	0.302034	-1.33322	-0.149234
23473#NMR Citrate	ptv	NMR Metabolomics	0.0970479	99983	29	99954	-0.211759	8.77449e-05	-0.299326	0.180387	-0.652883	0.0542307
1072#2332#S100A16#Q96FQ6#OID20878#v1#Neurology	ptv	OLINK Proteomics	0.0794806	44143	11	44132	0.517813	0.00120602	0.525977	0.299916	-0.0618635	1.11382
1072#1804#MZT1#Q08AG7#OID21186#v1#Oncology	ptv	OLINK Proteomics	0.074982	44180	8	44172	0.215286	0.00180617	0.618803	0.347522	-0.0623457	1.29995
25840#Volume of grey matter in Cingulate Gyrus posterior division (left)	ptv	Chapter VI Diseases of the nervous system	0.0987507	36929	9	36920	-0.392006	0.0140853	-0.485385	0.293998	-1.06163	0.0908587
1072#2674#THRAP3#Q9Y2W1#OID30053#v1#CardiometabolicII	ptv	OLINK Proteomics	0.0251719	44108	12	44096	0.384167	0.0147516	0.643798	0.28756	0.0801754	1.20742
1072#1943#OPLAH#O14841#OID30201#v1#CardiometabolicII	ptv	OLINK Proteomics	0.0834468	44457	12	44445	-0.418971	0.00768052	-0.493684	0.285191	-1.05266	0.0652946
1072#1053#FH#P07954#OID30839#v1#NeurologyII	ptv	OLINK Proteomics	0.0985534	44185	11	44174	0.785235	0.00504478	0.498245	0.301612	-0.0929191	1.08941
1072#2854#VGF#O15240#OID31067#v1#NeurologyII	ptv	OLINK Proteomics	0.0417998	45520	12	45508	0.649462	0.00211893	0.574257	0.282112	0.0213134	1.1272
1072#1745#MOG#Q16653#OID21384#v1#Oncology	ptv	OLINK Proteomics	0.0746291	45621	12	45609	0.804311	0.023505	0.486221	0.272732	-0.0483384	1.02078
1072#315#C4BPB#P20851#OID21481#v1#Oncology	ptv	OLINK Proteomics	0.0480773	45388	11	45377	0.640366	-0.007037	0.572052	0.289392	0.0048392	1.13926
30730#Gamma glutamyltransferase	ptv	Chapter XVIII Symptoms signs and abnormal clinical and laboratory findings not elsewhere classified	0.0975233	400066	93	399973	0.163723	-0.0035656	0.15972	0.0963922	-0.0292054	0.348646
1072#1647#LYSMD3#Q7Z3D4#OID30950#v1#NeurologyII	ptv	OLINK Proteomics	0.0213061	44410	12	44398	-0.761472	0.012979	-0.658979	0.28619	-1.21992	-0.0980429
1072#1296#HS6ST2#Q96MM7#OID30481#v1#InflammationII	ptv	OLINK Proteomics	0.0467112	44339	11	44328	0.502083	0.0087026	0.563731	0.283429	0.00820451	1.11926
1072#1170#GLA#P06280#OID30594#v1#InflammationII	ptv	OLINK Proteomics	5.43446e-05	44582	12	44570	-0.969035	-0.00875164	-1.13074	0.280129	-1.6798	-0.581685
23286#Trunk tissue fat percentage	ptv	Chapter XIII Diseases of the musculoskeletal system and connective tissue	0.0924759	35204	9	35195	0.0752865	-0.00184352	0.543586	0.323078	-0.089656	1.17683
1072#146#APLP1#P51693#OID20164#v1#Cardiometabolic	ptv	OLINK Proteomics	0.010401	45275	12	45263	0.981548	-0.0217381	0.724993	0.282945	0.170417	1.27957
23221#Arm BMD (bone mineral density) (left)	ptv	Chapter XIII Diseases of the musculoskeletal system and connective tissue	0.0210554	13000	6	12994	0.581441	0.00101579	0.663338	0.287499	0.0997976	1.22688
25422#Mean OD in sagittal stratum on FA skeleton (right)	ptv	Chapter VI Diseases of the nervous system	0.0736872	34970	7	34963	0.632667	-0.00986756	0.671885	0.375648	-0.0643963	1.40817
1072#1760#MRPL52#Q86TS9#OID31239#v1#OncologyII	ptv	OLINK Proteomics	0.0364909	43966	12	43954	-0.434171	0.00242005	-0.604146	0.288861	-1.17032	-0.0379737
1072#183#ARNTL#O00327#OID30168#v1#CardiometabolicII	ptv	OLINK Proteomics	0.0924993	44108	12	44096	-0.627656	0.00681015	-0.484293	0.287859	-1.0485	0.0799162
1072#1214#GPRC5C#Q9NQ84#OID31340#v1#OncologyII	ptv	OLINK Proteomics	0.0799724	45424	12	45412	-0.403304	0.00134258	-0.504184	0.287959	-1.06859	0.0602211
25479#Mean ISOVF in fornix cres+stria terminalis on FA skeleton (left)	ptv	Chapter VI Diseases of the nervous system	0.0898143	34970	7	34963	0.574397	0.00695982	0.600797	0.354155	-0.0933575	1.29495
1072#1417#IL5RA#Q01344#OID20601#v1#Inflammation	ptv	OLINK Proteomics	0.092989	45190	11	45179	-0.336991	-0.0402312	-0.491353	0.292494	-1.06465	0.0819404
1072#1174#GLO1#Q04760#OID20107#v1#Cardiometabolic	ptv	OLINK Proteomics	0.0130097	44454	12	44442	-0.626148	-0.0195128	-0.701138	0.282306	-1.25446	-0.147812
1072#2253#RBP1#P09455#OID30913#v1#NeurologyII	ptv	OLINK Proteomics	0.067536	44410	12	44398	-0.42646	0.00928483	-0.525503	0.287453	-1.08892	0.0379101
1072#2523#SORBS1#Q9BX66#OID30978#v1#NeurologyII	ptv	OLINK Proteomics	0.0607092	45520	12	45508	-0.541154	-0.00202151	-0.527059	0.281	-1.07782	0.0237057
1072#1603#LPCAT2#Q7L5N7#OID21290#v1#Oncology	ptv	OLINK Proteomics	0.0513165	45042	11	45031	0.912264	0.00822319	0.579736	0.297472	-0.00331411	1.16279
1072#1527#KLRD1#Q13241#OID20632#v1#Inflammation	ptv	OLINK Proteomics	0.0770156	45752	12	45740	0.649553	-0.00152727	0.491543	0.277973	-0.0532889	1.03637
1072#329#CA4#P22748#OID20241#v1#Cardiometabolic	ptv	OLINK Proteomics	0.0837262	45810	12	45798	0.611926	0.00651294	0.492808	0.284942	-0.0656834	1.0513
1072#2882#WARS#P23381#OID21084#v1#Neurology	ptv	OLINK Proteomics	0.0242606	45260	11	45249	-0.748706	-0.000563505	-0.668594	0.29675	-1.25023	-0.0869587
1072#249#BCL2L15#Q5TBC7#OID30498#v1#InflammationII	ptv	OLINK Proteomics	0.046303	44339	11	44328	-0.869717	0.00917776	-0.589381	0.295774	-1.1691	-0.00965975
1072#850#DPP6#P42658#OID21354#v1#Oncology	ptv	OLINK Proteomics	0.0130244	45042	11	45031	0.723685	-0.0208547	0.716847	0.288679	0.151032	1.28266
1072#1882#NOTCH2#Q04721#OID30407#v1#CardiometabolicII	ptv	OLINK Proteomics	0.0311576	45606	12	45594	0.489811	-0.0291763	0.587909	0.272796	0.053224	1.12259
1072#12#ACAN#P16112#OID20159#v1#Cardiometabolic	ptv	OLINK Proteomics	0.00162204	44838	12	44826	1.13448	0.0271707	0.848308	0.269124	0.32082	1.3758
1072#281#BRD1#O95696#OID31259#v1#OncologyII	ptv	OLINK Proteomics	0.0493082	44858	12	44846	0.822975	0.00610506	0.569342	0.289599	0.00172406	1.13696
23252#Arm total mass (left)	ptv	Chapter XIII Diseases of the musculoskeletal system and connective tissue	0.0874694	13000	6	12994	0.879014	0.00389387	0.572219	0.334821	-0.0840794	1.22852
1072#342#CALB1#P05937#OID21306#v1#Oncology	ptv	OLINK Proteomics	0.0200825	45042	11	45031	0.762099	0.0224308	0.673459	0.289674	0.105693	1.24123
25719#Weighted-mean ISOVF in tract inferior longitudinal fasciculus (right)	ptv	Chapter VI Diseases of the nervous system	0.0242433	34969	7	34962	-1.07258	0.00473277	-0.826524	0.366798	-1.54546	-0.107588
1072#1531#KRT17#Q04695#OID30092#v1#CardiometabolicII	ptv	OLINK Proteomics	0.0286365	44108	12	44096	0.657175	-0.000276425	0.631974	0.288767	0.0659859	1.19796
12685#Total peripheral resistance during PWA	ptv	Chapter IX Diseases of the circulatory system	0.0714245	37278	8	37270	0.922533	-0.0015344	0.603109	0.334536	-0.0525915	1.25881
1072#2707#TMPRSS11D#O60235#OID31103#v1#NeurologyII	ptv	OLINK Proteomics	0.0424933	45424	12	45412	0.581581	-0.0136724	0.572233	0.282067	0.0193772	1.12509
25244#Mean L1 in uncinate fasciculus on FA skeleton (right)	ptv	Chapter VI Diseases of the nervous system	0.0947767	34972	7	34965	-0.749135	0.00225795	-0.618867	0.370409	-1.34488	0.107146
25472#Mean ISOVF in external capsule on FA skeleton (right)	ptv	Chapter VI Diseases of the nervous system	0.0507364	34970	7	34963	-0.359183	-0.00374281	-0.719702	0.368366	-1.44171	0.00230662
1072#1949#OSMR#Q99650#OID20356#v1#Cardiometabolic	ptv	OLINK Proteomics	0.0658278	45509	12	45497	0.663332	0.00891995	0.508303	0.276306	-0.033261	1.04987
1072#2561#SSB#P05455#OID20818#v1#Neurology	ptv	OLINK Proteomics	0.000519846	44217	11	44206	-1.08158	0	-1.04724	0.301749	-1.63868	-0.455808
1072#2659#TGFA#P01135#OID20600#v1#Inflammation	ptv	OLINK Proteomics	0.093928	45190	11	45179	-0.308038	0.00279751	-0.496291	0.296281	-1.07701	0.0844252
1072#2411#SERPIND1#P05546#OID30767#v1#InflammationII	ptv	OLINK Proteomics	0.0555843	45606	12	45594	-0.503925	0.00970084	-0.542371	0.283322	-1.09769	0.0129439
1072#1984#PCDH1#Q08174#OID20614#v1#Inflammation	ptv	OLINK Proteomics	0.00400842	45597	12	45585	0.937225	0.0132067	0.80004	0.278019	0.255118	1.34496
1072#242#BCAN#Q96GW7#OID20998#v1#Neurology	ptv	OLINK Proteomics	0.0268218	44914	12	44902	0.617683	-0.012692	0.616714	0.27853	0.0707905	1.16264
23107#Impedance of leg (right)	ptv	Chapter XXI Factors influencing health status and contact with health services	0.0456384	412009	98	411911	0.179898	-0.0105944	0.18072	0.0904176	0.00350446	0.357936
12682#Cardiac output during PWA	ptv	Chapter IX Diseases of the circulatory system	0.0744748	36745	8	36737	-0.813659	0.000470077	-0.583404	0.327069	-1.22447	0.0576598
1072#1971#PAM#P19021#OID20291#v1#Cardiometabolic	ptv	OLINK Proteomics	0.029143	45591	12	45579	0.888028	0.00744489	0.622349	0.28527	0.0632158	1.18148
1072#2424#SEZ6L2#Q6UXD5#OID21289#v1#Oncology	ptv	OLINK Proteomics	0.0996	45042	11	45031	0.595854	-0.00462859	0.448761	0.2725	-0.0853435	0.982866
23233#Ribs BMD (bone mineral density)	ptv	Chapter XIII Diseases of the musculoskeletal system and connective tissue	0.0203211	35205	9	35196	0.522223	-0.00110608	0.599312	0.258272	0.0930912	1.10553
1072#1372#IL15RA#Q13261#OID20498#v1#Inflammation	ptv	OLINK Proteomics	0.0683858	44437	10	44427	-0.388101	0.0246653	-0.560601	0.3076	-1.1635	0.0423002
1072#57#ADGRG2#Q8IZP9#OID20189#v1#Cardiometabolic	ptv	OLINK Proteomics	0.0376033	45276	12	45264	0.189858	0.0087239	0.546824	0.262995	0.0313485	1.0623
1072#1076#FOLR2#P14207#OID21062#v1#Neurology	ptv	OLINK Proteomics	0.0105466	45644	12	45632	0.462337	-0.0124413	0.705155	0.275722	0.164734	1.24557
1072#2820#UBXN1#Q04323#OID30654#v1#InflammationII	ptv	OLINK Proteomics	0.0769955	44654	12	44642	-0.629798	-0.00342557	-0.49957	0.282493	-1.05326	0.0541215
1072#2670#THBS2#P35442#OID21104#v1#Neurology	ptv	OLINK Proteomics	0.0856504	45260	11	45249	-0.666037	0.0129855	-0.508808	0.296018	-1.08901	0.0713928
25913#Volume of grey matter in VIIIb Cerebellum (vermis)	ptv	Chapter VI Diseases of the nervous system	0.00959945	36929	9	36920	-1.18576	0.0139096	-0.834594	0.322228	-1.46617	-0.203017
30070#Red blood cell (erythrocyte) distribution width	ptv	Chapter XVIII Symptoms signs and abnormal clinical and laboratory findings not elsewhere classified	0.0603223	407311	98	407213	0.261897	-0.0168049	0.186227	0.0991393	-0.00808327	0.380537
1072#202#ATP1B1#P05026#OID30124#v1#CardiometabolicII	ptv	OLINK Proteomics	0.0016526	44108	12	44096	0.932559	0.00854413	0.906391	0.288049	0.341809	1.47097
1072#2604#SUSD4#Q5VX71#OID31398#v1#OncologyII	ptv	OLINK Proteomics	0.0686164	45424	12	45412	0.444122	-0.0207016	0.513424	0.281949	-0.039201	1.06605
25697#Weighted-mean OD in tract posterior thalamic radiation (right)	ptv	Chapter VI Diseases of the nervous system	0.0225361	34969	7	34962	0.812092	-0.00609385	0.844064	0.369991	0.11887	1.56926
22403#Anterior thigh fat-free muscle volume (right)	ptv	Chapter XXI Factors influencing health status and contact with health services	0.0934847	21551	8	21543	-0.00680861	-0.00146486	-0.355139	0.211723	-0.770132	0.0598551
1072#467#CD82#P27701#OID31256#v1#OncologyII	ptv	OLINK Proteomics	0.0422513	44858	12	44846	0.558873	0.00439958	0.587256	0.289133	0.0205507	1.15396
1072#2174#PSMD5#Q16401#OID30918#v1#NeurologyII	ptv	OLINK Proteomics	0.0977309	44410	12	44398	-0.470102	0.0104704	-0.475999	0.287441	-1.03939	0.0873898
1072#2178#PSMG3#Q9BT73#OID20549#v1#Inflammation	ptv	OLINK Proteomics	0.0653329	45190	11	45179	-0.697854	-0.0097669	-0.534848	0.290202	-1.10365	0.0339531
1072#1449#ITGA11#Q9UKX5#OID20581#v1#Inflammation	ptv	OLINK Proteomics	0.0380228	45190	11	45179	0.1678	-0.0035337	0.612083	0.295027	0.0338257	1.19034
1072#2522#SOD3#P08294#OID30683#v1#InflammationII	ptv	OLINK Proteomics	0.0381856	45669	12	45657	0.21069	-0.0107104	0.547505	0.264123	0.0298199	1.06519
23334#Femur total area (right)	ptv	Chapter XIII Diseases of the musculoskeletal system and connective tissue	0.0702004	33900	9	33891	0.0811021	0.0193934	-0.39753	0.219548	-0.827852	0.032792
1072#1631#LTBP2#Q14767#OID20254#v1#Cardiometabolic	ptv	OLINK Proteomics	0.0848531	45810	12	45798	0.496332	0.0194189	0.415204	0.240945	-0.0570515	0.887459
1072#864#DTX3#Q8N9I9#OID21349#v1#Oncology	ptv	OLINK Proteomics	0.0431034	45042	11	45031	1.24455	0.029105	0.552182	0.272984	0.017129	1.08723
1072#1485#KCNIP4#Q6PIL6#OID20813#v1#Neurology	ptv	OLINK Proteomics	0.0316336	44217	11	44206	-0.676834	0.00147994	-0.647793	0.301428	-1.2386	-0.0569884
25705#Weighted-mean ISOVF in tract acoustic radiation (right)	ptv	Chapter VI Diseases of the nervous system	0.0103615	34969	7	34962	-1.17629	-0.000123732	-0.963861	0.37597	-1.70077	-0.226947
1072#858#DSG2#Q14126#OID21113#v1#Neurology	ptv	OLINK Proteomics	0.0348766	45260	11	45249	0.662676	0.0112458	0.609019	0.288655	0.0432508	1.17479
25674#Weighted-mean ICVF in tract superior thalamic radiation (right)	ptv	Chapter VI Diseases of the nervous system	0.0336554	34969	7	34962	-0.761504	-0.00399037	-0.761843	0.358639	-1.46479	-0.0588988
25904#Volume of grey matter in Crus II Cerebellum (vermis)	ptv	Chapter VI Diseases of the nervous system	0.0648356	36929	9	36920	-0.546354	0.00313322	-0.608492	0.329548	-1.25441	0.037431
1072#55#ADGRF5#Q8IZF2#OID30349#v1#CardiometabolicII	ptv	OLINK Proteomics	0.0291547	45616	12	45604	-0.310212	-0.0054083	-0.614398	0.281646	-1.16643	-0.0623679
1072#2387#SEMA3G#Q9NS98#OID30599#v1#InflammationII	ptv	OLINK Proteomics	0.0611939	44654	12	44642	0.155432	-0.00882466	0.533185	0.2848	-0.0250276	1.0914
25470#Mean ISOVF in sagittal stratum on FA skeleton (right)	ptv	Chapter VI Diseases of the nervous system	0.0284943	34970	7	34963	-0.732412	0.00102077	-0.82057	0.374603	-1.5548	-0.0863358
25570#Weighted-mean L1 in tract acoustic radiation (right)	ptv	Chapter VI Diseases of the nervous system	0.0839915	34970	7	34963	-0.536714	0.00374281	-0.648583	0.375331	-1.38424	0.0870771
1072#173#ARHGEF1#Q92888#OID31133#v1#NeurologyII	ptv	OLINK Proteomics	0.0908424	45493	12	45481	-0.556634	-0.00304675	-0.482849	0.285539	-1.04251	0.0768128
1072#1255#HDAC9#Q9UKV0#OID30832#v1#NeurologyII	ptv	OLINK Proteomics	0.0363851	44185	11	44174	-0.640712	0.00200787	-0.633588	0.302767	-1.22702	-0.0401602
1072#2280#RGMB#Q6NW40#OID21045#v1#Neurology	ptv	OLINK Proteomics	0.0235358	45644	12	45632	0.909092	0.00857759	0.629474	0.27795	0.084687	1.17426
1072#827#DNAJB1#P25685#OID21363#v1#Oncology	ptv	OLINK Proteomics	0.0918126	45042	11	45031	-0.616326	-0.0161268	-0.497596	0.295143	-1.07608	0.0808892
25163#Mean MO in inferior cerebellar peduncle on FA skeleton (left)	ptv	Chapter VI Diseases of the nervous system	0.0497536	34972	7	34965	-0.56694	0.000463961	-0.709625	0.361658	-1.41849	-0.000763885
4195#Pulse wave reflection index	ptv	Chapter IX Diseases of the circulatory system	0.0564908	138330	31	138299	-0.260521	0.0116882	-0.326322	0.171096	-0.661668	0.00902277
1072#643#COMP#P49747#OID20405#v1#Cardiometabolic	ptv	OLINK Proteomics	0.0370086	44763	12	44751	0.512509	0.0102551	0.569412	0.273004	0.0343206	1.1045
1072#1002#FAM3B#P58499#OID21372#v1#Oncology	ptv	OLINK Proteomics	0.0754938	45042	11	45031	0.226734	0.0258539	0.514471	0.289436	-0.0528287	1.08177
1072#129#ANPEP#P15144#OID20350#v1#Cardiometabolic	ptv	OLINK Proteomics	0.079657	45364	12	45352	0.59256	-0.00885137	0.49679	0.28344	-0.0587564	1.05234
1072#1756#MRI1#Q9BV20#OID30891#v1#NeurologyII	ptv	OLINK Proteomics	0.00127766	44410	12	44398	-0.912234	0.000499177	-0.920052	0.285628	-1.47989	-0.360217
25335#Mean L3 in fornix cres+stria terminalis on FA skeleton (left)	ptv	Chapter VI Diseases of the nervous system	0.050522	34972	7	34965	0.746026	0.00869165	0.664147	0.339615	-0.00151005	1.3298
22336#R axis	ptv	Chapter IX Diseases of the circulatory system	0.00383844	21623	9	21614	-1.34529	-0.00160939	-0.945354	0.326947	-1.5862	-0.304513
1072#786#DDR1#Q08345#OID21009#v1#Neurology	ptv	OLINK Proteomics	0.0325388	45644	12	45632	0.582451	0.00352334	0.604479	0.282758	0.050268	1.15869
25910#Volume of grey matter in VIIIa Cerebellum (vermis)	ptv	Chapter VI Diseases of the nervous system	0.0804488	36929	9	36920	-0.920424	0.00682284	-0.560836	0.320819	-1.18965	0.0679791
1072#1349#IGFBPL1#Q8WX77#OID20155#v1#Cardiometabolic	ptv	OLINK Proteomics	0.0372134	45276	12	45264	-0.1364	0.0213455	-0.561821	0.269655	-1.09035	-0.0332918
25197#Mean MO in uncinate fasciculus on FA skeleton (left)	ptv	Chapter VI Diseases of the nervous system	0.0671179	34972	7	34965	-0.795568	-0.00801115	-0.686893	0.375159	-1.42222	0.0484297
1072#2423#SEZ6L#Q9BYH1#OID21488#v1#Oncology	ptv	OLINK Proteomics	0.0391979	45388	11	45377	0.491633	-0.0207947	0.589753	0.285988	0.0292127	1.15029
1072#379#CCER2#I3L3R5#OID30221#v1#CardiometabolicII	ptv	OLINK Proteomics	0.0499171	44457	12	44445	0.446432	0.013915	0.553613	0.282351	0.000200318	1.10703
1072#1337#IGBP1#P78318#OID31059#v1#NeurologyII	ptv	OLINK Proteomics	0.0682579	45520	12	45508	-0.488629	-0.00628376	-0.515234	0.282576	-1.06909	0.0386204
1072#1955#OXT#P01178#OID21047#v1#Neurology	ptv	OLINK Proteomics	0.0984176	45644	12	45632	-0.453895	-0.0197562	-0.468163	0.283287	-1.02341	0.0870849
1072#2788#TSC1#Q92574#OID30478#v1#InflammationII	ptv	OLINK Proteomics	0.0617208	44339	11	44328	0.842872	7.50215e-05	0.563563	0.301638	-0.0276524	1.15478
1072#1940#OMG#P23515#OID21352#v1#Oncology	ptv	OLINK Proteomics	0.0304693	45042	11	45031	1.00288	-0.00617967	0.639584	0.295556	0.0602896	1.21888
25577#Weighted-mean L1 in tract corticospinal tract (left)	ptv	Chapter VI Diseases of the nervous system	0.0609695	34970	7	34963	0.729503	0.00275298	0.688146	0.367251	-0.0316771	1.40797
1072#2437#SH3GLB2#Q9NR46#OID31145#v1#NeurologyII	ptv	OLINK Proteomics	0.00318238	45493	12	45481	-0.805452	-0.0126748	-0.82663	0.280242	-1.37591	-0.277352
1072#722#CTRC#Q99895#OID20752#v1#Inflammation	ptv	OLINK Proteomics	0.0993143	45230	11	45219	0.416658	-0.00492958	0.488782	0.296551	-0.0924633	1.07003
23292#Femur upper neck BMD (bone mineral density) (left)	ptv	Chapter XIII Diseases of the musculoskeletal system and connective tissue	0.0977523	7219	1	7218	1.74792	-0.0093758	1.50682	0.909881	-0.276812	3.29045
30820#Rheumatoid factor	ptv	Chapter XVIII Symptoms signs and abnormal clinical and laboratory findings not elsewhere classified	0.0142858	35570	12	35558	0.692169	-0.00342842	0.705123	0.287792	0.141042	1.2692
1072#1289#HPSE#Q9Y251#OID30409#v1#CardiometabolicII	ptv	OLINK Proteomics	0.0902568	45011	12	44999	-0.631882	-0.00236427	-0.486148	0.286969	-1.04861	0.0763153
1072#2737#TNFSF13#O75888#OID20733#v1#Inflammation	ptv	OLINK Proteomics	0.0818853	45452	11	45441	-0.580822	0.0193058	-0.491903	0.282721	-1.04604	0.0622346
1072#76#AHNAK#Q09666#OID30260#v1#CardiometabolicII	ptv	OLINK Proteomics	0.0630937	44457	12	44445	0.748067	0.0129175	0.515209	0.277206	-0.0281198	1.05854
1072#902#EGFR#P00533#OID20319#v1#Cardiometabolic	ptv	OLINK Proteomics	0.094765	45810	12	45798	0.0756887	-0.01753	0.462669	0.276912	-0.0800831	1.00542
1072#241#BCAM#P50895#OID21076#v1#Neurology	ptv	OLINK Proteomics	0.034884	45260	11	45249	1.15806	0.00801166	0.620402	0.294062	0.0440356	1.19677
1072#1480#JUN#P05412#OID20424#v1#Inflammation	ptv	OLINK Proteomics	0.0942823	44437	10	44427	-0.259827	0.00529204	-0.528546	0.315877	-1.14767	0.0905788
23248#Android total mass	ptv	Chapter XIII Diseases of the musculoskeletal system and connective tissue	0.0751141	35205	9	35196	0.733662	0.0131505	0.506631	0.284653	-0.0512978	1.06456
25597#Weighted-mean L2 in tract acoustic radiation (right)	ptv	Chapter VI Diseases of the nervous system	0.0277339	34970	7	34963	-0.78783	-0.00386654	-0.822387	0.373621	-1.5547	-0.0900766
25516#Weighted-mean MD in tract acoustic radiation (right)	ptv	Chapter VI Diseases of the nervous system	0.0593331	34970	7	34963	-0.782946	-0.00040212	-0.704497	0.373584	-1.43673	0.02774
1072#626#COCH#O43405#OID30305#v1#CardiometabolicII	ptv	OLINK Proteomics	0.0425939	45616	12	45604	-0.3549	0.0188632	-0.567957	0.280095	-1.11695	-0.0189655
1072#1333#IFNL2#Q8IZJ0#OID30791#v1#NeurologyII	ptv	OLINK Proteomics	0.0326302	44185	11	44174	0.477239	0.00373966	0.644552	0.301662	0.0532896	1.23581
1072#1475#JAM2#P57087#OID21064#v1#Neurology	ptv	OLINK Proteomics	0.0584781	45644	12	45632	0.677631	0.008043	0.517468	0.273482	-0.0185619	1.0535
25061#Mean FA in fornix on FA skeleton	ptv	Chapter VI Diseases of the nervous system	0.0969724	34972	7	34965	-0.315354	-0.00689761	-0.533327	0.321328	-1.16314	0.0964869
1072#2188#PTH1R#Q03431#OID20571#v1#Inflammation	ptv	OLINK Proteomics	0.0102958	45190	11	45179	-0.999509	0.0179639	-0.76253	0.297185	-1.34502	-0.180042
25888#Volume of grey matter in Amygdala (left)	ptv	Chapter VI Diseases of the nervous system	0.0250877	36929	9	36920	-0.773671	0.0115668	-0.662636	0.295801	-1.24241	-0.0828577
1072#320#C9#P02748#OID30698#v1#InflammationII	ptv	OLINK Proteomics	0.0917419	45669	12	45657	0.578102	-0.00342435	0.476923	0.28282	-0.0774079	1.03125
25343#Mean L3 in tapetum on FA skeleton (left)	ptv	Chapter VI Diseases of the nervous system	0.0961067	34972	7	34965	0.788879	0.0109806	0.598732	0.359799	-0.106486	1.30395
23256#Arm total mass (right)	ptv	Chapter XIII Diseases of the musculoskeletal system and connective tissue	0.0472891	13000	6	12994	1.11155	0.00423247	0.648698	0.326983	0.0077636	1.28963
1072#602#CLPS#P04118#OID21156#v1#Neurology	ptv	OLINK Proteomics	0.00245605	45183	11	45172	0.685961	-0.00331304	0.904777	0.298717	0.319286	1.49027
25744#Inverted temporal signal-to-noise ratio in artefact-cleaned pre-processed rfMRI	ptv	Chapter VI Diseases of the nervous system	0.0814342	35379	8	35371	-0.245142	-0.0119025	-0.567805	0.325861	-1.2065	0.0708933
1072#836#DNLZ#Q5SXM8#OID30822#v1#NeurologyII	ptv	OLINK Proteomics	0.0715885	44185	11	44174	0.665377	0.0104662	0.542461	0.301072	-0.0476441	1.13257
23310#Ribs BMC (bone mineral content)	ptv	Chapter XIII Diseases of the musculoskeletal system and connective tissue	0.0824952	35205	9	35196	0.417337	0.00147478	0.431961	0.248762	-0.0556216	0.919543
1072#619#CNTN1#Q12860#OID20307#v1#Cardiometabolic	ptv	OLINK Proteomics	0.0968361	45810	12	45798	0.0910014	-0.000581076	0.442864	0.266718	-0.0799066	0.965636
1072#506#CEACAM16#Q2WEN9#OID31495#v1#OncologyII	ptv	OLINK Proteomics	0.0125888	45423	12	45411	0.649696	-0.00234273	0.698769	0.280035	0.149896	1.24764
25169#Mean MO in anterior limb of internal capsule on FA skeleton (left)	ptv	Chapter VI Diseases of the nervous system	0.0259754	34972	7	34965	0.758917	0.000773269	0.774097	0.347647	0.0926975	1.4555
25891#Volume of grey matter in Ventral Striatum (right)	ptv	Chapter VI Diseases of the nervous system	0.0193922	36929	9	36920	-0.957186	0.0109225	-0.705788	0.301876	-1.29747	-0.114103
1072#1411#IL36A#Q9UHA7#OID30472#v1#InflammationII	ptv	OLINK Proteomics	0.0242913	44339	11	44328	0.69389	0.000675193	0.676478	0.300314	0.0878567	1.2651
1072#165#ARFIP1#P53367#OID31024#v1#NeurologyII	ptv	OLINK Proteomics	0.0162386	45520	12	45508	-0.974155	-0.00233813	-0.689422	0.286829	-1.25161	-0.127232
25023#Volume of accumbens (left)	ptv	Chapter VI Diseases of the nervous system	0.0610369	36920	9	36911	-0.753159	0.000820136	-0.571397	0.305024	-1.16925	0.0264587
1072#2152#PROK1#P58294#OID20543#v1#Inflammation	ptv	OLINK Proteomics	0.0783128	45190	11	45179	0.344611	-0.0206883	-0.386647	0.219611	-0.817087	0.0437939
1072#2757#TPBGL#P0DKB5#OID30928#v1#NeurologyII	ptv	OLINK Proteomics	0.00321203	44410	12	44398	0.600694	0.0081866	0.85205	0.28914	0.285331	1.41877
25168#Mean MO in anterior limb of internal capsule on FA skeleton (right)	ptv	Chapter VI Diseases of the nervous system	0.0660946	34972	7	34965	0.637096	0.00553663	0.622761	0.338855	-0.0414055	1.28693
1072#1302#HSP90B1#P14625#OID20829#v1#Neurology	ptv	OLINK Proteomics	0.0729006	43997	11	43986	-0.743527	0.00592376	-0.540884	0.301581	-1.13199	0.05022
1072#2576#STAU1#O95793#OID31210#v1#OncologyII	ptv	OLINK Proteomics	0.0316851	44039	12	44027	-0.458898	0.00863216	-0.621626	0.28934	-1.18874	-0.0545151
1072#1583#LHB#P01229#OID21248#v1#Oncology	ptv	OLINK Proteomics	0.0310656	44180	8	44172	-0.891123	0.0176111	-0.706634	0.327707	-1.34894	-0.0643231
1072#525#CEP152#O94986#OID31249#v1#OncologyII	ptv	OLINK Proteomics	0.0729715	44039	12	44027	0.757724	0.00188748	0.517986	0.288885	-0.048234	1.08421
1072#812#DIPK2B#Q9H7Y0#OID30582#v1#InflammationII	ptv	OLINK Proteomics	0.0364738	44654	12	44642	0.405881	0.0172031	0.564609	0.269932	0.035537	1.09368
1072#1898#NRCAM#Q92823#OID20229#v1#Cardiometabolic	ptv	OLINK Proteomics	0.0138047	45276	12	45264	0.657494	-0.0171789	0.704386	0.286056	0.143711	1.26506
1072#124#ANK2#Q01484#OID30161#v1#CardiometabolicII	ptv	OLINK Proteomics	0.0937208	44108	12	44096	0.546679	0.00253808	0.484827	0.289255	-0.0821173	1.05177
1072#1983#PCBP2#Q15366#OID31003#v1#NeurologyII	ptv	OLINK Proteomics	0.0278151	45520	12	45508	-0.782022	0.000608887	-0.628794	0.285821	-1.18901	-0.0685797
22404#Posterior thigh fat-free muscle volume (right)	ptv	Chapter XXI Factors influencing health status and contact with health services	0.0908193	21552	8	21544	-0.00202026	0.0068184	-0.370354	0.218993	-0.799596	0.0588887
1072#1006#FARSA#Q9Y285#OID30887#v1#NeurologyII	ptv	OLINK Proteomics	0.0952125	44410	12	44398	-0.342146	-0.00304498	-0.47811	0.286541	-1.03973	0.0835157
1072#1179#GLT8D2#Q9H1C3#OID20825#v1#Neurology	ptv	OLINK Proteomics	0.00792938	44217	11	44206	-0.892391	0.00378765	-0.799417	0.301078	-1.38954	-0.209299
1072#2085#PMCH#P20382#OID30172#v1#CardiometabolicII	ptv	OLINK Proteomics	0.0901937	44108	12	44096	0.227406	-0.00711171	0.48833	0.2882	-0.076547	1.05321
1072#1738#MMP8#P22894#OID21019#v1#Neurology	ptv	OLINK Proteomics	0.00574895	45565	12	45553	-0.751039	0.00601175	-0.787139	0.284999	-1.34574	-0.228536
25726#Weighted-mean ISOVF in tract superior longitudinal fasciculus (right)	ptv	Chapter VI Diseases of the nervous system	0.0418809	34969	7	34962	-1.0963	-0.00105172	-0.741998	0.364658	-1.45674	-0.0272562
25143#Mean MD in fornix cres+stria terminalis on FA skeleton (left)	ptv	Chapter VI Diseases of the nervous system	0.0514031	34972	7	34965	0.600018	0.010362	0.687914	0.353109	-0.00419005	1.38002
1072#504#CDSN#Q15517#OID20667#v1#Inflammation	ptv	OLINK Proteomics	0.0734038	45602	11	45591	0.809078	0.0156615	0.529903	0.295977	-0.0502163	1.11002
25555#Weighted-mean MO in tract inferior fronto-occipital fasciculus (right)	ptv	Chapter VI Diseases of the nervous system	0.0454096	34970	7	34963	-0.363674	-0.00207246	-0.747393	0.373526	-1.47952	-0.0152697
1072#1774#MTPN#P58546#OID20080#v1#Cardiometabolic	ptv	OLINK Proteomics	0.0878578	44454	12	44442	-0.404749	0.00940663	-0.491244	0.287808	-1.05535	0.072865
1072#627#COL15A1#P39059#OID30396#v1#CardiometabolicII	ptv	OLINK Proteomics	0.0369149	45606	12	45594	0.639236	0.000753614	0.579003	0.277464	0.0351685	1.12284
1072#2660#TGFB1#P01137#OID20621#v1#Inflammation	ptv	OLINK Proteomics	0.052881	45673	12	45661	-0.475662	0.0172413	-0.547681	0.282901	-1.10217	0.00681073
1072#2237#RALY#Q9UKM9#OID31382#v1#OncologyII	ptv	OLINK Proteomics	0.0782545	45424	12	45412	0.601849	-0.000781136	0.506673	0.287728	-0.0572784	1.07062
1072#1148#GGA1#Q9UJY5#OID20838#v1#Neurology	ptv	OLINK Proteomics	0.0622786	44217	11	44206	-0.571798	0.00995841	-0.560332	0.30055	-1.14941	0.0287516
25882#Volume of grey matter in Putamen (left)	ptv	Chapter VI Diseases of the nervous system	0.00767596	36929	9	36920	-0.744764	0.00582722	-0.873689	0.327697	-1.51599	-0.231393
1072#1759#MRPL46#Q9H2W6#OID20858#v1#Neurology	ptv	OLINK Proteomics	0.0636511	44217	11	44206	-0.0507411	0.00393816	-0.558719	0.301251	-1.14918	0.0317384
1072#989#FABP1#P07148#OID20778#v1#Inflammation	ptv	OLINK Proteomics	0.0402281	45225	10	45215	-0.694884	-0.00838819	-0.623155	0.303762	-1.21853	-0.0277765
1072#14#ACE2#Q9BYF1#OID20105#v1#Cardiometabolic	ptv	OLINK Proteomics	0.0541303	44454	12	44442	-0.163815	-0.00481554	-0.493965	0.256493	-0.996696	0.00876541
23108#Impedance of leg (left)	ptv	Chapter XXI Factors influencing health status and contact with health services	0.0732604	412003	98	411905	0.112797	-0.0115061	0.163224	0.0911253	-0.0153783	0.341827
25020#Volume of hippocampus (right)	ptv	Chapter VI Diseases of the nervous system	0.045785	36920	9	36911	-0.502292	0.00796712	-0.621608	0.311203	-1.23157	-0.0116417
1072#935#ENSA#O43768#OID31355#v1#OncologyII	ptv	OLINK Proteomics	0.0459986	45424	12	45412	-0.763132	0.00456478	-0.575813	0.288561	-1.1414	-0.010228
1072#762#DAPP1#Q9UN19#OID20524#v1#Inflammation	ptv	OLINK Proteomics	0.047322	45190	11	45179	-0.809671	0.00053987	-0.595361	0.300163	-1.18368	-0.00703717
12678#Central pulse pressure during PWA	ptv	Chapter IX Diseases of the circulatory system	0.0504823	37355	8	37347	-0.630743	0.00407372	-0.640074	0.32725	-1.28149	0.00134499
25363#Mean ICVF in posterior limb of internal capsule on FA skeleton (left)	ptv	Chapter VI Diseases of the nervous system	0.0578636	34970	7	34963	-0.719529	-0.000897036	-0.695579	0.366713	-1.41435	0.0231909
23318#Legs combined bone area	ptv	Chapter XIII Diseases of the musculoskeletal system and connective tissue	0.0988891	35205	9	35196	-0.128009	0.0139187	-0.378865	0.229572	-0.828833	0.0711041
1072#1503#KIR3DL1#P43629#OID21185#v1#Oncology	ptv	OLINK Proteomics	0.0653932	44180	8	44172	0.494194	-0.0162814	0.651641	0.353652	-0.0415227	1.34481
1072#1958#PADI2#Q9Y2J8#OID20467#v1#Inflammation	ptv	OLINK Proteomics	0.00595952	44437	10	44427	0.936539	-0.0025212	0.866609	0.315115	0.248978	1.48424
1072#1670#MAP3K5#Q99683#OID21253#v1#Oncology	ptv	OLINK Proteomics	0.0849276	44180	8	44172	0.382928	-0.00524294	0.589851	0.342375	-0.0812096	1.26091
1072#1410#IL34#Q6ZMJ4#OID20809#v1#Neurology	ptv	OLINK Proteomics	0.0235146	44143	11	44132	-0.713843	0.0036432	-0.686979	0.303296	-1.28144	-0.0925143
1072#950#EPHX2#P34913#OID20119#v1#Cardiometabolic	ptv	OLINK Proteomics	0.081273	44454	12	44442	-0.393826	-0.000124755	-0.501682	0.287763	-1.0657	0.0623383
1072#1578#LGALS4#P56470#OID20748#v1#Inflammation	ptv	OLINK Proteomics	0.00984206	45225	10	45215	-0.99949	0.00152065	-0.781659	0.3028	-1.37515	-0.188167
23237#Total BMD (bone mineral density) (left)	ptv	Chapter XIII Diseases of the musculoskeletal system and connective tissue	0.0587442	12999	6	12993	0.68801	-0.00270896	0.608203	0.321755	-0.0224833	1.23889
1072#1361#IL10RA#Q13651#OID20420#v1#Inflammation	ptv	OLINK Proteomics	0.00386136	44437	10	44427	0.93546	0.00841241	0.909911	0.314911	0.29268	1.52714
1072#733#CTSV#O60911#OID21405#v1#Oncology	ptv	OLINK Proteomics	0.0899164	45466	11	45455	-0.602426	-0.0315098	-0.473367	0.279129	-1.02046	0.0737293
1072#1145#GFRA2#O00451#OID21330#v1#Oncology	ptv	OLINK Proteomics	0.00304854	45042	11	45031	0.771017	0.0128028	0.885181	0.298749	0.299629	1.47073
1072#2301#RNF4#P78317#OID31321#v1#OncologyII	ptv	OLINK Proteomics	0.00852817	44858	12	44846	0.580282	0.00316374	0.759032	0.288548	0.193474	1.32459
1072#2041#PHLDB1#Q86UU1#OID31467#v1#OncologyII	ptv	OLINK Proteomics	0.00669086	45423	12	45411	0.599185	0.00458785	0.760433	0.280398	0.210848	1.31002
1072#1101#FZD10#Q9ULW2#OID30931#v1#NeurologyII	ptv	OLINK Proteomics	0.0864083	44410	12	44398	-0.477858	0.00621479	-0.495267	0.288837	-1.06139	0.0708584
5097#6mm weak meridian (left)	ptv	Chapter VII Diseases of the eye and adnexa	0.0282888	76430	16	76414	-0.540106	-0.00299887	-0.529036	0.241206	-1.0018	-0.0562743
1072#2417#SERPINH1#P50454#OID31322#v1#OncologyII	ptv	OLINK Proteomics	0.0867119	44858	12	44846	-0.464067	-0.00323789	-0.489105	0.285519	-1.04873	0.0705163
1072#2704#TMEM25#Q86YD3#OID31015#v1#NeurologyII	ptv	OLINK Proteomics	0.0641937	45520	12	45508	0.234319	0.000414043	0.53121	0.287005	-0.0313235	1.09374
1072#2793#TSPAN1#O60635#OID20078#v1#Cardiometabolic	ptv	OLINK Proteomics	0.0476291	44454	12	44442	0.785059	0.00192122	0.515841	0.260432	0.00539108	1.02629
30750#Glycated haemoglobin (HbA1c)	ptv	Chapter XVIII Symptoms signs and abnormal clinical and laboratory findings not elsewhere classified	0.0342753	400339	95	400244	0.0801189	-0.0241461	0.204747	0.0967237	0.0151717	0.394323
1072#2679#TIE1#P35590#OID20303#v1#Cardiometabolic	ptv	OLINK Proteomics	0.0259754	45810	12	45798	1.0333	-0.0179296	0.633499	0.284507	0.0758599	1.19114
1072#1528#KLRF1#Q9NZS2#OID30464#v1#InflammationII	ptv	OLINK Proteomics	0.0438737	44339	11	44328	0.466317	0.0146547	0.576957	0.286281	0.0158414	1.13807
1072#339#CACNB3#P54284#OID31039#v1#NeurologyII	ptv	OLINK Proteomics	0.0429263	45520	12	45508	-0.552968	-0.00121777	-0.579876	0.286432	-1.14129	-0.0184653
5132#3mm strong meridian (right)	ptv	Chapter VII Diseases of the eye and adnexa	0.0084953	88024	17	88007	-0.469244	-0.00191616	-0.617841	0.234761	-1.07797	-0.157711
20010#Interpolated Year when operation took place	ptv	Chapter XXI Factors influencing health status and contact with health services	0.0910229	330068	79	329989	-0.257522	-0.0261194	-0.186954	0.110622	-0.40377	0.0298612
23027#JC VP1 antigen for Human Polyomavirus JCV	ptv	Chapter I Certain infectious and parasitic diseases	0.0238359	8098	1	8097	2.3417	-0.0167489	2.25984	0.999844	0.299887	4.21979
1072#2744#TNPO1#Q92973#OID31330#v1#OncologyII	ptv	OLINK Proteomics	0.0977682	44858	12	44846	0.426552	0.00341091	0.47883	0.289183	-0.0879727	1.04563
1072#469#CD84#Q9UIB8#OID20607#v1#Inflammation	ptv	OLINK Proteomics	0.0346268	45190	11	45179	-0.759362	0.0100614	-0.631162	0.298738	-1.21669	-0.0456303
1072#2203#PTPRS#Q13332#OID20306#v1#Cardiometabolic	ptv	OLINK Proteomics	0.0815726	45810	12	45798	0.366383	0.00525392	0.499139	0.286586	-0.0625742	1.06085
1072#311#C2#P06681#OID20410#v1#Cardiometabolic	ptv	OLINK Proteomics	0.0933038	45352	12	45340	0.603527	-0.00180937	0.473343	0.282044	-0.0794687	1.02615
1072#676#CRH#P06850#OID21257#v1#Oncology	ptv	OLINK Proteomics	0.0247397	44113	8	44105	0.807018	0.0256831	0.77925	0.347024	0.0990764	1.45942
25165#Mean MO in superior cerebellar peduncle on FA skeleton (left)	ptv	Chapter VI Diseases of the nervous system	0.0926941	34972	7	34965	-0.373321	0.00900097	-0.627075	0.372948	-1.35807	0.103915
25245#Mean L1 in uncinate fasciculus on FA skeleton (left)	ptv	Chapter VI Diseases of the nervous system	0.0373891	34972	7	34965	-0.915092	-0.00250539	-0.780999	0.375197	-1.5164	-0.0456004
1072#1526#KLRC1#P26715#OID30855#v1#NeurologyII	ptv	OLINK Proteomics	0.0230705	44185	11	44174	-0.482646	-7.52949e-05	-0.68542	0.301636	-1.27663	-0.0942089
1072#1075#FOLR1#P15328#OID21529#v1#Oncology	ptv	OLINK Proteomics	0.0842213	45162	11	45151	0.303141	0.0215309	0.488677	0.283006	-0.0660187	1.04337
1072#1350#IGFL4#Q6B9Z1#OID30500#v1#InflammationII	ptv	OLINK Proteomics	0.0880055	44339	11	44328	0.363287	0.00722713	0.515165	0.301963	-0.0766884	1.10702
25729#Weighted-mean ISOVF in tract uncinate fasciculus (left)	ptv	Chapter VI Diseases of the nervous system	0.00791964	34969	7	34962	-0.739205	-0.00281491	-0.971253	0.365734	-1.6881	-0.254404
4233#Mean signal-to-noise ratio (SNR) (left)	ptv	Chapter VI Diseases of the nervous system	0.0929296	133811	29	133782	-0.394669	-0.0390733	-0.300996	0.179148	-0.652122	0.0501304
1072#1019#FCN1#O00602#OID30690#v1#InflammationII	ptv	OLINK Proteomics	0.074035	45591	12	45579	-0.391585	0.0408794	-0.506098	0.2833	-1.06137	0.0491747
1072#2396#SERPINA1#P01009#OID30750#v1#InflammationII	ptv	OLINK Proteomics	0.00203017	44791	12	44779	0.519052	0.000569225	0.8899	0.28837	0.324689	1.45511
1072#1077#FOLR3#P41439#OID21485#v1#Oncology	ptv	OLINK Proteomics	0.0547277	45246	11	45235	0.362475	-0.0220383	0.570002	0.296709	-0.0115522	1.15156
1072#1394#IL20#Q9NYY1#OID20453#v1#Inflammation	ptv	OLINK Proteomics	0.063311	44437	10	44427	-0.507116	-0.000773832	-0.586384	0.315761	-1.20528	0.0325139
1072#1739#MMP9#P14780#OID21103#v1#Neurology	ptv	OLINK Proteomics	0.0280258	45183	11	45172	-0.519494	0.0134486	-0.648289	0.29508	-1.22665	-0.0699277
1072#701#CSF3#P09919#OID20491#v1#Inflammation	ptv	OLINK Proteomics	0.00919726	44437	10	44427	0.35775	-0.0234917	0.805634	0.309295	0.199412	1.41186
1072#1660#MAN2B2#Q9Y2E5#OID30306#v1#CardiometabolicII	ptv	OLINK Proteomics	0.0825741	45616	12	45604	-0.250764	0.000704898	-0.49282	0.283886	-1.04924	0.0636007
1072#1740#MMUT#P22033#OID30159#v1#CardiometabolicII	ptv	OLINK Proteomics	0.0264635	44108	12	44096	-0.519177	-0.00115596	-0.641566	0.28907	-1.20815	-0.0749843
30760#HDL cholesterol	ptv	Chapter XVIII Symptoms signs and abnormal clinical and laboratory findings not elsewhere classified	0.0676951	366365	90	366275	-0.00632812	0.0110493	0.173994	0.095233	-0.0126597	0.360648
1072#2401#SERPINA5#P05154#OID30763#v1#InflammationII	ptv	OLINK Proteomics	0.0711509	45104	12	45092	-0.522454	0.0254676	-0.507659	0.281321	-1.05905	0.0437344
1072#2374#SDC1#P18827#OID20169#v1#Cardiometabolic	ptv	OLINK Proteomics	0.0637911	45276	12	45264	0.944092	0.00755987	0.515803	0.278259	-0.0295883	1.06119
1072#1444#IRAK4#Q9NWZ3#OID20577#v1#Inflammation	ptv	OLINK Proteomics	0.0556311	45190	11	45179	-0.856792	0.000588949	-0.572397	0.299064	-1.15857	0.0137727
1072#2676#THTPA#Q9BU02#OID31375#v1#OncologyII	ptv	OLINK Proteomics	0.0346486	45347	12	45335	-0.575554	0.000342307	-0.604344	0.286079	-1.16506	-0.0436238
25399#Mean OD in corticospinal tract on FA skeleton (left)	ptv	Chapter VI Diseases of the nervous system	0.0510805	34970	7	34963	-1.19001	-0.00355722	-0.718297	0.368193	-1.43997	0.00337328
1072#1731#MMP1#P03956#OID20672#v1#Inflammation	ptv	OLINK Proteomics	0.019172	43610	11	43599	-0.365802	0.0179802	-0.699286	0.298552	-1.28445	-0.114118
23468#NMR Phenylalanine	ptv	NMR Metabolomics	0.0305406	100575	28	100547	0.240323	-2.49224e-05	0.402665	0.186157	0.0377992	0.76753
1072#1339#IGDCC4#Q8TDY8#OID30402#v1#CardiometabolicII	ptv	OLINK Proteomics	0.0131122	45606	12	45594	0.743228	-0.0228778	0.669886	0.270028	0.140627	1.19914
1072#1624#LRTM2#Q8N967#OID31020#v1#NeurologyII	ptv	OLINK Proteomics	0.0222878	45520	12	45508	0.373782	-0.000998575	0.637772	0.279051	0.0908278	1.18472
1072#1945#ORM1#P02763#OID30768#v1#InflammationII	ptv	OLINK Proteomics	0.0622703	45460	12	45448	0.495182	0.0228502	0.533627	0.286217	-0.0273635	1.09462
1072#1819#NCAM1#P13591#OID20354#v1#Cardiometabolic	ptv	OLINK Proteomics	0.0257282	45432	12	45420	0.550746	-0.00922784	0.611956	0.274375	0.0741765	1.14973
1072#1320#ID4#P47928#OID31284#v1#OncologyII	ptv	OLINK Proteomics	0.005075	44858	12	44846	0.845478	0.00170545	0.807903	0.288292	0.242845	1.37296
1072#2201#PTPRN2#Q92932#OID20912#v1#Neurology	ptv	OLINK Proteomics	0.0341699	44766	12	44754	0.538281	0.0044594	0.599551	0.283057	0.0447539	1.15435
1072#2310#RPA2#P15927#OID30453#v1#InflammationII	ptv	OLINK Proteomics	0.0160654	44339	11	44328	-0.780298	-0.00052515	-0.723779	0.300633	-1.31302	-0.134533
1072#1742#MNAT1#P51948#OID31327#v1#OncologyII	ptv	OLINK Proteomics	0.00519103	44858	12	44846	0.549769	0.0087251	0.809356	0.289565	0.241803	1.37691
25437#Mean OD in uncinate fasciculus on FA skeleton (left)	ptv	Chapter VI Diseases of the nervous system	0.0147308	34970	7	34963	1.2349	0.00244365	0.92192	0.377983	0.181061	1.66278
5096#3mm weak meridian (left)	ptv	Chapter VII Diseases of the eye and adnexa	0.00311972	88012	18	87994	-0.603925	-0.00376228	-0.673104	0.227725	-1.11944	-0.226764
25385#Mean ICVF in superior longitudinal fasciculus on FA skeleton (left)	ptv	Chapter VI Diseases of the nervous system	0.0307078	34970	7	34963	-0.823954	-0.00603183	-0.781704	0.361745	-1.49074	-0.0726726
1072#1838#NEDD4L#Q96PU5#OID30521#v1#InflammationII	ptv	OLINK Proteomics	0.0312566	44339	11	44328	-0.701866	-0.00372608	-0.634903	0.294774	-1.21267	-0.0571397
25182#Mean MO in sagittal stratum on FA skeleton (right)	ptv	Chapter VI Diseases of the nervous system	0.0592625	34972	7	34965	-0.700227	0.0060934	-0.704495	0.373479	-1.43653	0.0275364
25892#Volume of grey matter in Brain-Stem	ptv	Chapter VI Diseases of the nervous system	0.0173783	36929	9	36920	-0.683542	0.00524157	-0.708099	0.297682	-1.29156	-0.124635
1072#2891#WFDC2#Q14508#OID21505#v1#Oncology	ptv	OLINK Proteomics	0.0852003	42977	10	42967	0.558701	0.0250523	0.485981	0.282331	-0.0673927	1.03936
1072#1235#GUCY2C#P25092#OID31318#v1#OncologyII	ptv	OLINK Proteomics	0.0484945	44858	12	44846	0.355449	0.00687129	0.569502	0.288639	0.00376575	1.13524
1072#2186#PTGR1#Q14914#OID30297#v1#CardiometabolicII	ptv	OLINK Proteomics	0.0301994	45616	12	45604	-0.891026	-0.0331606	-0.607958	0.280484	-1.15771	-0.0582052
1072#2687#TIMP3#P35625#OID20684#v1#Inflammation	ptv	OLINK Proteomics	0.0613792	45452	11	45441	-0.698582	0.0225768	-0.555921	0.297157	-1.13835	0.0265111
25207#Mean L1 in corticospinal tract on FA skeleton (left)	ptv	Chapter VI Diseases of the nervous system	0.0744079	34972	7	34965	0.553767	0.00825861	0.669505	0.375251	-0.0659997	1.40501
1072#1642#LYN#P07948#OID21350#v1#Oncology	ptv	OLINK Proteomics	0.0890613	45042	11	45031	-0.669981	-0.0121626	-0.508061	0.298788	-1.09369	0.0775683
1072#831#DNAJB8#Q8NHS0#OID20093#v1#Cardiometabolic	ptv	OLINK Proteomics	0.0403983	44454	12	44442	-0.547397	0.000174656	-0.589418	0.287561	-1.15304	-0.025793
25007#Volume of white matter (normalised for head size)	ptv	Chapter VI Diseases of the nervous system	0.0589373	36933	9	36924	-0.318439	-0.0018153	-0.597548	0.316378	-1.21766	0.0225606
1072#1367#IL12RB2#Q99665#OID30422#v1#InflammationII	ptv	OLINK Proteomics	0.0722617	44339	11	44328	0.123423	0.0242593	0.539896	0.300358	-0.0488107	1.1286
25099#Mean FA in superior fronto-occipital fasciculus on FA skeleton (left)	ptv	Chapter VI Diseases of the nervous system	0.0486432	34972	7	34965	-0.783318	-0.00677389	-0.700773	0.355402	-1.39737	-0.00417333
25907#Volume of grey matter in VIIb Cerebellum (vermis)	ptv	Chapter VI Diseases of the nervous system	0.055511	36929	9	36920	-0.90259	-0.00559296	-0.621717	0.324671	-1.25808	0.0146468
4120#Heel broadband ultrasound attenuation (right)	ptv	Chapter XIII Diseases of the musculoskeletal system and connective tissue	0.095639	133428	31	133397	-0.14731	-0.0220587	-0.277523	0.166542	-0.603941	0.048896
1072#1331#IFNGR2#P38484#OID20941#v1#Neurology	ptv	OLINK Proteomics	0.00299514	44914	12	44902	0.853432	-0.0274237	0.846049	0.285019	0.287408	1.40469
25701#Weighted-mean OD in tract superior thalamic radiation (right)	ptv	Chapter VI Diseases of the nervous system	0.0982099	34969	7	34962	-0.288667	-0.00578451	-0.576555	0.348658	-1.25994	0.106826
1072#2526#SORT1#Q99523#OID20213#v1#Cardiometabolic	ptv	OLINK Proteomics	0.0878348	45201	12	45189	-0.637961	0.0221141	-0.484353	0.283751	-1.04051	0.0718025
1072#620#CNTN2#Q02246#OID21426#v1#Oncology	ptv	OLINK Proteomics	0.00873995	45621	12	45609	0.892948	-0.0148995	0.730559	0.278608	0.184483	1.27664
1072#2150#PROC#P04070#OID20402#v1#Cardiometabolic	ptv	OLINK Proteomics	0.0601055	45352	12	45340	-0.865485	0.0124459	-0.523026	0.278195	-1.06829	0.0222417
1072#2039#PGR#P06401#OID30460#v1#InflammationII	ptv	OLINK Proteomics	0.074926	44339	11	44328	-0.632442	0.00087526	-0.539085	0.302693	-1.13237	0.0541999
1072#822#DMD#P11532#OID30223#v1#CardiometabolicII	ptv	OLINK Proteomics	0.0561877	44457	12	44445	0.589373	0.00461327	0.538713	0.282104	-0.0142153	1.09164
1072#936#ENTPD2#Q9Y5L3#OID21260#v1#Oncology	ptv	OLINK Proteomics	0.0918168	44180	8	44172	-0.552662	-0.011339	-0.5891	0.349422	-1.27397	0.0957732
1072#1116#GALNT7#Q86SF2#OID21377#v1#Oncology	ptv	OLINK Proteomics	0.0596938	45042	11	45031	0.503986	-0.0134676	0.562322	0.298616	-0.0229698	1.14761
1072#2529#SOX2#P48431#OID30981#v1#NeurologyII	ptv	OLINK Proteomics	0.0856638	45447	12	45435	0.31641	0.00278107	0.496578	0.288915	-0.0697009	1.06286
1072#1502#KIR2DS4#P43632#OID31432#v1#OncologyII	ptv	OLINK Proteomics	0.0527489	45423	12	45411	0.296637	-0.0124949	0.559993	0.2891	-0.00664777	1.12663
5098#6mm weak meridian (right)	ptv	Chapter VII Diseases of the eye and adnexa	0.0200438	77285	15	77270	-0.632337	-0.00309235	-0.580651	0.24968	-1.07002	-0.0912784
1072#1111#GAL#P22466#OID20727#v1#Inflammation	ptv	OLINK Proteomics	0.07268	45452	11	45441	0.639777	0.00200123	0.517772	0.288472	-0.0476383	1.08318
1072#290#BST1#Q10588#OID21051#v1#Neurology	ptv	OLINK Proteomics	0.0467117	45644	12	45632	0.341402	0.0110805	0.571279	0.287225	0.00831317	1.13425
1072#956#ERBB3#P21860#OID20705#v1#Inflammation	ptv	OLINK Proteomics	0.0820134	45090	11	45079	-0.275044	-0.00777528	-0.488571	0.280923	-1.03919	0.0620437
1072#804#DGCR6#Q14129#OID30859#v1#NeurologyII	ptv	OLINK Proteomics	0.0436969	44185	11	44174	0.754517	0.000250983	0.607471	0.301169	0.0171748	1.19777
1072#1850#NFATC3#Q12968#OID20470#v1#Inflammation	ptv	OLINK Proteomics	0.00703371	44437	10	44427	-0.996916	0.0237414	-0.848705	0.314875	-1.46587	-0.231544
23223#Arm BMD (bone mineral density) (right)	ptv	Chapter XIII Diseases of the musculoskeletal system and connective tissue	0.059679	13000	6	12994	0.546858	-0.00118509	0.538415	0.285886	-0.021963	1.09879
23247#Android tissue fat percentage	ptv	Chapter XIII Diseases of the musculoskeletal system and connective tissue	0.0722348	35205	9	35196	0.099064	-0.00196637	0.594096	0.330478	-0.0536505	1.24184
23242#Trunk BMD (bone mineral density) (left)	ptv	Chapter XIII Diseases of the musculoskeletal system and connective tissue	0.0447594	12999	6	12993	0.988673	-0.00152379	0.682068	0.339827	0.0159571	1.34818
1072#2601#SUOX#P51687#OID31031#v1#NeurologyII	ptv	OLINK Proteomics	0.0933533	45520	12	45508	-0.460732	0.0088168	-0.472393	0.281521	-1.02418	0.0793925
1072#1832#NDUFS6#O75380#OID21224#v1#Oncology	ptv	OLINK Proteomics	0.0260141	44180	8	44172	-0.710361	0.00521786	-0.779053	0.349967	-1.46499	-0.0931116
25304#Mean L3 in medial lemniscus on FA skeleton (right)	ptv	Chapter VI Diseases of the nervous system	0.0803406	34972	7	34965	0.774688	-0.0055985	0.64293	0.367648	-0.0776723	1.36353
5255#Intra-ocular pressure Goldmann-correlated (right)	ptv	Chapter VII Diseases of the eye and adnexa	0.0866731	89540	18	89522	-0.350566	0.0220336	-0.400044	0.233502	-0.857706	0.0576183
1072#1150#GGCT#O75223#OID30304#v1#CardiometabolicII	ptv	OLINK Proteomics	0.0892488	45543	12	45531	-0.646337	-0.0113455	-0.483143	0.2843	-1.04038	0.0740904
5135#3mm strong meridian (left)	ptv	Chapter VII Diseases of the eye and adnexa	0.00278511	88012	18	87994	-0.523984	0.00118568	-0.680715	0.227619	-1.12685	-0.234585
23333#Femur total area (left)	ptv	Chapter XIII Diseases of the musculoskeletal system and connective tissue	0.0705877	35136	9	35127	-0.0681056	0.0186002	-0.393811	0.217795	-0.820696	0.0330734
1072#713#CST7#O76096#OID20704#v1#Inflammation	ptv	OLINK Proteomics	0.0165206	45310	11	45299	-0.73362	0.00416204	-0.71673	0.298974	-1.30272	-0.130735
23225#Arms BMD (bone mineral density)	ptv	Chapter XIII Diseases of the musculoskeletal system and connective tissue	0.0493411	35205	9	35196	0.0189582	0.00510029	0.449962	0.228907	0.00129766	0.898627
1072#2355#SCG3#Q8WXD2#OID20728#v1#Inflammation	ptv	OLINK Proteomics	0.0689995	45300	11	45289	0.609384	-0.00433401	0.536337	0.294939	-0.0417487	1.11442
1072#1518#KLK15#Q9H2R5#OID31427#v1#OncologyII	ptv	OLINK Proteomics	0.0535155	45356	12	45344	0.0639129	0.0254048	0.557272	0.288624	-0.00843597	1.12298
23243#Trunk BMD (bone mineral density) (right)	ptv	Chapter XIII Diseases of the musculoskeletal system and connective tissue	0.0550687	12999	6	12993	0.812115	-0.00507931	0.646407	0.336932	-0.0140299	1.30684
1072#169#ARHGAP25#P42331#OID21255#v1#Oncology	ptv	OLINK Proteomics	0.0586885	44180	8	44172	-0.764563	-0.0019316	-0.660041	0.349123	-1.34433	0.0242462
1072#631#COL28A1#Q2UY09#OID30969#v1#NeurologyII	ptv	OLINK Proteomics	0.0951691	44410	12	44398	-0.585321	0	-0.468489	0.280738	-1.01874	0.0817631
25889#Volume of grey matter in Amygdala (right)	ptv	Chapter VI Diseases of the nervous system	0.0833595	36929	9	36920	-0.897497	0.00635431	-0.510713	0.294943	-1.08881	0.0673838
5099#3mm weak meridian (right)	ptv	Chapter VII Diseases of the eye and adnexa	0.010263	88024	17	88007	-0.556076	-0.00460791	-0.602553	0.23474	-1.06264	-0.142464
25685#Weighted-mean OD in tract corticospinal tract (left)	ptv	Chapter VI Diseases of the nervous system	0.0681249	34969	7	34962	-0.355005	-0.000989858	-0.662234	0.36302	-1.37377	0.0492965
1072#1169#GKN1#Q9NS71#OID20885#v1#Neurology	ptv	OLINK Proteomics	0.0250895	43363	11	43352	-0.733001	0.0190286	-0.668121	0.298255	-1.25271	-0.0835357
1072#571#CINP#Q9BW66#OID31328#v1#OncologyII	ptv	OLINK Proteomics	0.0388101	44858	12	44846	0.722324	0.00378166	0.597119	0.288986	0.0307014	1.16354
1072#408#CCND2#P30279#OID31316#v1#OncologyII	ptv	OLINK Proteomics	0.0473328	44858	12	44846	0.670597	-0.00693309	0.570323	0.287553	0.00671373	1.13393
1072#669#CRACR2A#Q9BSW2#OID21249#v1#Oncology	ptv	OLINK Proteomics	0.0964858	44180	8	44172	0.768209	-0.0101223	0.572704	0.344552	-0.102624	1.24803
1072#2441#SHH#Q15465#OID30516#v1#InflammationII	ptv	OLINK Proteomics	0.0389533	44339	11	44328	0.71737	-0.00252573	0.621817	0.30116	0.0315386	1.21209
1072#730#CTSL#P07711#OID20228#v1#Cardiometabolic	ptv	OLINK Proteomics	0.0484005	45276	12	45264	0.41044	0.000882181	0.546942	0.277089	0.00384379	1.09004
1072#2739#TNFSF14#O43557#OID20953#v1#Neurology	ptv	OLINK Proteomics	0.097058	44914	12	44902	-0.346712	0.0126426	-0.476394	0.287102	-1.03912	0.08633
12676#Peripheral pulse pressure during PWA	ptv	Chapter IX Diseases of the circulatory system	0.0590063	37355	8	37347	-0.615519	0.0037848	-0.626622	0.331861	-1.27708	0.0238354
25671#Weighted-mean ICVF in tract superior longitudinal fasciculus (left)	ptv	Chapter VI Diseases of the nervous system	0.0327508	34969	7	34962	-1.0695	-0.00194878	-0.772079	0.361594	-1.48081	-0.0633432
1072#2865#VSIG10#Q8N0Z9#OID31400#v1#OncologyII	ptv	OLINK Proteomics	0.0171717	45424	12	45412	-0.668211	-0.024828	-0.680497	0.285551	-1.24018	-0.120812
1072#1781#MUC2#Q02817#OID30377#v1#CardiometabolicII	ptv	OLINK Proteomics	0.0425027	45606	12	45594	0.290621	-0.0149756	0.579689	0.285755	0.0196042	1.13977
1072#1889#NPM1#P06748#OID20961#v1#Neurology	ptv	OLINK Proteomics	0.09531	12107	5	12102	-0.380827	-0.013152	-0.735594	0.440961	-1.59995	0.128761
25711#Weighted-mean ISOVF in tract parahippocampal part of cingulum (right)	ptv	Chapter VI Diseases of the nervous system	0.0253799	34969	7	34962	-0.787896	-0.00528958	-0.809592	0.362126	-1.51937	-0.0998144
1072#1079#FOSB#P53539#OID20791#v1#Neurology	ptv	OLINK Proteomics	0.0845813	44217	11	44206	0.634722	0.00935637	0.519431	0.301165	-0.0708572	1.10972
1072#2360#SCGN#O76038#OID20457#v1#Inflammation	ptv	OLINK Proteomics	0.0948027	44437	10	44427	-0.463823	0.0138296	-0.516862	0.309382	-1.12326	0.0895326
25232#Mean L1 in external capsule on FA skeleton (right)	ptv	Chapter VI Diseases of the nervous system	0.0981783	34972	7	34965	-0.953571	0.0041138	-0.603072	0.36466	-1.31782	0.111673
1072#1009#FBLN2#P98095#OID30378#v1#CardiometabolicII	ptv	OLINK Proteomics	0.0214495	45606	12	45594	0.862381	0.019036	0.623452	0.27106	0.0921711	1.15473
1072#2027#PF4#P02776#OID30764#v1#InflammationII	ptv	OLINK Proteomics	0.0559736	45391	12	45379	-0.703567	0.00354229	-0.549199	0.287345	-1.1124	0.0140011
25883#Volume of grey matter in Putamen (right)	ptv	Chapter VI Diseases of the nervous system	0.0478328	36929	9	36920	-0.56618	0.00483161	-0.646252	0.326569	-1.28634	-0.00616845
1072#496#CDHR5#Q9HBB8#OID20193#v1#Cardiometabolic	ptv	OLINK Proteomics	0.00885655	45276	12	45264	0.48266	-0.00134778	0.744645	0.28447	0.187079	1.30221
1072#1914#NTRK3#Q16288#OID21057#v1#Neurology	ptv	OLINK Proteomics	0.00304729	45644	12	45632	0.646068	-0.00182241	0.829612	0.279983	0.280842	1.37838
1072#24#ACTA2#P62736#OID20079#v1#Cardiometabolic	ptv	OLINK Proteomics	0.0577139	44454	12	44442	-0.632911	0.0247788	-0.478528	0.252133	-0.972714	0.0156584
1072#1977#PAXX#Q9BUH6#OID30591#v1#InflammationII	ptv	OLINK Proteomics	0.00880888	44654	12	44642	-0.635531	-0.000620573	-0.738426	0.281896	-1.29095	-0.185905
25562#Weighted-mean MO in tract posterior thalamic radiation (right)	ptv	Chapter VI Diseases of the nervous system	0.0107303	34970	7	34963	-0.899374	0.00219619	-0.950856	0.372666	-1.68129	-0.22042
1072#2012#PDIA5#Q14554#OID31209#v1#OncologyII	ptv	OLINK Proteomics	0.0873286	44039	12	44027	-0.709134	0.00576312	-0.491801	0.287653	-1.05561	0.0720051
25387#Mean ICVF in superior fronto-occipital fasciculus on FA skeleton (left)	ptv	Chapter VI Diseases of the nervous system	0.0430191	34970	7	34963	-0.898169	-0.0130847	-0.672011	0.332087	-1.32291	-0.0211095
1072#1787#MYCBP2#O75592#OID30996#v1#NeurologyII	ptv	OLINK Proteomics	0.0188522	45520	12	45508	0.502749	-0.00750156	0.669192	0.284941	0.110702	1.22768
25915#Volume of grey matter in IX Cerebellum (left)	ptv	Chapter VI Diseases of the nervous system	0.040114	36929	9	36920	-0.631631	0.00960476	-0.670339	0.326573	-1.31043	-0.0302462
1072#1779#MUC13#Q9H3R2#OID20866#v1#Neurology	ptv	OLINK Proteomics	0.0956658	44217	11	44206	-0.295911	0.00521744	-0.492093	0.295325	-1.07094	0.0867497
1072#2474#SLC28A1#O00337#OID31220#v1#OncologyII	ptv	OLINK Proteomics	0.0340282	44039	12	44027	-0.773907	0.00561212	-0.613556	0.28944	-1.18086	-0.0462485
1072#2581#STK11#Q15831#OID20077#v1#Cardiometabolic	ptv	OLINK Proteomics	0.0837258	44454	12	44442	-0.335553	-0.00356799	-0.490411	0.283556	-1.04619	0.0653633
1072#2065#PLA2G7#Q13093#OID21105#v1#Neurology	ptv	OLINK Proteomics	0.00343577	45260	11	45249	1.02731	0.0332284	0.831599	0.284215	0.274533	1.38867
1072#2598#SULT2A1#Q06520#OID20508#v1#Inflammation	ptv	OLINK Proteomics	0.0148943	45190	11	45179	-0.482083	-0.00147237	-0.717615	0.294705	-1.29524	-0.139989
1072#2729#TNFRSF21#O75509#OID21052#v1#Neurology	ptv	OLINK Proteomics	0.0805958	45644	12	45632	0.623535	0.023572	0.489179	0.279966	-0.0595592	1.03792
25019#Volume of hippocampus (left)	ptv	Chapter VI Diseases of the nervous system	0.0539775	36920	9	36911	-0.898091	0.00755704	-0.600951	0.311846	-1.21218	0.0102752
25546#Weighted-mean MO in tract cingulate gyrus part of cingulum (left)	ptv	Chapter VI Diseases of the nervous system	0.0940348	34970	7	34963	-0.0772528	-0.00244365	-0.601623	0.359278	-1.30582	0.102573
1072#1646#LYPLA2#O95372#OID30817#v1#NeurologyII	ptv	OLINK Proteomics	0.0651901	44185	11	44174	-0.463223	-0.00133021	-0.555242	0.301108	-1.14542	0.0349344
1072#933#ENPP6#Q6UWR7#OID30273#v1#CardiometabolicII	ptv	OLINK Proteomics	0.0765664	44457	12	44445	0.302532	0.00219441	0.490981	0.277233	-0.0523999	1.03436
1072#544#CFHR4#Q92496#OID30758#v1#InflammationII	ptv	OLINK Proteomics	0.0976425	45608	12	45596	0.265417	0.00119113	0.476753	0.28782	-0.0873793	1.04088
1072#70#AGR3#Q8TD06#OID21243#v1#Oncology	ptv	OLINK Proteomics	0.0860784	44104	8	44096	1.00016	-0.0187847	0.596034	0.347239	-0.0845603	1.27663
25686#Weighted-mean OD in tract corticospinal tract (right)	ptv	Chapter VI Diseases of the nervous system	0.0381625	34969	7	34962	-0.813297	-0.00368104	-0.7491	0.361328	-1.45731	-0.0408851
25476#Mean ISOVF in cingulum hippocampus on FA skeleton (right)	ptv	Chapter VI Diseases of the nervous system	0.0642109	34970	7	34963	-0.674334	0.00423774	-0.682246	0.368628	-1.40477	0.0402764
1072#1658#MAMDC4#Q6UXC1#OID31342#v1#OncologyII	ptv	OLINK Proteomics	0.000518342	45424	12	45412	-0.839681	0.014891	-0.98285	0.283132	-1.53779	-0.427906
25057#Mean FA in pontine crossing tract on FA skeleton	ptv	Chapter VI Diseases of the nervous system	0.0484059	34972	7	34965	-0.745291	-0.00479429	-0.744656	0.37726	-1.4841	-0.0052154
1072#2400#SERPINA4#P29622#OID30774#v1#InflammationII	ptv	OLINK Proteomics	0.0765894	44971	12	44959	-0.350982	-0.00562191	-0.503698	0.284436	-1.0612	0.0538006
1072#2575#STAT5B#P51692#OID21277#v1#Oncology	ptv	OLINK Proteomics	0.0806879	45042	11	45031	-0.634138	0.00544106	-0.521693	0.298665	-1.10708	0.0636959
23216#Femur upper neck BMD (bone mineral density) (right)	ptv	Chapter XIII Diseases of the musculoskeletal system and connective tissue	0.0584226	6782	1	6781	1.95788	-0.00756956	1.70325	0.899839	-0.0607217	3.46721
1072#1140#GET3#O43681#OID30303#v1#CardiometabolicII	ptv	OLINK Proteomics	0.0267783	45616	12	45604	-0.977414	0.00726781	-0.636149	0.287226	-1.19912	-0.0731823
1072#593#CLEC6A#Q6EIG7#OID21228#v1#Oncology	ptv	OLINK Proteomics	0.0713995	44180	8	44172	-0.01805	0.0316635	-0.615984	0.341649	-1.28562	0.0536547
25230#Mean L1 in sagittal stratum on FA skeleton (right)	ptv	Chapter VI Diseases of the nervous system	0.0750039	34972	7	34965	-0.576044	0.00968148	-0.668671	0.375554	-1.40477	0.0674264
1072#2250#RBM17#Q96I25#OID31034#v1#NeurologyII	ptv	OLINK Proteomics	0.0178637	45520	12	45508	-0.565987	-0.00154657	-0.678938	0.286651	-1.24078	-0.117097
1072#1864#NID2#Q14112#OID21085#v1#Neurology	ptv	OLINK Proteomics	0.0591754	45260	11	45249	-0.751693	0.0117359	-0.566031	0.299974	-1.15398	0.0219225
1072#1409#IL33#O95760#OID20428#v1#Inflammation	ptv	OLINK Proteomics	0.0941701	44437	10	44427	-0.814843	0.00589114	-0.529553	0.316371	-1.14965	0.0905399
1072#756#CYTL1#Q9NRR1#OID30374#v1#CardiometabolicII	ptv	OLINK Proteomics	0.0946249	45606	12	45594	0.638892	0.0106237	0.459899	0.275137	-0.0793747	0.999172
1072#957#ERBB4#Q15303#OID21510#v1#Oncology	ptv	OLINK Proteomics	0.0597239	45388	11	45377	0.7752	-0.0126326	0.550949	0.292611	-0.0225728	1.12447
1072#2615#TADA3#O75528#OID31422#v1#OncologyII	ptv	OLINK Proteomics	0.0995909	45424	12	45412	-0.48975	0.00678617	-0.473931	0.287776	-1.03798	0.0901148
1072#777#DCTPP1#Q9H773#OID20148#v1#Cardiometabolic	ptv	OLINK Proteomics	0.0479933	45276	12	45264	0.706348	0.00656739	0.547201	0.276716	0.00483274	1.08957
1072#61#ADIPOQ#Q15848#OID30748#v1#InflammationII	ptv	OLINK Proteomics	0.0502744	45680	12	45668	-0.0201957	0.0397923	0.485932	0.248219	-0.000581303	0.972445
25917#Volume of grey matter in IX Cerebellum (right)	ptv	Chapter VI Diseases of the nervous system	0.0324088	36929	9	36920	-0.778896	0.00980975	-0.697339	0.325949	-1.33621	-0.0584701
23254#Arm lean mass (right)	ptv5pcnt	Chapter XVIII Symptoms signs and abnormal clinical and laboratory findings not elsewhere classified	0.0412687	3904	4	3900	1.39371	0.00432278	0.614826	0.301164	0.0243712	1.20528
1072#2487#SLITRK6#Q9H5Y7#OID20094#v1#Cardiometabolic	ptv5pcnt	OLINK Proteomics	0.0144093	44454	25	44429	0.477792	0.017766	0.483928	0.197765	0.096306	0.871551
1072#1915#NUB1#Q9Y5A7#OID20510#v1#Inflammation	ptv5pcnt	OLINK Proteomics	0.0574781	45190	24	45166	-0.506774	-0.00321469	-0.384202	0.202243	-0.780602	0.0121975
1072#583#CLEC1A#Q8NC01#OID20099#v1#Cardiometabolic	ptv5pcnt	OLINK Proteomics	0.0142935	44454	25	44429	0.338871	0.00232044	0.479314	0.195646	0.0958435	0.862784
23401#Total Cholesterol Minus HDL-C	ptv5pcnt	Chapter XVIII Symptoms signs and abnormal clinical and laboratory findings not elsewhere classified	0.0583402	101137	58	101079	0.336668	0.0152078	0.246795	0.130362	-0.00871246	0.502303
25480#Mean ISOVF in superior longitudinal fasciculus on FA skeleton (right)	ptv5pcnt	Chapter VI Diseases of the nervous system	0.087122	34970	20	34950	-0.302674	-0.00321696	-0.372085	0.217489	-0.79837	0.0541993
1072#577#CLASP1#Q7Z460#OID31192#v1#OncologyII	ptv5pcnt	OLINK Proteomics	0.078507	44039	25	44014	-0.343301	0.00994087	-0.352762	0.200495	-0.745736	0.0402116
25559#Weighted-mean MO in tract medial lemniscus (left)	ptv5pcnt	Chapter VI Diseases of the nervous system	0.062894	34970	20	34950	0.477069	0.00327883	0.409975	0.220417	-0.0220489	0.842
1072#705#CSNK2A1#P68400#OID31053#v1#NeurologyII	ptv5pcnt	OLINK Proteomics	0.0109352	45520	26	45494	-0.332385	-0.0014857	-0.494858	0.194453	-0.875989	-0.113726
1072#2520#SOD1#P00441#OID20386#v1#Cardiometabolic	ptv5pcnt	OLINK Proteomics	0.0749863	44351	26	44325	-0.409392	-0.0194853	-0.339443	0.190635	-0.713091	0.0342052
25767#90th percentile of BOLD effect (in group-defined amygdala activation mask) for faces-shapes contrast	ptv5pcnt	Chapter VI Diseases of the nervous system	0.0158564	30660	20	30640	0.150044	-0.000247586	-0.539936	0.223823	-0.978638	-0.101235
1072#1542#LACTB2#Q53H82#OID20150#v1#Cardiometabolic	ptv5pcnt	OLINK Proteomics	0.0452034	45276	26	45250	-0.564286	0.00191139	-0.388813	0.194133	-0.769318	-0.00830808
1072#1881#NOTCH1#P46531#OID20311#v1#Cardiometabolic	ptv5pcnt	OLINK Proteomics	0.0137208	45810	26	45784	0.528763	-0.00319593	0.471877	0.191463	0.0966064	0.847147
1072#582#CLEC14A#Q86T13#OID21090#v1#Neurology	ptv5pcnt	OLINK Proteomics	0.0208082	45260	25	45235	0.426974	0.0290123	0.440191	0.190433	0.0669393	0.813443
1072#2184#PTGDS#P41222#OID20408#v1#Cardiometabolic	ptv5pcnt	OLINK Proteomics	0.0696418	44912	26	44886	0.394999	0.000518519	0.331541	0.18274	-0.0266325	0.689713
1072#2124#PPT1#P50897#OID30947#v1#NeurologyII	ptv5pcnt	OLINK Proteomics	0.0597606	44410	26	44384	0.397246	-0.00242101	0.369457	0.196248	-0.0151922	0.754106
1072#432#CD276#Q5ZPR3#OID20680#v1#Inflammation	ptv5pcnt	OLINK Proteomics	0.0375191	45225	24	45201	0.326857	0.0198433	0.405713	0.195042	0.0234274	0.787998
NMR Total Esterified Cholesterol to Total Cholesterol percentage	ptv5pcnt	NMR Metabolomics	0.0455928	98786	57	98729	-0.414657	0.000266424	-0.243406	0.121754	-0.482041	-0.00477047
1072#2367#SCN4B#Q8IWT1#OID30277#v1#CardiometabolicII	ptv5pcnt	OLINK Proteomics	0.0486811	44456	26	44430	0.429719	0.00952608	0.372514	0.188956	0.00215625	0.742872
1072#2698#TMED1#Q13445#OID31278#v1#OncologyII	ptv5pcnt	OLINK Proteomics	0.0873106	44858	26	44832	0.475515	0.00304016	0.335932	0.196475	-0.0491622	0.721026
1072#1297#HSBP1#O75506#OID30232#v1#CardiometabolicII	ptv5pcnt	OLINK Proteomics	0.0356509	44457	26	44431	-0.213407	-0.0146383	-0.409153	0.194747	-0.79086	-0.0274464
1072#820#DLL1#O00548#OID21525#v1#Oncology	ptv5pcnt	OLINK Proteomics	0.0246286	45388	25	45363	0.639617	0.010409	0.433245	0.192789	0.0553762	0.811114
1072#2196#PTPRC#P08575#OID30380#v1#CardiometabolicII	ptv5pcnt	OLINK Proteomics	0.0658301	45606	26	45580	0.228273	0.00435153	0.356443	0.193758	-0.0233272	0.736212
1072#2167#PSAPL1#Q6NUJ1#OID31473#v1#OncologyII	ptv5pcnt	OLINK Proteomics	0.0364918	45423	26	45397	0.567818	0.0223554	0.400261	0.191378	0.0251568	0.775366
1072#1923#NUDT5#Q9UKK9#OID21115#v1#Neurology	ptv5pcnt	OLINK Proteomics	0.0774144	45260	25	45235	-0.422041	-0.000220502	-0.346455	0.196188	-0.730987	0.0380775
1072#1948#OSM#P13725#OID20574#v1#Inflammation	ptv5pcnt	OLINK Proteomics	0.00222585	44981	24	44957	-0.690168	0.0140787	-0.614015	0.200758	-1.0075	-0.220527
1072#840#DNPEP#Q9ULA0#OID31118#v1#NeurologyII	ptv5pcnt	OLINK Proteomics	0.0495701	45493	26	45467	-0.234019	0.00129182	-0.379094	0.19305	-0.757474	-0.00071264
1072#1380#IL18#Q14116#OID20694#v1#Inflammation	ptv5pcnt	OLINK Proteomics	0.0985422	45078	24	45054	0.0586805	-0.00182103	0.323657	0.195918	-0.0603468	0.70766
25286#Mean L2 in fornix cres+stria terminalis on FA skeleton (right)	ptv5pcnt	Chapter VI Diseases of the nervous system	0.0538339	34972	20	34952	-0.0781487	0.00977427	-0.372346	0.193102	-0.750832	0.00613983
25724#Weighted-mean ISOVF in tract posterior thalamic radiation (right)	ptv5pcnt	Chapter VI Diseases of the nervous system	0.00788593	34969	20	34949	-0.479417	0.00699092	-0.56691	0.213359	-0.985102	-0.148719
25870#Volume of grey matter in Heschl's Gyrus (includes H1 and H2) (left)	ptv5pcnt	Chapter VI Diseases of the nervous system	0.0755804	36929	23	36906	0.34288	0.0074085	0.334885	0.188458	-0.0344976	0.704267
1072#1316#ICAM3#P32942#OID20277#v1#Cardiometabolic	ptv5pcnt	OLINK Proteomics	0.0461824	45810	26	45784	0.306402	-0.0140189	0.386466	0.193836	0.00654405	0.766387
1072#2043#PHOSPHO1#Q8TCT1#OID20922#v1#Neurology	ptv5pcnt	OLINK Proteomics	0.0472399	44914	26	44888	0.24998	0.0177544	0.367866	0.185398	0.004483	0.73125
1072#2050#PIK3IP1#Q96FE7#OID21094#v1#Neurology	ptv5pcnt	OLINK Proteomics	0.0376602	45260	25	45235	0.232301	0.0371264	0.380753	0.183178	0.0217211	0.739785
1072#835#DNER#Q8NFT8#OID20712#v1#Inflammation	ptv5pcnt	OLINK Proteomics	0.00851007	45154	25	45129	0.685786	-0.0411597	0.501797	0.190707	0.128009	0.875586
1072#2005#PDGFB#P01127#OID20741#v1#Inflammation	ptv5pcnt	OLINK Proteomics	0.025429	45452	25	45427	-0.656639	0.0142044	-0.444731	0.198994	-0.834762	-0.0546994
1072#1005#FAP#Q12884#OID20330#v1#Cardiometabolic	ptv5pcnt	OLINK Proteomics	0.00805616	45810	26	45784	0.854906	-0.0212109	0.503473	0.190002	0.131065	0.87588
1072#1988#PCDH9#Q9HC56#OID31516#v1#OncologyII	ptv5pcnt	OLINK Proteomics	0.0654748	45423	26	45397	0.176843	0.00307483	0.353389	0.191846	-0.0226319	0.72941
1072#909#EIF2S2#P20042#OID30270#v1#CardiometabolicII	ptv5pcnt	OLINK Proteomics	0.0538025	44457	26	44431	-0.24877	0.00546112	-0.377469	0.195734	-0.761111	0.00617401
25575#Weighted-mean L1 in tract parahippocampal part of cingulum (left)	ptv5pcnt	Chapter VI Diseases of the nervous system	0.0284772	34970	20	34950	0.378305	0.00179407	0.469346	0.214241	0.049427	0.889265
1072#594#CLEC7A#Q9BXN2#OID20636#v1#Inflammation	ptv5pcnt	OLINK Proteomics	0.0221364	45752	26	45726	0.46212	0.0261606	0.43876	0.191758	0.0629123	0.814609
1072#1902#NRP2#O60462#OID21081#v1#Neurology	ptv5pcnt	OLINK Proteomics	0.0140731	45260	25	45235	0.231596	-0.0192584	0.466872	0.190134	0.0942058	0.839537
1072#1938#OLR1#P78380#OID20183#v1#Cardiometabolic	ptv5pcnt	OLINK Proteomics	0.0243112	44844	26	44818	-0.509477	0.00950053	-0.434942	0.193115	-0.81345	-0.0564346
1072#211#ATP6V1D#Q9Y5K8#OID21341#v1#Oncology	ptv5pcnt	OLINK Proteomics	0.0524501	45042	24	45018	0.0377907	-0.00209271	0.395763	0.204057	-0.00419225	0.795719
1072#1593#LILRB2#Q8N423#OID20301#v1#Cardiometabolic	ptv5pcnt	OLINK Proteomics	0.000157057	45596	26	45570	1.06909	0.0179544	0.726566	0.192216	0.349821	1.10331
1072#1673#MAPK9#P45984#OID20557#v1#Inflammation	ptv5pcnt	OLINK Proteomics	0.0555527	45190	24	45166	-0.177839	-0.00137422	-0.384983	0.20108	-0.779102	0.0091369
1072#436#CD300C#Q08708#OID21010#v1#Neurology	ptv5pcnt	OLINK Proteomics	0.0366981	45644	26	45618	0.396675	0.0335022	0.393095	0.188159	0.0243012	0.76189
1072#2727#TNFRSF1A#P19438#OID21155#v1#Neurology	ptv5pcnt	OLINK Proteomics	0.0870078	45260	25	45235	0.361061	0.019969	0.323267	0.188887	-0.0469538	0.693489
1072#2031#PFKFB2#O60825#OID21356#v1#Oncology	ptv5pcnt	OLINK Proteomics	0.0447871	44967	24	44943	-0.418059	0.00286065	-0.401659	0.200159	-0.793973	-0.00934494
1072#2191#PTP4A3#O75365#OID30469#v1#InflammationII	ptv5pcnt	OLINK Proteomics	0.0694812	44339	25	44314	-0.593335	0.00230066	-0.357487	0.196927	-0.743467	0.0284945
1072#2138#PRG2#P13727#OID30381#v1#CardiometabolicII	ptv5pcnt	OLINK Proteomics	0.00747362	45606	26	45580	0.472518	0.03623	0.502598	0.187881	0.134348	0.870847
1072#1312#HYOU1#Q9Y4L1#OID20300#v1#Cardiometabolic	ptv5pcnt	OLINK Proteomics	0.0579283	45810	26	45784	0.302498	0.0314802	0.364527	0.192232	-0.0122506	0.741305
25334#Mean L3 in fornix cres+stria terminalis on FA skeleton (right)	ptv5pcnt	Chapter VI Diseases of the nervous system	0.0610903	34972	20	34952	-0.254731	0.00661923	-0.369782	0.197438	-0.756768	0.0172028
1072#85#AK1#P00568#OID20122#v1#Cardiometabolic	ptv5pcnt	OLINK Proteomics	0.076717	45276	26	45250	-0.502356	-0.0124121	-0.335659	0.189627	-0.707332	0.0360131
25015#Volume of putamen (left)	ptv5pcnt	Chapter VI Diseases of the nervous system	0.0997283	36920	23	36897	-0.350944	0.00743987	-0.295618	0.179574	-0.647588	0.056353
1072#1330#IFNGR1#P15260#OID20678#v1#Inflammation	ptv5pcnt	OLINK Proteomics	0.0108675	45452	25	45427	0.318291	0.0215759	0.495	0.194344	0.114083	0.875916
23439#Apolipoprotein B	ptv5pcnt	Chapter XVIII Symptoms signs and abnormal clinical and laboratory findings not elsewhere classified	0.0458832	101137	58	101079	0.299302	0.0127014	0.261353	0.130906	0.0047785	0.517927
23217#Femur upper neck BMD (bone mineral density) T-score (right)	ptv5pcnt	Chapter XIII Diseases of the musculoskeletal system and connective tissue	0.0739986	6769	4	6765	0.490189	-0.0129062	0.852005	0.476807	-0.0826857	1.7867
1072#2455#SIRPA#P78324#OID20304#v1#Cardiometabolic	ptv5pcnt	OLINK Proteomics	0.0556712	45382	26	45356	0.173991	0.00928897	0.373332	0.195089	-0.00904567	0.755711
1072#1748#MORF4L2#Q15014#OID31160#v1#OncologyII	ptv5pcnt	OLINK Proteomics	0.0757571	44039	25	44014	-0.329878	0.00229014	-0.356445	0.200713	-0.749846	0.0369558
23619#Phospholipids to Total Lipids in Medium LDL percentage	ptv5pcnt	Chapter XVIII Symptoms signs and abnormal clinical and laboratory findings not elsewhere classified	0.0317717	101137	58	101079	-0.313177	-0.0233227	-0.278606	0.129747	-0.53291	-0.0243034
23405#LDL Cholesterol	ptv5pcnt	Chapter XVIII Symptoms signs and abnormal clinical and laboratory findings not elsewhere classified	0.0708683	101137	58	101079	0.382482	0.0129775	0.23587	0.130579	-0.0200632	0.491803
1072#2847#VCAM1#P19320#OID20396#v1#Cardiometabolic	ptv5pcnt	OLINK Proteomics	0.0989199	45351	26	45325	0.403155	0.0248942	0.313602	0.190045	-0.0588892	0.686093
1072#2495#SMARCA2#P51531#OID20796#v1#Neurology	ptv5pcnt	OLINK Proteomics	0.0785216	44217	23	44194	-0.526097	0.0128934	-0.366347	0.208226	-0.774474	0.0417801
1072#1757#MRPL24#Q96A35#OID30178#v1#CardiometabolicII	ptv5pcnt	OLINK Proteomics	0.00991105	44108	26	44082	-0.336152	0.00650859	-0.505414	0.195971	-0.88952	-0.121308
1072#1067#FLT3LG#P49771#OID20661#v1#Inflammation	ptv5pcnt	OLINK Proteomics	0.0721953	45752	26	45726	0.610715	0.000460606	0.335171	0.186421	-0.0302169	0.70056
25024#Volume of accumbens (right)	ptv5pcnt	Chapter VI Diseases of the nervous system	0.0451056	36920	23	36897	-0.388202	0.00884587	-0.378655	0.188975	-0.749051	-0.00825965
1072#2195#PTPRB#P23467#OID30324#v1#CardiometabolicII	ptv5pcnt	OLINK Proteomics	0.0362608	45616	26	45590	0.315307	-0.0129802	0.395505	0.188871	0.0253155	0.765694
23648#Triglycerides to Total Lipids in Small HDL percentage	ptv5pcnt	Chapter XVIII Symptoms signs and abnormal clinical and laboratory findings not elsewhere classified	0.0984619	101137	58	101079	0.18586	0.0112783	0.207258	0.125431	-0.0385844	0.4531
1072#925#ENO1#P06733#OID21037#v1#Neurology	ptv5pcnt	OLINK Proteomics	0.0918576	45200	26	45174	-0.417276	-0.00953395	-0.328091	0.19463	-0.709569	0.0533873
12674#Systolic brachial blood pressure during PWA	ptv5pcnt	Chapter IX Diseases of the circulatory system	0.00404452	37365	24	37341	-0.553325	0.00181975	-0.564076	0.196211	-0.948655	-0.179498
23584#Phospholipids to Total Lipids in Very Large VLDL percentage	ptv5pcnt	Chapter XVIII Symptoms signs and abnormal clinical and laboratory findings not elsewhere classified	0.0137538	100324	58	100266	0.192925	0.00219559	0.320549	0.13011	0.0655347	0.575564
1072#2674#THRAP3#Q9Y2W1#OID30053#v1#CardiometabolicII	ptv5pcnt	OLINK Proteomics	0.0517847	44108	26	44082	0.384167	0.0146385	0.380058	0.195405	-0.00293996	0.763056
23525#Phospholipids in IDL	ptv5pcnt	Chapter XVIII Symptoms signs and abnormal clinical and laboratory findings not elsewhere classified	0.0599837	101137	58	101079	0.223033	0.0140821	0.238478	0.126787	-0.0100229	0.48698
1072#983#F13B#P05160#OID30781#v1#InflammationII	ptv5pcnt	OLINK Proteomics	0.0319648	45461	26	45435	0.220865	0.0144145	0.411742	0.191962	0.0354939	0.78799
1072#1641#LYAR#Q9NX58#OID21264#v1#Oncology	ptv5pcnt	OLINK Proteomics	0.0908121	44180	19	44161	0.262392	-0.00253366	0.388136	0.229508	-0.0617036	0.837975
1072#1943#OPLAH#O14841#OID30201#v1#CardiometabolicII	ptv5pcnt	OLINK Proteomics	0.0366074	44457	26	44431	-0.365088	0.00768052	-0.405055	0.19379	-0.784886	-0.0252239
1072#1053#FH#P07954#OID30839#v1#NeurologyII	ptv5pcnt	OLINK Proteomics	0.0867497	44185	24	44161	0.304063	0.00504478	0.349824	0.204236	-0.0504835	0.750131
1072#1251#HBZ#P02008#OID30307#v1#CardiometabolicII	ptv5pcnt	OLINK Proteomics	0.0288098	45616	26	45590	-0.382397	0.00138549	-0.421463	0.192788	-0.79933	-0.0435956
1072#2392#SEPTIN3#Q9UH03#OID31025#v1#NeurologyII	ptv5pcnt	OLINK Proteomics	0.0669268	45520	26	45494	0.400958	0.00314186	0.350954	0.191547	-0.0244811	0.72639
23503#Total Lipids in Medium VLDL	ptv5pcnt	Chapter XVIII Symptoms signs and abnormal clinical and laboratory findings not elsewhere classified	0.0812729	101137	58	101079	0.219767	0.0175657	0.226751	0.130065	-0.0281749	0.481676
1072#1323#IDS#P22304#OID20619#v1#Inflammation	ptv5pcnt	OLINK Proteomics	0.0307251	45752	26	45726	0.163964	0.00266667	0.421133	0.194907	0.0391113	0.803154
1072#855#DRG2#P55039#OID21335#v1#Oncology	ptv5pcnt	OLINK Proteomics	0.00448519	45042	24	45018	-0.572132	-0.00188344	-0.574903	0.202288	-0.971392	-0.178415
1072#533#CERT#Q9Y5P4#OID20857#v1#Neurology	ptv5pcnt	OLINK Proteomics	0.0918765	44217	23	44194	-0.538293	0.00484118	-0.349384	0.207273	-0.755643	0.0568758
1072#715#CTAG1A_CTAG1B#P78358#OID31299#v1#OncologyII	ptv5pcnt	OLINK Proteomics	0.0859156	44791	26	44765	0.292729	0.00663446	0.337274	0.196388	-0.0476499	0.722198
1072#1248#HAVCR2#Q8TDQ0#OID21137#v1#Neurology	ptv5pcnt	OLINK Proteomics	0.00379858	45260	25	45235	0.619763	0.0123239	0.558258	0.192864	0.180242	0.936275
[truncated: 2,606 more rows]

## Sheet: TYRO3_binary_1208T150248Z_AZ
Phenotype	Collapsing model	Phenotypic category	P value	No. samples	No. cases	No. cases with QV	Proportion cases with QV	No. controls	No. controls with QV	Proportion controls with QV	Odds ratio	Odds ratio LCI	Odds ratio UCI
41202#Q89#Other congenital malformations not elsewhere classified	UR	Chapter XVII Congenital malformations deformations and chromosomal abnormalities	0.0965	416285	101	1	0.00990099	416184	417	0.00100196	9.9704	1.3875	71.6461
union#L988#Other specified disorders of skin and subcutaneous tissue	UR	Chapter XII Diseases of the skin and subcutaneous tissue	0.0843	198667	1694	4	0.00236128	196973	189	0.000959522	2.4643	0.9143	6.6419
union#I24#Other acute ischaemic heart diseases	UR	Chapter IX Diseases of the circulatory system	0.0704	111756	4046	8	0.00197726	107710	106	0.000984124	2.0112	0.9796	4.129
union#K117#Disturbances of salivary secretion	UR	Chapter XI Diseases of the digestive system	0.0957	159582	99	1	0.010101	159483	161	0.00100951	10.0977	1.3997	72.8453
41202#K519#Ulcerative colitis unspecified	UR	Chapter XI Diseases of the digestive system	0.0278	197359	2651	7	0.00264051	194708	209	0.0010734	2.4638	1.1591	5.2373
41202#M255#Pain in joint	UR	Chapter XIII Diseases of the musculoskeletal system and connective tissue	0.0214	276084	9398	3	0.000319217	266686	283	0.00106117	0.3006	0.0963	0.9378
41202#I670#Dissection of cerebral arteries nonruptured	UR	Chapter IX Diseases of the circulatory system	0.0377	196736	37	1	0.027027	196699	203	0.00103203	26.8878	3.6688	197.052
41202#D638#Anaemia in other chronic diseases classified elsewhere	UR	Chapter III Diseases of the blood and blood-forming organs and certain disorders involving the immune mechanism	0.0473	340812	348	2	0.00574713	340464	336	0.000986888	5.8514	1.4516	23.5874
union#E883#Tumour lysis syndrome	UR	Chapter IV Endocrine nutritional and metabolic diseases	0.0616	238604	64	1	0.015625	238540	236	0.000989352	16.028	2.2138	116.042
41202#I052#Mitral stenosis with insufficiency	UR	Chapter IX Diseases of the circulatory system	0.0406	322358	42	1	0.0238095	322316	317	0.000983507	24.7749	3.3974	180.665
41202#L51#Erythema multiforme	UR	Chapter XII Diseases of the skin and subcutaneous tissue	0.0793	374357	82	1	0.0121951	374275	376	0.00100461	12.2767	1.7041	88.4428
130079#Source of report of A46 erysipelas	UR	Chapter I Certain infectious and parasitic diseases	0.0035	367248	294	3	0.0102041	366954	369	0.00100558	10.2418	3.269	32.0878
41202#M7712#Lateral epicondylitis Upper arm	UR	Chapter XIII Diseases of the musculoskeletal system and connective tissue	0.0451	267839	305	2	0.00655738	267534	293	0.00109519	6.0204	1.4917	24.2971
union#C85#Other and unspecified types of non-Hodgkin lymphoma	UR	Chapter II Neoplasms	0.0278	229023	2293	6	0.00261666	226730	221	0.000974728	2.6889	1.1938	6.0566
union#G248#Other dystonia	UR	Chapter VI Diseases of the nervous system	0.0643	277141	63	1	0.015873	277078	291	0.00105025	15.3413	2.1201	111.011
40002#Block C81-C96#C81-C96 Malignant neoplasms| stated or presumed to be primary| of lymphoid| haematopoietic and related tissue	UR	Chapter II Neoplasms	0.0645	217712	413	2	0.00484262	217299	215	0.00098942	4.9133	1.2168	19.8395
40006#C880#Waldenstrom's macroglobulinaemia	UR	Chapter II Neoplasms	0.056	236561	58	1	0.0172414	236503	234	0.000989417	17.714	2.4427	128.461
union#I69#Sequelae of cerebrovascular disease	UR	Chapter IX Diseases of the circulatory system	0.0347	128535	2870	7	0.00243902	125665	130	0.0010345	2.361	1.1026	5.0555
union#E039#Hypothyroidism unspecified	UR	Chapter IV Endocrine nutritional and metabolic diseases	0.0198	189905	24223	37	0.00152747	165682	164	0.000989848	1.544	1.0805	2.2063
131379#Source of report of I69 sequelae of cerebrovascular disease	UR	Chapter IX Diseases of the circulatory system	0.0265	328448	2870	7	0.00243902	325578	321	0.000985939	2.4774	1.1705	5.2434
union#E03#Other hypothyroidism	UR	Chapter IV Endocrine nutritional and metabolic diseases	0.019	196113	32601	44	0.00134965	163512	146	0.000892901	1.5122	1.0793	2.1188
41202#R220#Localized swelling mass and lump head	UR	Chapter XVIII Symptoms signs and abnormal clinical and laboratory findings not elsewhere classified	0.0387	235032	317	2	0.00630915	234715	227	0.00096713	6.5586	1.6232	26.5011
union#D689#Coagulation defect unspecified	UR	Chapter III Diseases of the blood and blood-forming organs and certain disorders involving the immune mechanism	0.074	306665	445	2	0.00449438	306220	305	0.000996016	4.5282	1.1238	18.2454
131279#Source of report of I06 rheumatic aortic valve diseases	UR	Chapter IX Diseases of the circulatory system	0.0958	419387	100	1	0.01	419287	421	0.00100409	10.0498	1.3984	72.222
union#K80#Cholelithiasis	UR	Chapter XI Diseases of the digestive system	0.0878	157980	28824	16	0.000555093	129156	113	0.000874911	0.6343	0.3757	1.0708
union#B97#Viral agents as the cause of diseases classified to other chapters	UR	Chapter I Certain infectious and parasitic diseases	0.0043	252387	2957	9	0.00304363	249430	255	0.00102233	2.9832	1.533	5.8051
union#M0640#Inflammatory polyarthropathy Multiple sites	UR	Chapter XIII Diseases of the musculoskeletal system and connective tissue	0.067	95748	67	1	0.0149254	95681	98	0.00102424	14.7778	2.0308	107.537
union#M715#Other bursitis not elsewhere classified	UR	Chapter XIII Diseases of the musculoskeletal system and connective tissue	0.0016	139714	56	2	0.0357143	139658	142	0.00101677	36.3891	8.7877	150.685
union#R072#Precordial pain	UR	Chapter XVIII Symptoms signs and abnormal clinical and laboratory findings not elsewhere classified	0.0265	97900	7199	13	0.00180581	90701	81	0.000893044	2.0239	1.1263	3.6369
union#M128#Other specific arthropathies not elsewhere classified	UR	Chapter XIII Diseases of the musculoskeletal system and connective tissue	0.0692	139728	70	1	0.0142857	139658	142	0.00101677	14.2392	1.964	103.234
40006#C060#Malignant neoplasm: Cheek mucosa	UR	Chapter II Neoplasms	0.0452	318926	47	1	0.0212766	318879	313	0.000981564	22.1257	3.0418	160.94
union#C823#Follicular lymphoma grade IIIa	UR	Chapter II Neoplasms	0.0691	257974	71	1	0.0140845	257903	259	0.00100425	14.2109	1.9666	102.69
union#I22#Subsequent myocardial infarction	UR	Chapter IX Diseases of the circulatory system	0.0102	88717	793	4	0.00504414	87924	90	0.00102361	4.9477	1.8129	13.503
40002#D469#Myelodysplastic syndrome unspecified	UR	Chapter II Neoplasms	0.0698	241470	74	1	0.0135135	241396	235	0.000973504	14.0578	1.9458	101.565
41202#ChapterIII#Chapter III Diseases of the blood and blood-forming organs and certain disorders involving the immune mechanism	UR	Chapter III Diseases of the blood and blood-forming organs and certain disorders involving the immune mechanism	0.0947	407525	21031	29	0.00137892	386494	385	0.000996134	1.3848	0.9492	2.0203
40002#C92#Myeloid leukaemia	UR	Chapter II Neoplasms	0.0596	213584	64	1	0.015625	213520	204	0.000955414	16.5979	2.2911	120.245
union#R945#Abnormal results of liver function studies	UR	Chapter XVIII Symptoms signs and abnormal clinical and laboratory findings not elsewhere classified	0.0794	95724	7849	12	0.00152886	87875	77	0.000876245	1.7459	0.9499	3.2092
union#Z511#Chemotherapy session for neoplasm	UR	Chapter XXI Factors influencing health status and contact with health services	0.016	155173	12472	21	0.00168377	142701	132	0.000925011	1.8217	1.149	2.8881
union#R62#Lack of expected normal physiological development	UR	Chapter XVIII Symptoms signs and abnormal clinical and laboratory findings not elsewhere classified	0.0412	120365	44	1	0.0227273	120321	114	0.000947466	24.522	3.3482	179.598
union#N184#Chronic kidney disease stage 4	UR	Chapter XIV Diseases of the genitourinary system	0.0461	193318	1338	4	0.00298954	191980	189	0.000984478	3.0428	1.1286	8.2034
41202#I86#Varicose veins of other sites	UR	Chapter IX Diseases of the circulatory system	0.0526	178777	364	2	0.00549451	178413	178	0.000997685	5.5322	1.3676	22.3781
union#L711#Rhinophyma	UR	Chapter XII Diseases of the skin and subcutaneous tissue	0.0914	99884	92	1	0.0108696	99792	103	0.00103215	10.6358	1.4682	77.0467
131799#Source of report of L74 eccrine sweat disorders	UR	Chapter XII Diseases of the skin and subcutaneous tissue	0.0155	329335	957	4	0.00417973	328378	321	0.000977532	4.2895	1.5969	11.5227
union#N48#Other disorders of penis	UR	Chapter XIV Diseases of the genitourinary system	0.0769	124527	6475	12	0.00185328	118052	124	0.00105038	1.7658	0.9758	3.1953
41202#L905#Scar conditions and fibrosis of skin	UR	Chapter XII Diseases of the skin and subcutaneous tissue	0.0747	324226	2257	5	0.00221533	321969	315	0.000978355	2.2671	0.9362	5.4902
40001#I255#Ischaemic cardiomyopathy	UR	Chapter IX Diseases of the circulatory system	0.0484	202283	48	1	0.0208333	202235	208	0.00102851	20.6656	2.8379	150.487
union#D619#Aplastic anaemia unspecified	UR	Chapter III Diseases of the blood and blood-forming organs and certain disorders involving the immune mechanism	0.0878	270887	1034	3	0.00290135	269853	270	0.00100054	2.9053	0.9296	9.0798
41202#L988#Other specified disorders of skin and subcutaneous tissue	UR	Chapter XII Diseases of the skin and subcutaneous tissue	0.0844	375289	1014	3	0.00295858	374275	376	0.00100461	2.9508	0.9458	9.206
union#M06#Other rheumatoid arthritis	UR	Chapter XIII Diseases of the musculoskeletal system and connective tissue	0.0402	140639	17677	26	0.00147084	122962	114	0.000927116	1.5873	1.0364	2.431
41202#M66#Spontaneous rupture of synovium and tendon	UR	Chapter XIII Diseases of the musculoskeletal system and connective tissue	0.0383	262740	664	3	0.00451807	262076	288	0.00109892	4.1255	1.3194	12.9001
union#O30#Multiple gestation	UR	Chapter XV Pregnancy childbirth and the puerperium	0.0024	192346	533	4	0.00750469	191813	195	0.00101662	7.4303	2.7508	20.0702
41202#M50#Cervical disc disorders	UR	Chapter XIII Diseases of the musculoskeletal system and connective tissue	0.0905	270419	1551	4	0.00257898	268868	290	0.0010786	2.3947	0.8916	6.4317
union#M752#Bicipital tendinitis	UR	Chapter XIII Diseases of the musculoskeletal system and connective tissue	0.0548	140023	365	2	0.00547945	139658	142	0.00101677	5.4133	1.3356	21.9398
40006#C822#Follicular lymphoma grade III unspecified	UR	Chapter II Neoplasms	0.074	318957	78	1	0.0128205	318879	313	0.000981564	13.218	1.8327	95.3328
20002#1350#polycystic ovaries|polycystic ovarian syndrome	UR	Chapter IV Endocrine nutritional and metabolic diseases	0.0144	179625	505	3	0.00594059	179120	176	0.000982582	6.0761	1.9344	19.0854
41202#A491#Streptococcal and enterococcal infection unspecified site	UR	Chapter I Certain infectious and parasitic diseases	0.0748	291382	80	1	0.0125	291302	282	0.000968068	13.0631	1.8112	94.2181
union#G249#Dystonia unspecified	UR	Chapter VI Diseases of the nervous system	0.0417	225851	308	2	0.00649351	225543	234	0.0010375	6.2932	1.5576	25.4271
union#D467#Other myelodysplastic syndromes	UR	Chapter II Neoplasms	0.0415	257945	42	1	0.0238095	257903	259	0.00100425	24.2625	3.3249	177.05
40006#C211#Malignant neoplasm: Anal canal	UR	Chapter II Neoplasms	0.008	258261	135	2	0.0148148	258126	252	0.000976267	15.3881	3.788	62.5121
union#Block K80-K87#K80-K87 Disorders of gallbladder| biliary tract and pancreas	UR	Chapter XI Diseases of the digestive system	0.0421	169357	29244	17	0.000581316	140113	136	0.000970645	0.5987	0.3615	0.9913
40001#J84#Other interstitial pulmonary diseases	UR	Chapter X Diseases of the respiratory system	0.0961	264047	524	2	0.00381679	263523	260	0.000986631	3.8795	0.9625	15.6364
20002#1277#glaucoma	UR	Chapter VII Diseases of the eye and adnexa	0.027	343193	4336	0	0	338857	355	0.00104764	0
41202#ChapterXIII#Chapter XIII Diseases of the musculoskeletal system and connective tissue	UR	Chapter XIII Diseases of the musculoskeletal system and connective tissue	0.0511	403677	121777	104	0.00085402	281900	301	0.00106775	0.7997	0.6398	0.9995
40002#Block E00-E07#E00-E07 Disorders of thyroid gland	UR	Chapter IV Endocrine nutritional and metabolic diseases	0.0032	416523	82	2	0.0243902	416441	417	0.00100134	24.9415	6.1111	101.795
union#G240#Drug-induced dystonia	UR	Chapter VI Diseases of the nervous system	0.0393	277116	38	1	0.0263158	277078	291	0.00105025	25.707	3.5153	187.991
union#M545#Low back pain	UR	Chapter XIII Diseases of the musculoskeletal system and connective tissue	0.0527	135039	12561	6	0.000477669	122478	128	0.00104509	0.4568	0.2014	1.036
union#C774#Secondary and unspecified malignant neoplasm: Inguinal and lower limb lymph nodes	UR	Chapter II Neoplasms	0.0734	258342	439	2	0.00455581	257903	259	0.00100425	4.5527	1.129	18.3596
41202#K512#Ulcerative (chronic) proctitis	UR	Chapter XI Diseases of the digestive system	0.0205	208714	529	3	0.00567108	208185	224	0.00107597	5.295	1.6894	16.5956
union#N64#Other disorders of breast	UR	Chapter XIV Diseases of the genitourinary system	0.0542	107988	14625	20	0.00136752	93363	78	0.000835449	1.6377	1.0018	2.6775
41202#I633#Cerebral infarction due to thrombosis of cerebral arteries	UR	Chapter IX Diseases of the circulatory system	0.0194	234865	578	3	0.00519031	234287	226	0.000964629	5.4035	1.7246	16.9298
union#L519#Erythema multiforme unspecified	UR	Chapter XII Diseases of the skin and subcutaneous tissue	0.0725	197051	78	1	0.0128205	196973	189	0.000959522	13.5219	1.871	97.7239
union#F411#Generalized anxiety disorder	UR	Chapter V Mental and behavioural disorders	0.0519	202237	352	2	0.00568182	201885	207	0.00102534	5.5674	1.3776	22.4991
40002#I249#Acute ischaemic heart disease unspecified	UR	Chapter IX Diseases of the circulatory system	0.0852	249193	86	1	0.0116279	249107	257	0.00103169	11.3916	1.5803	82.1187
41202#G729#Myopathy unspecified	UR	Chapter VI Diseases of the nervous system	0.0816	384139	84	1	0.0119048	384055	388	0.00101027	11.9136	1.6543	85.7956
41202#C823#Follicular lymphoma grade IIIa	UR	Chapter II Neoplasms	0.0645	297143	66	1	0.0151515	297077	299	0.00100647	15.2703	2.112	110.408
41202#C85#Other and unspecified types of non-Hodgkin lymphoma	UR	Chapter II Neoplasms	0.0039	257242	1441	6	0.00416378	255801	256	0.00100078	4.1738	1.8546	9.393
union#A419#Sepsis unspecified	UR	Chapter I Certain infectious and parasitic diseases	0.088	233262	10500	17	0.00161905	222762	230	0.00103249	1.569	0.9583	2.5689
union#M7920#Neuralgia and neuritis unspecified Multiple sites	UR	Chapter XIII Diseases of the musculoskeletal system and connective tissue	0.0039	139747	89	2	0.0224719	139658	142	0.00101677	22.5864	5.5066	92.642
41202#F411#Generalized anxiety disorder	UR	Chapter V Mental and behavioural disorders	0.0799	411690	83	1	0.0120482	411607	412	0.00100095	12.1713	1.6901	87.6508
41202#Block M20-M25#M20-M25 Other joint disorders	UR	Chapter XIII Diseases of the musculoskeletal system and connective tissue	0.0085	308541	40340	25	0.000619732	268201	282	0.00105145	0.5892	0.3913	0.887
41202#Q892#Congenital malformations of other endocrine glands	UR	Chapter XVII Congenital malformations deformations and chromosomal abnormalities	0.0947	416283	99	1	0.010101	416184	417	0.00100196	10.1739	1.4155	73.1228
union#M1300#Polyarthritis unspecified Multiple sites	UR	Chapter XIII Diseases of the musculoskeletal system and connective tissue	0.0177	104688	218	2	0.00917431	104470	95	0.000909352	10.173	2.4917	41.5346
20001#1062#squamous cell carcinoma	UR	Chapter II Neoplasms	0.0021	374033	524	4	0.00763359	373509	375	0.00100399	7.654	2.847	20.5774
union#C442#Malignant neoplasm: Skin of ear and external auricular canal	UR	Chapter II Neoplasms	0.0703	145143	2212	5	0.0022604	142931	139	0.000972497	2.3273	0.9527	5.6852
union#R53#Malaise and fatigue	UR	Chapter XVIII Symptoms signs and abnormal clinical and laboratory findings not elsewhere classified	0.0428	99830	7273	12	0.00164994	92557	80	0.000864332	1.9104	1.0409	3.5063
41202#M545#Low back pain	UR	Chapter XIII Diseases of the musculoskeletal system and connective tissue	0.0104	272984	8806	2	0.000227118	264178	282	0.00106746	0.2126	0.0529	0.8544
41202#C859#Non-Hodgkin lymphoma unspecified	UR	Chapter II Neoplasms	0.0212	262920	1031	4	0.00387973	261889	261	0.000996605	3.9042	1.4516	10.5006
41202#I51#Complications and ill-defined descriptions of heart disease	UR	Chapter IX Diseases of the circulatory system	0.0365	221262	753	3	0.00398406	220509	209	0.000947807	4.2163	1.3458	13.209
union#L639#Alopecia areata unspecified	UR	Chapter XII Diseases of the skin and subcutaneous tissue	0.03	134447	35	1	0.0285714	134412	116	0.000863018	34.0507	4.6224	250.832
union#O45#Premature separation of placenta [abruptio placentae]	UR	Chapter XV Pregnancy childbirth and the puerperium	0.0469	191860	47	1	0.0212766	191813	195	0.00101662	21.3621	2.9313	155.676
union#I490#Ventricular fibrillation and flutter	UR	Chapter IX Diseases of the circulatory system	0.0449	94661	753	3	0.00398406	93908	96	0.00102228	3.9088	1.236	12.3621
131305#Source of report of I24 other acute ischaemic heart diseases	UR	Chapter IX Diseases of the circulatory system	0.0816	281519	4046	8	0.00197726	277473	290	0.00104515	1.8936	0.9374	3.8253
42005#Source of NSTEMI report	UR	Chapter IX Diseases of the circulatory system	0.0019	269362	9936	21	0.00211353	259426	254	0.000979085	2.1611	1.3842	3.3741
union#H330#Retinal detachment with retinal break	UR	Chapter VII Diseases of the eye and adnexa	0.0725	209187	2348	5	0.00212947	206839	192	0.000928258	2.2968	0.9443	5.5864
union#C775#Secondary and unspecified malignant neoplasm: Intrapelvic lymph nodes	UR	Chapter II Neoplasms	0.085	215306	1006	3	0.00298211	214300	217	0.0010126	2.9508	0.9427	9.2366
union#R628#Other lack of expected normal physiological development	UR	Chapter XVIII Symptoms signs and abnormal clinical and laboratory findings not elsewhere classified	0.0384	120362	41	1	0.0243902	120321	114	0.000947466	26.3612	3.5933	193.393
union#M2485#Other specific joint derangements not elsewhere classified Pelvic region and thigh	UR	Chapter XIII Diseases of the musculoskeletal system and connective tissue	0.0895	105554	96	1	0.0104167	105458	102	0.00096721	10.8727	1.5014	78.7346
union#K638#Other specified diseases of intestine	UR	Chapter XI Diseases of the digestive system	0.033	155978	2982	7	0.00234742	152996	151	0.000986954	2.3817	1.1153	5.0859
union#I214#Acute subendocardial myocardial infarction	UR	Chapter IX Diseases of the circulatory system	0.000219	111554	4399	14	0.00318254	107155	103	0.000961224	3.3183	1.8971	5.8041
union#I828#Embolism and thrombosis of other specified veins	UR	Chapter IX Diseases of the circulatory system	0.0839	149612	492	2	0.00406504	149120	144	0.000965665	4.2227	1.043	17.0953
union#L538#Other specified erythematous conditions	UR	Chapter XII Diseases of the skin and subcutaneous tissue	0.0736	158445	84	1	0.0119048	158361	143	0.000903	13.3304	1.8431	96.4112
41202#M19#Other arthrosis	UR	Chapter XIII Diseases of the musculoskeletal system and connective tissue	0.074	261931	8062	3	0.000372116	253869	267	0.00105172	0.3536	0.1133	1.1035
41202#K601#Chronic anal fissure	UR	Chapter XI Diseases of the digestive system	0.097	189053	497	2	0.00402414	188556	197	0.00104478	3.8632	0.9567	15.5993
40002#C85#Other and unspecified types of non-Hodgkin lymphoma	UR	Chapter II Neoplasms	0.0872	238633	91	1	0.010989	238542	238	0.000997728	11.1253	1.5438	80.1721
132313#Source of report of O99 other maternal DCE but complicating pregnancy childbirth and puerperium	UR	Chapter XV Pregnancy childbirth and the puerperium	0.0441	226095	1954	5	0.00255885	224141	216	0.000963679	2.6595	1.0946	6.4618
41202#M25#Other joint disorders not elsewhere classified	UR	Chapter XIII Diseases of the musculoskeletal system and connective tissue	0.035	286708	12826	6	0.0004678	273882	291	0.0010625	0.44	0.196	0.9877
union#M6624#Spontaneous rupture of extensor tendons Hand	UR	Chapter XIII Diseases of the musculoskeletal system and connective tissue	0.006	116776	116	2	0.0172414	116660	113	0.000968627	18.0946	4.417	74.1257
132105#Source of report of N64 other disorders of breast	UR	Chapter XIV Diseases of the genitourinary system	0.0465	231755	11423	18	0.00157577	220332	211	0.000957646	1.6465	1.0171	2.6652
41202#K562#Volvulus	UR	Chapter XI Diseases of the digestive system	0.0872	238449	468	2	0.0042735	237981	248	0.0010421	4.1142	1.0202	16.5918
union#Z091#Follow-up examination after radiotherapy for other conditions	UR	Chapter XXI Factors influencing health status and contact with health services	0.0506	116917	51	1	0.0196078	116866	118	0.0010097	19.7878	2.7111	144.428
41202#I44#Atrioventricular and left bundle-branch block	UR	Chapter IX Diseases of the circulatory system	0.028	204003	2193	6	0.00273598	201810	206	0.00102076	2.6849	1.191	6.0526
41202#Q181#Preauricular sinus and cyst	UR	Chapter XVII Congenital malformations deformations and chromosomal abnormalities	0.0519	416237	53	1	0.0188679	416184	417	0.00100196	19.1739	2.6445	139.023
130187#Source of report of B06 rubella german measles	UR	Chapter I Certain infectious and parasitic diseases	0.0929	360461	3407	7	0.00205459	357054	361	0.00101105	2.0343	0.9621	4.301
40006#Block C81-C96#C81-C96 Malignant neoplasms| stated or presumed to be primary| of lymphoid| haematopoietic and related tissue	UR	Chapter II Neoplasms	0.0027	261581	5613	14	0.00249421	255968	260	0.00101575	2.4592	1.4354	4.2132
41202#G900#Idiopathic peripheral autonomic neuropathy	UR	Chapter VI Diseases of the nervous system	0.0707	258645	67	1	0.0149254	258578	282	0.00109058	13.8779	1.9195	100.338
union#H209#Iridocyclitis unspecified	UR	Chapter VII Diseases of the eye and adnexa	0.0749	265086	472	2	0.00423729	264614	250	0.000944772	4.4998	1.1159	18.1458
union#Q219#Congenital malformation of cardiac septum unspecified	UR	Chapter XVII Congenital malformations deformations and chromosomal abnormalities	0.0328	403382	33	1	0.030303	403349	406	0.00100657	31.0147	4.2279	227.518
41202#H356#Retinal haemorrhage	UR	Chapter VII Diseases of the eye and adnexa	0.0611	353899	63	1	0.015873	353836	353	0.000997637	16.1511	2.2333	116.803
41202#M7920#Neuralgia and neuritis unspecified Multiple sites	UR	Chapter XIII Diseases of the musculoskeletal system and connective tissue	0.0399	297648	38	1	0.0263158	297610	318	0.00106851	25.267	3.4561	184.722
union#M4317#Spondylolisthesis Lumbosacral region	UR	Chapter XIII Diseases of the musculoskeletal system and connective tissue	0.0926	122031	497	2	0.00402414	121534	123	0.00101206	3.9882	0.9835	16.172
131653#Source of report of K65 peritonitis	UR	Chapter XI Diseases of the digestive system	0.0854	362741	3134	0	0	359607	378	0.00105115	0
41202#I214#Acute subendocardial myocardial infarction	UR	Chapter IX Diseases of the circulatory system	0.000288	203353	3899	13	0.00333419	199454	201	0.00100775	3.3163	1.8909	5.8162
41202#M54#Dorsalgia	UR	Chapter XIII Diseases of the musculoskeletal system and connective tissue	0.033	279480	14853	7	0.000471285	264627	278	0.00105054	0.4484	0.2117	0.9494
40002#Block J90-J94#J90-J94 Other diseases of pleura	UR	Chapter X Diseases of the respiratory system	0.095	275417	101	1	0.00990099	275316	271	0.000984323	10.1493	1.4106	73.0231
40001#J841#Other interstitial pulmonary diseases with fibrosis	UR	Chapter X Diseases of the respiratory system	0.0592	251601	406	2	0.00492611	251195	241	0.000959414	5.155	1.2775	20.8019
union#H113#Conjunctival haemorrhage	UR	Chapter VII Diseases of the eye and adnexa	0.0446	232342	373	2	0.00536193	231969	206	0.00088805	6.065	1.5011	24.5055
union#M2486#Other specific joint derangements not elsewhere classified Lower leg	UR	Chapter XIII Diseases of the musculoskeletal system and connective tissue	0.0787	139738	80	1	0.0125	139658	142	0.00101677	12.4368	1.7185	90.0062
40011#8071#Squamous cell carcinoma keratinizing	UR	Chapter II Neoplasms	0.0132	315442	470	3	0.00638298	314972	323	0.00102549	6.2579	2.0005	19.5761
union#N812#Incomplete uterovaginal prolapse	UR	Chapter XIV Diseases of the genitourinary system	0.0679	95921	4690	8	0.00170576	91231	76	0.00083305	2.0494	0.9885	4.2489
41202#N645#Other signs and symptoms in breast	UR	Chapter XIV Diseases of the genitourinary system	0.08	160393	496	2	0.00403226	159897	149	0.00093185	4.3406	1.0725	17.5668
union#K65#Peritonitis	UR	Chapter XI Diseases of the digestive system	0.0803	136299	3139	0	0	133160	135	0.00101382	0
20001#1078#tonsil cancer	UR	Chapter II Neoplasms	0.0305	264417	31	1	0.0322581	264386	263	0.000994758	33.4757	4.5483	246.382
union#Block K65-K67#K65-K67 Diseases of peritoneum	UR	Chapter XI Diseases of the digestive system	0.07	167862	8379	3	0.000358038	159483	161	0.00100951	0.3544	0.1131	1.1108
41202#I442#Atrioventricular block complete	UR	Chapter IX Diseases of the circulatory system	0.0653	190525	930	3	0.00322581	189595	185	0.000975764	3.3134	1.057	10.3869
union#I800#Phlebitis and thrombophlebitis of superficial vessels of lower extremities	UR	Chapter IX Diseases of the circulatory system	0.0182	144555	553	3	0.00542495	144002	141	0.000979153	5.5652	1.7681	17.5171
union#M4022#Other and unspecified kyphosis Cervical region	UR	Chapter XIII Diseases of the musculoskeletal system and connective tissue	0.0401	139698	40	1	0.025	139658	142	0.00101677	25.1925	3.4376	184.625
union#Q13#Congenital malformations of anterior segment of eye	UR	Chapter XVII Congenital malformations deformations and chromosomal abnormalities	0.0502	403400	51	1	0.0196078	403349	406	0.00100657	19.8494	2.7354	144.037
union#I499#Cardiac arrhythmia unspecified	UR	Chapter IX Diseases of the circulatory system	0.0073	140689	2848	8	0.00280899	137841	130	0.000943116	2.984	1.4598	6.0994
union#M87#Osteonecrosis	UR	Chapter XIII Diseases of the musculoskeletal system and connective tissue	0.0817	140639	981	3	0.0030581	139658	142	0.00101677	3.0138	0.9589	9.4729
union#Block C81-C96#C81-C96 Malignant neoplasms| stated or presumed to be primary| of lymphoid| haematopoietic and related tissue	UR	Chapter II Neoplasms	0.0222	225254	7078	14	0.00197796	218176	221	0.00101294	1.9546	1.1382	3.3564
union#K291#Other acute gastritis	UR	Chapter XI Diseases of the digestive system	0.0126	145295	1251	5	0.0039968	144044	154	0.00106912	3.7494	1.536	9.1522
20002#1474#hiatus hernia	UR	Chapter XI Diseases of the digestive system	0.0222	323665	9727	3	0.00030842	313938	328	0.00104479	0.295	0.0946	0.9195
union#Block H53-H54#H53-H54 Visual disturbances and blindness	UR	Chapter VII Diseases of the eye and adnexa	0.0472	273024	8410	14	0.00166468	264614	250	0.000944772	1.7633	1.0288	3.022
union#D23#Other benign neoplasms of skin	UR	Chapter II Neoplasms	0.0513	231193	5733	1	0.000174429	225460	230	0.00102014	0.1708	0.024	1.2182
132221#Source of report of O34 maternal care for known or suspected abnormality of pelvic organs	UR	Chapter XV Pregnancy childbirth and the puerperium	0.0677	226095	1557	4	0.00256904	224538	217	0.000966429	2.6626	0.9891	7.1674
union#G513#Clonic hemifacial spasm	UR	Chapter VI Diseases of the nervous system	0.0934	277171	93	1	0.0107527	277078	291	0.00105025	10.3387	1.4361	74.4305
union#N80#Endometriosis	UR	Chapter XIV Diseases of the genitourinary system	0.0524	99647	8405	13	0.0015467	91242	76	0.00083295	1.8582	1.0314	3.3478
40001#Block C60-C63#C60-C63 Malignant neoplasms of male genital organs	UR	Chapter II Neoplasms	0.0712	147773	978	3	0.00306748	146795	141	0.000960523	3.2003	1.0181	10.0599
132491#Source of report of Q33 congenital malformations of lung	UR	Chapter XVII Congenital malformations deformations and chromosomal abnormalities	0.0596	419387	61	1	0.0163934	419326	421	0.00100399	16.5837	2.293	119.941
union#B972#Coronavirus as the cause of diseases classified to other chapters	UR	Chapter I Certain infectious and parasitic diseases	0.0512	204181	1826	5	0.00273823	202355	218	0.00107731	2.5459	1.0479	6.1857
41202#C436#Malignant neoplasm: Malignant melanoma of upper limb including shoulder	UR	Chapter II Neoplasms	0.0108	265761	834	4	0.00479616	264927	266	0.00100405	4.795	1.7823	12.9005
41202#R40#Somnolence stupor and coma	UR	Chapter XVIII Symptoms signs and abnormal clinical and laboratory findings not elsewhere classified	0.0545	228094	374	2	0.00534759	227720	226	0.000992447	5.4119	1.3402	21.8534
40002#J988#Other specified respiratory disorders	UR	Chapter X Diseases of the respiratory system	0.0571	292636	56	1	0.0178571	292580	306	0.00104587	17.3663	2.3956	125.894
131783#Source of report of L65 other nonscarring hair loss	UR	Chapter XII Diseases of the skin and subcutaneous tissue	0.0188	253817	2646	7	0.0026455	251171	249	0.000991356	2.673	1.2599	5.6708
41202#I440#Atrioventricular block first degree	UR	Chapter IX Diseases of the circulatory system	0.0542	179677	349	2	0.00573066	179328	190	0.00105951	5.4342	1.3438	21.9747
union#M532#Spinal instabilities	UR	Chapter XIII Diseases of the musculoskeletal system and connective tissue	0.072	100043	77	1	0.012987	99966	96	0.000960327	13.6883	1.8843	99.4367
40011#9680#Malignant lymphoma large B-cell diffuse	UR	Chapter II Neoplasms	0.0027	343752	939	5	0.00532481	342813	337	0.000983043	5.4403	2.2445	13.1864
40006#C55#Malignant neoplasm of uterus part unspecified	UR	Chapter II Neoplasms	0.0462	172131	47	1	0.0212766	172084	172	0.000999512	21.728	2.9796	158.448
union#K509#Crohn disease unspecified	UR	Chapter XI Diseases of the digestive system	0.022	161570	2087	6	0.00287494	159483	161	0.00100951	2.8532	1.2616	6.4528
41202#K638#Other specified diseases of intestine	UR	Chapter XI Diseases of the digestive system	0.0293	239074	1093	4	0.00365965	237981	248	0.0010421	3.521	1.3088	9.4727
41202#I499#Cardiac arrhythmia unspecified	UR	Chapter IX Diseases of the circulatory system	0.0177	228619	533	3	0.00562852	228086	230	0.00100839	5.6076	1.7896	17.5714
union#I471#Supraventricular tachycardia	UR	Chapter IX Diseases of the circulatory system	0.0024	155823	4155	12	0.00288809	151668	160	0.00105494	2.7427	1.5242	4.9352
union#Block H46-H48#H46-H48 Disorders of optic nerve and visual pathways	UR	Chapter VII Diseases of the eye and adnexa	0.0543	248968	892	3	0.00336323	248076	234	0.000943259	3.5742	1.1423	11.184
union#L298#Other pruritus	UR	Chapter XII Diseases of the skin and subcutaneous tissue	0.0641	154500	70	1	0.0142857	154430	145	0.000938937	15.4208	2.1273	111.785
40001#I119#Hypertensive heart disease without (congestive) heart failure	UR	Chapter IX Diseases of the circulatory system	0.0877	242721	89	1	0.011236	242632	249	0.00102625	11.0617	1.5349	79.7186
41202#I489#Atrial fibrillation and atrial flutter unspecified	UR	Chapter IX Diseases of the circulatory system	0.0718	233755	4032	8	0.00198413	229723	230	0.00100121	1.9837	0.9796	4.0171
union#C919#Lymphoid leukaemia unspecified	UR	Chapter II Neoplasms	0.0836	186375	87	1	0.0114943	186288	186	0.000998454	11.6343	1.6118	83.978
41202#A04#Other bacterial intestinal infections	UR	Chapter I Certain infectious and parasitic diseases	0.0327	397462	1777	5	0.00281373	395685	387	0.000978051	2.8822	1.1914	6.9724
41202#I800#Phlebitis and thrombophlebitis of superficial vessels of lower extremities	UR	Chapter IX Diseases of the circulatory system	0.0113	275698	458	3	0.00655022	275240	273	0.000991862	6.6409	2.1207	20.7961
41202#M6743#M6743 Ganglion| wrist	UR	Chapter XIII Diseases of the musculoskeletal system and connective tissue	0.0492	297657	47	1	0.0212766	297610	318	0.00106851	20.3235	2.7942	147.823
union#M0690#Rheumatoid arthritis unspecified Multiple sites	UR	Chapter XIII Diseases of the musculoskeletal system and connective tissue	0.0871	102729	1716	4	0.002331	101013	96	0.000950373	2.4561	0.9023	6.6854
41202#C672#Malignant neoplasm: Lateral wall of bladder	UR	Chapter II Neoplasms	0.0921	188007	484	2	0.00413223	187523	195	0.00103987	3.9861	0.987	16.0981
union#R508#Other specified fever	UR	Chapter XVIII Symptoms signs and abnormal clinical and laboratory findings not elsewhere classified	0.0901	67095	488	2	0.00409836	66607	67	0.0010059	4.087	0.9985	16.7282
union#G942#Hydrocephalus in other diseases classified elsewhere	UR	Chapter VI Diseases of the nervous system	0.0662	277143	65	1	0.0153846	277078	291	0.00105025	14.8618	2.0548	107.49
132191#Source of report of O15 eclampsia	UR	Chapter XV Pregnancy childbirth and the puerperium	0.0834	226095	89	1	0.011236	226006	220	0.000973425	11.6625	1.6174	84.0921
40002#D46#Myelodysplastic syndromes	UR	Chapter II Neoplasms	0.0722	239415	75	1	0.0133333	239340	238	0.000994401	13.5761	1.8795	98.0619
union#G439#Migraine unspecified	UR	Chapter VI Diseases of the nervous system	0.0799	234497	34900	25	0.000716332	199597	208	0.0010421	0.6872	0.4537	1.0407
union#E806#Other disorders of bilirubin metabolism	UR	Chapter IV Endocrine nutritional and metabolic diseases	0.0565	164667	57	1	0.0175439	164610	167	0.00101452	17.5837	2.4199	127.767
132237#Source of report of O45 premature separation of placenta abruptio placentae	UR	Chapter XV Pregnancy childbirth and the puerperium	0.0449	226095	47	1	0.0212766	226048	220	0.000973245	22.315	3.0638	162.529
22127#Doctor diagnosed asthma	UR	Chapter X Diseases of the respiratory system	0.0746	101514	13370	7	0.00052356	88144	92	0.00104375	0.5014	0.2324	1.0814
131851#Source of report of M06 other rheumatoid arthritis	UR	Chapter XIII Diseases of the musculoskeletal system and connective tissue	0.0554	341194	10310	17	0.00164888	330884	327	0.000988262	1.6696	1.0249	2.7197
union#M792#Neuralgia and neuritis unspecified	UR	Chapter XIII Diseases of the musculoskeletal system and connective tissue	0.0716	124046	878	3	0.00341686	123168	132	0.00107171	3.1957	1.0156	10.0557
41202#R25#Abnormal involuntary movements	UR	Chapter XVIII Symptoms signs and abnormal clinical and laboratory findings not elsewhere classified	0.0801	265338	480	2	0.00416667	264858	256	0.000966556	4.3247	1.0726	17.4365
40011#9591#Malignant lymphoma non-Hodgkin	UR	Chapter II Neoplasms	0.0379	343378	302	2	0.00662252	343076	345	0.00100561	6.6228	1.6421	26.7107
41202#K51#Ulcerative colitis	UR	Chapter XI Diseases of the digestive system	0.0243	200727	3313	8	0.00241473	197414	202	0.00102323	2.3632	1.1649	4.7942
41202#F329#Depressive episode unspecified	UR	Chapter V Mental and behavioural disorders	0.0063	412323	716	4	0.00558659	411607	412	0.00100095	5.607	2.0887	15.0519
130661#Source of report of D70 agranulocytosis	UR	Chapter III Diseases of the blood and blood-forming organs and certain disorders involving the immune mechanism	0.0381	397282	6208	12	0.00193299	391074	385	0.000984468	1.9654	1.1058	3.493
union#R011#Cardiac murmur unspecified	UR	Chapter XVIII Symptoms signs and abnormal clinical and laboratory findings not elsewhere classified	0.0897	115768	2470	5	0.00202429	113298	106	0.000935586	2.166	0.8825	5.3162
union#R760#Raised antibody titre	UR	Chapter XVIII Symptoms signs and abnormal clinical and laboratory findings not elsewhere classified	0.0548	120380	59	1	0.0169492	120321	114	0.000947466	18.1801	2.4968	132.379
41202#C788#Secondary malignant neoplasm of other and unspecified digestive organs	UR	Chapter II Neoplasms	0.0841	297164	87	1	0.0114943	297077	299	0.00100647	11.5415	1.6021	83.1437
union#Block A00-A09#A00-A09 Intestinal infectious diseases	UR	Chapter I Certain infectious and parasitic diseases	0.029	293103	21400	33	0.00154206	271703	278	0.00102318	1.5079	1.0508	2.1638
40002#E03#Other hypothyroidism	UR	Chapter IV Endocrine nutritional and metabolic diseases	0.066	416509	68	1	0.0147059	416441	417	0.00100134	14.8904	2.0623	107.514
union#Z857#Personal history of other malignant neoplasms of lymphoid haematopoietic and related tissues	UR	Chapter XXI Factors influencing health status and contact with health services	0.0259	129426	2326	6	0.00257954	127100	119	0.000936271	2.7597	1.2141	6.2728
131879#Source of report of M20 acquired deformities of fingers and toes	UR	Chapter XIII Diseases of the musculoskeletal system and connective tissue	0.0397	278815	18711	10	0.000534445	260104	265	0.00101882	0.5243	0.2788	0.986
41202#Z860#Personal history of other neoplasms	UR	Chapter XXI Factors influencing health status and contact with health services	0.0524	344409	54	1	0.0185185	344355	342	0.000993161	18.979	2.6172	137.631
union#N183#Chronic kidney disease stage 3	UR	Chapter XIV Diseases of the genitourinary system	0.0306	188614	10095	17	0.001684	178519	167	0.000935475	1.8015	1.0933	2.9683
union#K130#Diseases of lips	UR	Chapter XI Diseases of the digestive system	0.0881	160506	1023	3	0.00293255	159483	161	0.00100951	2.9105	0.9273	9.1348
union#I46#Cardiac arrest	UR	Chapter IX Diseases of the circulatory system	0.0256	109558	2534	7	0.00276243	107024	117	0.00109321	2.5311	1.1794	5.4321
41202#M175#Other secondary gonarthrosis	UR	Chapter XIII Diseases of the musculoskeletal system and connective tissue	0.092	297700	90	1	0.0111111	297610	318	0.00106851	10.5043	1.459	75.6281
41202#Block K80-K87#K80-K87 Disorders of gallbladder| biliary tract and pancreas	UR	Chapter XI Diseases of the digestive system	0.0379	226794	23949	14	0.000584576	202845	210	0.00103527	0.5644	0.3285	0.9697
union#O31#Complications specific to multiple gestation	UR	Chapter XV Pregnancy childbirth and the puerperium	0.0302	191843	30	1	0.0333333	191813	195	0.00101662	33.8847	4.5929	249.987
41202#L711#Rhinophyma	UR	Chapter XII Diseases of the skin and subcutaneous tissue	0.0798	182930	80	1	0.0125	182850	189	0.00103363	12.2337	1.6933	88.3857
131585#Source of report of K21 gastro oesophageal reflux disease	UR	Chapter XI Diseases of the digestive system	0.0773	414113	64188	51	0.000794541	349925	364	0.00104022	0.7636	0.5696	1.0238
132215#Source of report of O31 complications specific to multiple gestation	UR	Chapter XV Pregnancy childbirth and the puerperium	0.0289	226095	30	1	0.0333333	226065	220	0.000973171	35.3989	4.8009	261.012
union#D171#Benign lipomatous neoplasm of skin and subcutaneous tissue of trunk	UR	Chapter II Neoplasms	0.0577	260582	2679	6	0.00223964	257903	259	0.00100425	2.2329	0.9931	5.0208
union#I694#Sequelae of stroke not specified as haemorrhage or infarction	UR	Chapter IX Diseases of the circulatory system	0.0249	127264	2097	6	0.00286123	125167	129	0.00103062	2.7813	1.2253	6.3131
union#R12#Heartburn	UR	Chapter XVIII Symptoms signs and abnormal clinical and laboratory findings not elsewhere classified	0.0824	123869	3548	0	0	120321	114	0.000947466	0
union#M8795#Osteonecrosis unspecified Pelvic region and thigh	UR	Chapter XIII Diseases of the musculoskeletal system and connective tissue	0.0062	140013	355	3	0.0084507	139658	142	0.00101677	8.3736	2.656	26.3999
union#Block D60-D64#D60-D64 Aplastic and other anaemias	UR	Chapter III Diseases of the blood and blood-forming organs and certain disorders involving the immune mechanism	0.0965	384982	24743	33	0.00133371	360239	354	0.000982681	1.3577	0.9501	1.9401
40011#3#(8800-9370) Connective tissue	UR	Chapter II Neoplasms	0.0211	305958	2626	7	0.00266565	303332	311	0.00102528	2.6042	1.23	5.5136
union#K519#Ulcerative colitis unspecified	UR	Chapter XI Diseases of the digestive system	0.0725	139489	3857	8	0.00207415	135632	142	0.00104695	1.9832	0.9722	4.0456
41202#A41#Other sepsis	UR	Chapter I Certain infectious and parasitic diseases	0.0036	330383	7212	16	0.00221852	323171	316	0.000977811	2.2717	1.374	3.7559
union#M932#Osteochondritis dissecans	UR	Chapter XIII Diseases of the musculoskeletal system and connective tissue	0.0663	107761	71	1	0.0140845	107690	103	0.000956449	14.9219	2.0533	108.442
union#O15#Eclampsia	UR	Chapter XV Pregnancy childbirth and the puerperium	0.087	191902	89	1	0.011236	191813	195	0.00101662	11.1666	1.5478	80.5617
41202#Block I95-I99#I95-I99 Other and unspecified disorders of the circulatory system	UR	Chapter IX Diseases of the circulatory system	0.0632	227796	2684	6	0.00223547	225112	231	0.00102616	2.1811	0.9689	4.9098
41202#C821#Follicular lymphoma grade II	UR	Chapter II Neoplasms	0.0106	297229	152	2	0.0131579	297077	299	0.00100647	13.2342	3.2644	53.6536
41202#K430#Incisional hernia with obstruction without gangrene	UR	Chapter XI Diseases of the digestive system	0.0504	238322	341	2	0.0058651	237981	248	0.0010421	5.6555	1.4008	22.8328
union#K86#Other diseases of pancreas	UR	Chapter XI Diseases of the digestive system	0.0535	141379	3501	0	0	137878	139	0.00100814	0
20002#1490#aortic stenosis	UR	Chapter IX Diseases of the circulatory system	0.0711	215058	73	1	0.0136986	214985	216	0.00100472	13.8097	1.9104	99.8275
132245#Source of report of O60 preterm delivery	UR	Chapter XV Pregnancy childbirth and the puerperium	0.0355	226406	728	3	0.00412088	225678	219	0.000970409	4.26	1.3602	13.3421
41202#Block G70-G73#G70-G73 Diseases of myoneural junction and muscle	UR	Chapter VI Diseases of the nervous system	0.0697	320585	422	2	0.00473934	320163	325	0.00101511	4.6863	1.1632	18.8802
41202#N422#Atrophy of prostate	UR	Chapter XIV Diseases of the genitourinary system	0.0752	157353	75	1	0.0133333	157278	163	0.00103638	13.0256	1.7999	94.2627
union#H019#Inflammation of eyelid unspecified	UR	Chapter VII Diseases of the eye and adnexa	0.049	264667	53	1	0.0188679	264614	250	0.000944772	20.3357	2.8003	147.675
41202#M48#Other spondylopathies	UR	Chapter XIII Diseases of the musculoskeletal system and connective tissue	0.0987	301942	4332	1	0.00023084	297610	318	0.00106851	0.2159	0.0303	1.5375
40001#D43#Neoplasm of uncertain or unknown behaviour of brain and central nervous system	UR	Chapter II Neoplasms	0.032	318912	33	1	0.030303	318879	313	0.000981564	31.8057	4.3326	233.485
union#I082#Disorders of both aortic and tricuspid valves	UR	Chapter IX Diseases of the circulatory system	0.0835	136284	450	2	0.00444444	135834	143	0.00105276	4.2361	1.046	17.1554
union#B950#Streptococcus group A as the cause of diseases classified to other chapters	UR	Chapter I Certain infectious and parasitic diseases	0.0344	221170	283	2	0.00706714	220887	224	0.00101409	7.0114	1.7342	28.3478
union#A099#Gastroenteritis and colitis of unspecified origin	UR	Chapter I Certain infectious and parasitic diseases	0.0157	282842	15962	27	0.00169152	266880	269	0.00100794	1.6793	1.1302	2.4953
41202#M199#Arthrosis unspecified	UR	Chapter XIII Diseases of the musculoskeletal system and connective tissue	0.0547	256699	6818	2	0.000293341	249881	269	0.00107651	0.2723	0.0677	1.0946
41202#I229#Subsequent myocardial infarction of unspecified site	UR	Chapter IX Diseases of the circulatory system	0.0605	166359	413	2	0.00484262	165946	158	0.000952117	5.106	1.2616	20.6652
union#K50#Crohn disease [regional enteritis]	UR	Chapter XI Diseases of the digestive system	0.0278	162293	2810	7	0.0024911	159483	161	0.00100951	2.4713	1.1584	5.272
union#M7910#Myalgia Multiple sites	UR	Chapter XIII Diseases of the musculoskeletal system and connective tissue	0.0236	139887	229	2	0.00873362	139658	142	0.00101677	8.6564	2.131	35.1639
union#M879#Osteonecrosis unspecified	UR	Chapter XIII Diseases of the musculoskeletal system and connective tissue	0.0235	128394	596	3	0.00503356	127798	128	0.00100158	5.046	1.6015	15.8984
union#M4722#Other spondylosis with radiculopathy Cervical region	UR	Chapter XIII Diseases of the musculoskeletal system and connective tissue	0.0498	140004	346	2	0.00578035	139658	142	0.00101677	5.7123	1.4091	23.1564
131349#Source of report of I47 paroxysmal tachycardia	UR	Chapter IX Diseases of the circulatory system	0.0008598	361667	6938	17	0.00245027	354729	349	0.00098385	2.4942	1.532	4.0606
41202#M755#Bursitis of shoulder	UR	Chapter XIII Diseases of the musculoskeletal system and connective tissue	0.0319	297868	258	2	0.00775194	297610	318	0.00106851	7.3038	1.8089	29.4903
131347#Source of report of I46 cardiac arrest	UR	Chapter IX Diseases of the circulatory system	0.0169	279727	2534	7	0.00276243	277193	281	0.00101373	2.7298	1.2882	5.7848
41202#M868#Other osteomyelitis	UR	Chapter XIII Diseases of the musculoskeletal system and connective tissue	0.0552	297663	53	1	0.0188679	297610	318	0.00106851	17.9785	2.4778	130.449
41202#N369#Urethral disorder unspecified	UR	Chapter XIV Diseases of the genitourinary system	0.0518	315940	54	1	0.0185185	315886	310	0.000981367	19.2073	2.6479	139.327
41202#H578#Other specified disorders of eye and adnexa	UR	Chapter VII Diseases of the eye and adnexa	0.0889	353929	93	1	0.0107527	353836	353	0.000997637	10.8844	1.5128	78.3135
union#N480#Leukoplakia of penis	UR	Chapter XIV Diseases of the genitourinary system	0.0146	118415	472	3	0.00635593	117943	124	0.00105136	6.0777	1.9267	19.1716
40011#5#(9590-9999) Hematologic (Leukemias Lymphomas and related disorders)	UR	Chapter II Neoplasms	0.0068	336346	6280	14	0.0022293	330066	324	0.000981622	2.2739	1.3309	3.8849
union#N039#Chronic nephritic syndrome; Unspecified	UR	Chapter XIV Diseases of the genitourinary system	0.0573	210073	899	3	0.00333704	209174	200	0.000956142	3.4984	1.1167	10.9602
union#I484#Atypical atrial flutter	UR	Chapter IX Diseases of the circulatory system	0.0829	121367	82	1	0.0121951	121285	127	0.00104712	11.7778	1.6266	85.2799
union#Q33#Congenital malformations of lung	UR	Chapter XVII Congenital malformations deformations and chromosomal abnormalities	0.0597	403410	61	1	0.0163934	403349	406	0.00100657	16.5412	2.2869	119.643
union#Block A30-A49#A30-A49 Other bacterial diseases	UR	Chapter I Certain infectious and parasitic diseases	0.0811	235672	14920	22	0.00147453	220752	216	0.000978474	1.5077	0.972	2.3386
41202#J189#Pneumonia unspecified	UR	Chapter X Diseases of the respiratory system	0.0373	304543	6129	12	0.00195791	298414	295	0.00098856	1.9825	1.1125	3.5328
40011#8980#Carcinosarcoma NOS	UR	Chapter II Neoplasms	0.0044	235516	100	2	0.02	235416	227	0.000964251	21.1444	5.1828	86.2639
131813#Source of report of L85 other epidermal thickening	UR	Chapter XII Diseases of the skin and subcutaneous tissue	0.0553	396007	3362	0	0	392645	399	0.00101619	0
union#N488#Other specified disorders of penis	UR	Chapter XIV Diseases of the genitourinary system	0.0407	118817	707	3	0.00424328	118110	124	0.00104987	4.0547	1.2869	12.7749
41202#N488#Other specified disorders of penis	UR	Chapter XIV Diseases of the genitourinary system	0.0669	157680	402	2	0.00497512	157278	163	0.00103638	4.8195	1.191	19.5021
41202#M6624#Spontaneous rupture of extensor tendons Hand	UR	Chapter XIII Diseases of the musculoskeletal system and connective tissue	0.0051	297708	98	2	0.0204082	297610	318	0.00106851	19.4767	4.7808	79.3462
union#C969#Malignant neoplasm of lymphoid haematopoietic and related tissue unspecified	UR	Chapter II Neoplasms	0.0146	206052	184	2	0.0108696	205868	202	0.000981211	11.1884	2.7581	45.3867
41202#Block J09-J18#J09-J18 Influenza and pneumonia	UR	Chapter X Diseases of the respiratory system	0.0314	326966	15865	26	0.00163883	311101	318	0.00102218	1.6043	1.0753	2.3935
41202#M715#Other bursitis not elsewhere classified	UR	Chapter XIII Diseases of the musculoskeletal system and connective tissue	0.0358	297644	34	1	0.0294118	297610	318	0.00106851	28.3297	3.8628	207.768
union#O43#Placental disorders	UR	Chapter XV Pregnancy childbirth and the puerperium	0.025	192050	237	2	0.00843882	191813	195	0.00101662	8.363	2.0646	33.8758
union#L85#Other epidermal thickening	UR	Chapter XII Diseases of the skin and subcutaneous tissue	0.0822	200335	3362	0	0	196973	189	0.000959522	0
union#J189#Pneumonia unspecified	UR	Chapter X Diseases of the respiratory system	0.0161	148339	11538	21	0.00182007	136801	137	0.00100145	1.8189	1.1486	2.8805
union#B353#Tinea pedis	UR	Chapter I Certain infectious and parasitic diseases	0.0235	176224	238	2	0.00840336	175986	172	0.00097735	8.6625	2.1366	35.1211
union#N05#Unspecified nephritic syndrome	UR	Chapter XIV Diseases of the genitourinary system	0.0368	185403	763	3	0.00393185	184640	173	0.000936958	4.209	1.3413	13.208
union#H34#Retinal vascular occlusions	UR	Chapter VII Diseases of the eye and adnexa	0.0697	224714	2283	5	0.0021901	222431	210	0.000944113	2.3226	0.9558	5.6439
41202#Block D60-D64#D60-D64 Aplastic and other anaemias	UR	Chapter III Diseases of the blood and blood-forming organs and certain disorders involving the immune mechanism	0.0665	407662	9306	15	0.00161186	398356	393	0.000986555	1.6349	0.9758	2.739
41202#R091#Pleurisy	UR	Chapter XVIII Symptoms signs and abnormal clinical and laboratory findings not elsewhere classified	0.0649	240783	418	2	0.00478469	240365	236	0.00098184	4.8918	1.2122	19.7405
union#R13#Dysphagia	UR	Chapter XVIII Symptoms signs and abnormal clinical and laboratory findings not elsewhere classified	0.0509	111335	13334	22	0.00164992	98001	101	0.0010306	1.6019	1.0098	2.5414
41202#M5429#M5429 Cervicalgia-Site unspe	UR	Chapter XIII Diseases of the musculoskeletal system and connective tissue	0.0791	238458	77	1	0.012987	238381	254	0.00106552	12.3356	1.7088	89.0482
41202#N508#Other specified disorders of male genital organs	UR	Chapter XIV Diseases of the genitourinary system	0.0637	159296	2018	5	0.0024777	157278	163	0.00103638	2.3942	0.9822	5.8358
41202#H348#Other retinal vascular occlusions	UR	Chapter VII Diseases of the eye and adnexa	0.013	297603	461	3	0.00650759	297142	309	0.00103991	6.2923	2.0108	19.6898
41202#C40#Malignant neoplasm of bone and articular cartilage of limbs	UR	Chapter II Neoplasms	0.0521	206946	51	1	0.0196078	206895	216	0.00104401	19.1369	2.6317	139.159
union#E236#Other disorders of pituitary gland	UR	Chapter IV Endocrine nutritional and metabolic diseases	0.091	238636	96	1	0.0104167	238540	236	0.000989352	10.6291	1.4758	76.5553
union#C859#Non-Hodgkin lymphoma unspecified	UR	Chapter II Neoplasms	0.0957	224190	2432	5	0.00205592	221758	217	0.000978544	2.1033	0.8659	5.1088
union#C821#Follicular lymphoma grade II	UR	Chapter II Neoplasms	0.0273	228669	246	2	0.00813008	228423	235	0.00102879	7.9591	1.9677	32.1941
union#Block L20-L30#L20-L30 Dermatitis and eczema	UR	Chapter XII Diseases of the skin and subcutaneous tissue	0.0232	204503	7530	14	0.00185923	196973	189	0.000959522	1.9394	1.1264	3.3393
union#R21#Rash and other nonspecific skin eruption	UR	Chapter XVIII Symptoms signs and abnormal clinical and laboratory findings not elsewhere classified	0.0016	94733	3614	10	0.00276702	91119	76	0.000834074	3.3239	1.7177	6.4321
41202#M169#Coxarthrosis unspecified	UR	Chapter XIII Diseases of the musculoskeletal system and connective tissue	0.08	279565	14229	8	0.000562232	265336	280	0.00105527	0.5325	0.2637	1.0756
union#I052#Mitral stenosis with insufficiency	UR	Chapter IX Diseases of the circulatory system	0.0204	182805	214	2	0.00934579	182591	184	0.00100772	9.3523	2.3064	37.923
[truncated: 5,358 more rows]

## Sheet: RPN1_cont_1208T145508Z_AZ
Phenotype	Collapsing model	Phenotypic category	P value	No. samples	No. with QV	No. without QV	QV carrier median	QV non-carrier median	Effect size	Effect size standard error	Effect size LCI	Effect size UCI
[truncated: 5,165 more rows]

[truncated: 5 more sheets: RPN1_binary_1208T145459Z_AZ, NT5C_cont_1208T150357Z_AZ, NT5C_binary_1208T150352Z_AZ, GDI2_cont_1208T150141Z_AZ, GDI2_binary_1208T150147Z_AZ]
