# Supplementary material for: Insight into telomere regulation: road to discovery and intervention in plasma drug-protein targets
Source: BMC Genomics. 2024 Mar 2;25:231. doi: 10.1186/s12864-024-10116-5 (PMC10909270; doi:10.1186/s12864-024-10116-5)
Supplement: Supplementary file 6 — Additional file 6: Supplementary Table 5. Full results of enrichment analysis. [file 12864_2024_10116_MOESM6_ESM.xlsx]

## Sheet: Explanations
Column Name	Explanation
ONTOLOGY	Category of Gene Ontology terms: Biological Process (BP), Cellular Component (CC), or Molecular Function (MF).
ID	Unique identifier for a GO term or KEGG pathway.
Description	Name or description of the GO term or KEGG pathway.
GeneRatio	Ratio of genes associated with a specific GO term or KEGG pathway to the total number of genes analyzed.
BgRatio	Ratio of genes associated with the GO term or KEGG pathway in the background gene set.
pvalue	Statistical significance of the association between the genes and the GO term or KEGG pathway.
p.adjust	Adjusted p-value for multiple testing correction.
qvalue	Adjusted p-value controlling the false discovery rate (FDR).
geneID	List of gene identifiers associated with the GO term or KEGG pathway.
Count	Number of genes associated with the GO term or KEGG pathway in the analyzed gene set.
Our study conducted a Kyoto Encyclopedia of Genes and Genomes (KEGG) pathway enrichment analysis to investigate the biological pathways associated with a selected set of genes, namely NT5C, RPN1, and TYRO3. This analysis was facilitated by the clusterProfiler R package, a tool designed for the statistical analysis and visualization of functional profiles for genes. The gene identifiers provided (…

## Sheet: GO
	ONTOLOGY	ID	Description	GeneRatio	BgRatio	pvalue	p.adjust	qvalue	geneID	Count
GO:0009128	BP	GO:0009128	purine nucleoside monophosphate catabolic process	'1/4	10/18903	0.875506	0.875506	0.0491327	NT5C	1
GO:0009155	BP	GO:0009155	purine deoxyribonucleotide catabolic process	'1/4	10/18903	0.857924	0.860564	0.0491327	NT5C	1
GO:0009169	BP	GO:0009169	purine ribonucleoside monophosphate catabolic process	'1/4	10/18903	0.845592	0.850812	0.0491327	NT5C	1
GO:0009170	BP	GO:0009170	purine deoxyribonucleoside monophosphate metabolic process	'1/4	10/18903	0.822449	0.830088	0.0491327	NT5C	1
GO:0060068	BP	GO:0060068	vagina development	'1/4	10/18903	0.820648	0.830088	0.0491327	TYRO3	1
GO:1903564	BP	GO:1903564	regulation of protein localization to cilium	'1/4	11/18903	0.816293	0.829008	0.0491327	GDI2	1
GO:0009176	BP	GO:0009176	pyrimidine deoxyribonucleoside monophosphate metabolic process	'1/4	13/18903	0.809917	0.825103	0.0491327	NT5C	1
GO:0008250	CC	GO:0008250	oligosaccharyltransferase complex	'1/4	14/19869	0.808328	0.825103	0.112385	RPN1	1
GO:0008253	MF	GO:0008253	5'-nucleotidase activity	'1/4	13/18432	0.808144	0.825103	0.0511072	NT5C	1
GO:0009158	BP	GO:0009158	ribonucleoside monophosphate catabolic process	'1/4	14/18903	0.804686	0.825103	0.0491327	NT5C	1
GO:0009159	BP	GO:0009159	deoxyribonucleoside monophosphate catabolic process	'1/4	14/18903	0.793835	0.818956	0.0491327	NT5C	1
GO:0046049	BP	GO:0046049	UMP metabolic process	'1/4	14/18903	0.787096	0.807625	0.0491327	NT5C	1
GO:0009173	BP	GO:0009173	pyrimidine ribonucleoside monophosphate metabolic process	'1/4	15/18903	0.780373	0.807625	0.0491327	NT5C	1
GO:0008252	MF	GO:0008252	nucleotidase activity	'1/4	15/18432	0.778398	0.806715	0.0511072	NT5C	1
GO:0005092	MF	GO:0005092	GDP-dissociation inhibitor activity	'1/4	16/18432	0.774545	0.804195	0.0511072	GDI2	1
GO:0009151	BP	GO:0009151	purine deoxyribonucleotide metabolic process	'1/4	17/18903	0.769659	0.802475	0.0491327	NT5C	1
GO:0009125	BP	GO:0009125	nucleoside monophosphate catabolic process	'1/4	18/18903	0.768736	0.802475	0.0491327	NT5C	1
GO:0030540	BP	GO:0030540	female genitalia development	'1/4	18/18903	0.768736	0.787096	0.0491327	TYRO3	1
GO:0046040	BP	GO:0046040	IMP metabolic process	'1/4	18/18903	0.768736	0.781765	0.0491327	NT5C	1
GO:1902018	BP	GO:1902018	negative regulation of cilium assembly	'1/4	18/18903	0.765551	0.781765	0.0491327	GDI2	1
GO:0009223	BP	GO:0009223	pyrimidine deoxyribonucleotide catabolic process	'1/4	19/18903	0.764694	0.781765	0.0491327	NT5C	1
GO:0006244	BP	GO:0006244	pyrimidine nucleotide catabolic process	'1/4	22/18903	0.755082	0.781765	0.0491327	NT5C	1
GO:0009129	BP	GO:0009129	pyrimidine nucleoside monophosphate metabolic process	'1/4	22/18903	0.700786	0.739341	0.0491327	NT5C	1
GO:0018279	BP	GO:0018279	protein N-linked glycosylation via asparagine	'1/4	24/18903	0.690731	0.731098	0.0491327	RPN1	1
GO:1903902	BP	GO:1903902	positive regulation of viral life cycle	'1/4	24/18903	0.668602	0.709982	0.0491327	TYRO3	1
GO:0001779	BP	GO:0001779	natural killer cell differentiation	'1/4	25/18903	0.658661	0.701711	0.0491327	TYRO3	1
GO:0009162	BP	GO:0009162	deoxyribonucleoside monophosphate metabolic process	'1/4	25/18903	0.658078	0.69122	0.0491327	NT5C	1
GO:0009219	BP	GO:0009219	pyrimidine deoxyribonucleotide metabolic process	'1/4	25/18903	0.649161	0.690678	0.0491327	NT5C	1
GO:0018196	BP	GO:0018196	peptidyl-asparagine modification	'1/4	25/18903	0.646694	0.674699	0.0491327	RPN1	1
GO:0009264	BP	GO:0009264	deoxyribonucleotide catabolic process	'1/4	29/18903	0.644068	0.667365	0.0527554	NT5C	1
GO:0046386	BP	GO:0046386	deoxyribose phosphate catabolic process	'1/4	29/18903	0.627097	0.658078	0.0527554	NT5C	1
GO:0043548	MF	GO:0043548	phosphatidylinositol 3-kinase binding	'1/4	30/18432	0.618233	0.658078	0.0717876	TYRO3	1
GO:0009218	BP	GO:0009218	pyrimidine ribonucleotide metabolic process	'1/4	31/18903	0.602899	0.652974	0.054371	NT5C	1
GO:0120033	BP	GO:0120033	negative regulation of plasma membrane bounded cell projection assembly	'1/4	37/18903	0.589608	0.640708	0.0564085	GDI2	1
GO:0072529	BP	GO:0072529	pyrimidine-containing compound catabolic process	'1/4	38/18903	0.569501	0.620927	0.0564085	NT5C	1
GO:0034122	BP	GO:0034122	negative regulation of toll-like receptor signaling pathway	'1/4	41/18903	0.565551	0.61869	0.0564085	TYRO3	1
GO:0070050	BP	GO:0070050	neuron cellular homeostasis	'1/4	41/18903	0.556535	0.610877	0.0564085	TYRO3	1
GO:0009167	BP	GO:0009167	purine ribonucleoside monophosphate metabolic process	'1/4	42/18903	0.555038	0.610877	0.0564085	NT5C	1
GO:0009154	BP	GO:0009154	purine ribonucleotide catabolic process	'1/4	43/18903	0.545607	0.595207	0.0564085	NT5C	1
GO:0009126	BP	GO:0009126	purine nucleoside monophosphate metabolic process	'1/4	44/18903	0.533184	0.589214	0.0564085	NT5C	1
GO:0009394	BP	GO:0009394	2'-deoxyribonucleotide metabolic process	'1/4	44/18903	0.532605	0.589214	0.0564085	NT5C	1
GO:0009262	BP	GO:0009262	deoxyribonucleotide metabolic process	'1/4	45/18903	0.531767	0.589214	0.0564085	NT5C	1
GO:0019692	BP	GO:0019692	deoxyribose phosphate metabolic process	'1/4	45/18903	0.515631	0.57567	0.0564085	NT5C	1
GO:1902116	BP	GO:1902116	negative regulation of organelle assembly	'1/4	45/18903	0.508465	0.569621	0.0564085	GDI2	1
GO:0048806	BP	GO:0048806	genitalia development	'1/4	46/18903	0.500466	0.562593	0.0564085	TYRO3	1
GO:0006195	BP	GO:0006195	purine nucleotide catabolic process	'1/4	48/18903	0.492242	0.555263	0.0572124	NT5C	1
GO:0009261	BP	GO:0009261	ribonucleotide catabolic process	'1/4	49/18903	0.48726	0.551551	0.0572124	NT5C	1
GO:0043277	BP	GO:0043277	apoptotic cell clearance	'1/4	51/18903	0.485333	0.551285	0.0579416	TYRO3	1
GO:0006220	BP	GO:0006220	pyrimidine nucleotide metabolic process	'1/4	52/18903	0.484561	0.551285	0.0579416	NT5C	1
GO:0072523	BP	GO:0072523	purine-containing compound catabolic process	'1/4	54/18903	0.472091	0.540006	0.0588237	NT5C	1
GO:0009161	BP	GO:0009161	ribonucleoside monophosphate metabolic process	'1/4	59/18903	0.443889	0.509534	0.0628482	NT5C	1
GO:0004714	MF	GO:0004714	transmembrane receptor protein tyrosine kinase activity	'1/4	60/18432	0.44321	0.509534	0.0753151	TYRO3	1
GO:0021885	BP	GO:0021885	forebrain cell migration	'1/4	63/18903	0.43758	0.505855	0.0653078	TYRO3	1
GO:1901363	MF	GO:1901363	heterocyclic compound binding	'4/4	6259/18432	0.432353	0.501591	0.0753151	RPN1/GDI2/TYRO3/NT5C	4
GO:0048524	BP	GO:0048524	positive regulation of viral process	'1/4	64/18903	0.430135	0.5008	0.0653078	TYRO3	1
GO:0097159	MF	GO:0097159	organic cyclic compound binding	'4/4	6330/18432	0.428746	0.5008	0.0753151	RPN1/GDI2/TYRO3/NT5C	4
GO:1902017	BP	GO:1902017	regulation of cilium assembly	'1/4	67/18903	0.428328	0.5008	0.0660988	GDI2	1
GO:0061512	BP	GO:0061512	protein localization to cilium	'1/4	70/18903	0.425963	0.488074	0.0660988	GDI2	1
GO:0006487	BP	GO:0006487	protein N-linked glycosylation	'1/4	71/18903	0.41964	0.461109	0.0660988	RPN1	1
GO:0070527	BP	GO:0070527	platelet aggregation	'1/4	71/18903	0.414713	0.456913	0.0660988	TYRO3	1
GO:0042698	BP	GO:0042698	ovulation cycle	'1/4	72/18903	0.406982	0.456656	0.0660988	TYRO3	1
GO:0009166	BP	GO:0009166	nucleotide catabolic process	'1/4	76/18903	0.406689	0.454631	0.0660988	NT5C	1
GO:0005791	CC	GO:0005791	rough endoplasmic reticulum	'1/4	80/19869	0.395544	0.454631	0.112385	RPN1	1
GO:0009123	BP	GO:0009123	nucleoside monophosphate metabolic process	'1/4	77/18903	0.390387	0.454631	0.0660988	NT5C	1
GO:0034121	BP	GO:0034121	regulation of toll-like receptor signaling pathway	'1/4	77/18903	0.385432	0.454631	0.0660988	TYRO3	1
GO:0045824	BP	GO:0045824	negative regulation of innate immune response	'1/4	77/18903	0.383815	0.448415	0.0660988	TYRO3	1
GO:0001618	MF	GO:0001618	virus receptor activity	'1/4	77/18432	0.381502	0.443333	0.0753151	TYRO3	1
GO:0140272	MF	GO:0140272	exogenous protein binding	'1/4	78/18432	0.380718	0.442346	0.0753151	TYRO3	1
GO:0019199	MF	GO:0019199	transmembrane receptor protein kinase activity	'1/4	79/18432	0.379979	0.442346	0.0753151	TYRO3	1
GO:0072527	BP	GO:0072527	pyrimidine-containing compound metabolic process	'1/4	82/18903	0.378648	0.440385	0.0691498	NT5C	1
GO:1901292	BP	GO:1901292	nucleoside phosphate catabolic process	'1/4	85/18903	0.376868	0.439541	0.070448	NT5C	1
GO:0035578	CC	GO:0035578	azurophil granule lumen	'1/4	91/19869	0.370012	0.439541	0.112385	GDI2	1
GO:0005789	CC	GO:0005789	endoplasmic reticulum membrane	'2/4	1163/19869	0.368843	0.439541	0.112385	RPN1/TYRO3	2
GO:0098827	CC	GO:0098827	endoplasmic reticulum subcompartment	'2/4	1166/19869	0.36792	0.438322	0.112385	RPN1/TYRO3	2
GO:1901135	BP	GO:1901135	carbohydrate derivative metabolic process	'2/4	1111/18903	0.365405	0.433663	0.0741478	RPN1/NT5C	2
GO:0042175	CC	GO:0042175	nuclear outer membrane-endoplasmic reticulum membrane network	'2/4	1186/19869	0.364458	0.43299	0.112385	RPN1/TYRO3	2
GO:0034109	BP	GO:0034109	homotypic cell-cell adhesion	'1/4	95/18903	0.362091	0.43299	0.076094	TYRO3	1
GO:0030101	BP	GO:0030101	natural killer cell activation	'1/4	99/18903	0.360683	0.43299	0.0779942	TYRO3	1
GO:0042470	CC	GO:0042470	melanosome	'1/4	110/19869	0.353848	0.43299	0.112385	RPN1	1
GO:0048770	CC	GO:0048770	pigment granule	'1/4	110/19869	0.352864	0.43299	0.112385	RPN1	1
GO:0062207	BP	GO:0062207	regulation of pattern recognition receptor signaling pathway	'1/4	107/18903	0.352394	0.43299	0.082906	TYRO3	1
GO:0007218	BP	GO:0007218	neuropeptide signaling pathway	'1/4	110/18903	0.35171	0.432669	0.0833325	TYRO3	1
GO:0034446	BP	GO:0034446	substrate adhesion-dependent cell spreading	'1/4	111/18903	0.350198	0.417564	0.0833325	TYRO3	1
GO:0002832	BP	GO:0002832	negative regulation of response to biotic stimulus	'1/4	116/18903	0.339133	0.416839	0.0857327	TYRO3	1
GO:0140534	CC	GO:0140534	endoplasmic reticulum protein-containing complex	'1/4	127/19869	0.33815	0.414357	0.112385	RPN1	1
GO:0018193	BP	GO:0018193	peptidyl-amino acid modification	'2/4	1287/18903	0.336285	0.414357	0.087605	RPN1/TYRO3	2
GO:0002224	BP	GO:0002224	toll-like receptor signaling pathway	'1/4	123/18903	0.333011	0.414357	0.087605	TYRO3	1
GO:0046660	BP	GO:0046660	female sex differentiation	'1/4	124/18903	0.332542	0.41344	0.087605	TYRO3	1
GO:0030168	BP	GO:0030168	platelet activation	'1/4	133/18903	0.331826	0.406005	0.0925549	TYRO3	1
GO:0004713	MF	GO:0004713	protein tyrosine kinase activity	'1/4	138/18432	0.32847	0.406005	0.119029	TYRO3	1
GO:1903900	BP	GO:1903900	regulation of viral life cycle	'1/4	142/18903	0.320338	0.404768	0.0973566	TYRO3	1
GO:0031984	CC	GO:0031984	organelle subcompartment	'2/4	1486/19869	0.318207	0.40364	0.112385	RPN1/TYRO3	2
GO:0014065	BP	GO:0014065	phosphatidylinositol 3-kinase signaling	'1/4	145/18903	0.315149	0.401166	0.0980093	TYRO3	1
GO:0031982	CC	GO:0031982	vesicle	'3/4	4146/19869	0.315026	0.401166	0.112385	RPN1/GDI2/NT5C	3
GO:0005766	CC	GO:0005766	primary lysosome	'1/4	155/19869	0.314867	0.401166	0.112385	GDI2	1
GO:0042582	CC	GO:0042582	azurophil granule	'1/4	155/19869	0.31375	0.399543	0.112385	GDI2	1
GO:0046718	BP	GO:0046718	viral entry into host cell	'1/4	151/18903	0.313276	0.399543	0.100619	TYRO3	1
GO:0043524	BP	GO:0043524	negative regulation of neuron apoptotic process	'1/4	154/18903	0.309432	0.399543	0.101207	TYRO3	1
GO:0044409	BP	GO:0044409	entry into host	'1/4	158/18903	0.309111	0.399543	0.102251	TYRO3	1
GO:0046434	BP	GO:0046434	organophosphate catabolic process	'1/4	161/18903	0.302789	0.399543	0.102251	NT5C	1
GO:0050792	BP	GO:0050792	regulation of viral process	'1/4	162/18903	0.298686	0.398715	0.102251	TYRO3	1
GO:0051250	BP	GO:0051250	negative regulation of lymphocyte activation	'1/4	166/18903	0.297167	0.398715	0.1034	TYRO3	1
GO:0005775	CC	GO:0005775	vacuolar lumen	'1/4	176/19869	0.296842	0.393792	0.118308	GDI2	1
GO:1901136	BP	GO:1901136	carbohydrate derivative catabolic process	'1/4	176/18903	0.295958	0.389823	0.105741	NT5C	1
GO:0001764	BP	GO:0001764	neuron migration	'1/4	177/18903	0.295867	0.385962	0.105741	TYRO3	1
GO:0048015	BP	GO:0048015	phosphatidylinositol-mediated signaling	'1/4	178/18903	0.294402	0.385962	0.105741	TYRO3	1
GO:0048017	BP	GO:0048017	inositol lipid-mediated signaling	'1/4	182/18903	0.293954	0.385962	0.105741	TYRO3	1
GO:0044000	BP	GO:0044000	movement in host	'1/4	183/18903	0.293526	0.385962	0.105741	TYRO3	1
GO:0050728	BP	GO:0050728	negative regulation of inflammatory response	'1/4	184/18903	0.293371	0.385549	0.105741	TYRO3	1
GO:0002221	BP	GO:0002221	pattern recognition receptor signaling pathway	'1/4	187/18903	0.293118	0.384299	0.105741	TYRO3	1
GO:0016192	BP	GO:0016192	vesicle-mediated transport	'2/4	1621/18903	0.293118	0.384299	0.105741	GDI2/TYRO3	2
GO:0050777	BP	GO:0050777	negative regulation of immune response	'1/4	190/18903	0.292118	0.384299	0.105741	TYRO3	1
GO:0031345	BP	GO:0031345	negative regulation of cell projection organization	'1/4	194/18903	0.291242	0.384299	0.105741	GDI2	1
GO:0002695	BP	GO:0002695	negative regulation of leukocyte activation	'1/4	198/18903	0.289993	0.384299	0.105741	TYRO3	1
GO:0120032	BP	GO:0120032	regulation of plasma membrane bounded cell projection assembly	'1/4	199/18903	0.289501	0.384299	0.105741	GDI2	1
GO:0016758	MF	GO:0016758	hexosyltransferase activity	'1/4	195/18432	0.289501	0.384299	0.152401	RPN1	1
GO:0060491	BP	GO:0060491	regulation of cell projection assembly	'1/4	201/18903	0.288354	0.384299	0.105741	GDI2	1
GO:0051701	BP	GO:0051701	biological process involved in interaction with host	'1/4	203/18903	0.288026	0.384299	0.105741	TYRO3	1
GO:1903828	BP	GO:1903828	negative regulation of protein localization	'1/4	203/18903	0.285727	0.384299	0.105741	GDI2	1
GO:1902115	BP	GO:1902115	regulation of organelle assembly	'1/4	207/18903	0.283195	0.384299	0.106643	GDI2	1
GO:0012505	CC	GO:0012505	endomembrane system	'3/4	4715/19869	0.283093	0.383971	0.136084	RPN1/GDI2/TYRO3	3
GO:0043491	BP	GO:0043491	protein kinase B signaling	'1/4	218/18903	0.282598	0.379845	0.107138	TYRO3	1
GO:0043523	BP	GO:0043523	regulation of neuron apoptotic process	'1/4	218/18903	0.281608	0.376357	0.107138	TYRO3	1
GO:1901215	BP	GO:1901215	negative regulation of neuron death	'1/4	218/18903	0.28043	0.376357	0.107138	TYRO3	1
GO:0050866	BP	GO:0050866	negative regulation of cell activation	'1/4	221/18903	0.28012	0.376357	0.107138	TYRO3	1
GO:0006486	BP	GO:0006486	protein glycosylation	'1/4	225/18903	0.273815	0.376357	0.107138	RPN1	1
GO:0007596	BP	GO:0007596	blood coagulation	'1/4	225/18903	0.270146	0.376357	0.107138	TYRO3	1
GO:0043413	BP	GO:0043413	macromolecule glycosylation	'1/4	225/18903	0.269978	0.373611	0.107138	RPN1	1
GO:0046777	BP	GO:0046777	protein autophosphorylation	'1/4	226/18903	0.268975	0.371851	0.107138	TYRO3	1
GO:0050817	BP	GO:0050817	coagulation	'1/4	230/18903	0.268975	0.363633	0.10736	TYRO3	1
GO:0007599	BP	GO:0007599	hemostasis	'1/4	231/18903	0.268808	0.363633	0.10736	TYRO3	1
GO:0045088	BP	GO:0045088	regulation of innate immune response	'1/4	240/18903	0.262444	0.363347	0.110401	TYRO3	1
GO:0070085	BP	GO:0070085	glycosylation	'1/4	244/18903	0.260067	0.363347	0.111147	RPN1	1
GO:0051402	BP	GO:0051402	neuron apoptotic process	'1/4	255/18903	0.255236	0.363347	0.114972	TYRO3	1
GO:0005783	CC	GO:0005783	endoplasmic reticulum	'2/4	2020/19869	0.251249	0.363347	0.136084	RPN1/TYRO3	2
GO:0031348	BP	GO:0031348	negative regulation of defense response	'1/4	272/18903	0.248588	0.363347	0.121337	TYRO3	1
GO:0016757	MF	GO:0016757	glycosyltransferase activity	'1/4	267/18432	0.245444	0.360825	0.152401	RPN1	1
GO:0031267	MF	GO:0031267	small GTPase binding	'1/4	272/18432	0.244241	0.358583	0.152401	GDI2	1
GO:0005096	MF	GO:0005096	GTPase activator activity	'1/4	275/18432	0.243863	0.353877	0.152401	GDI2	1
GO:0016791	MF	GO:0016791	phosphatase activity	'1/4	276/18432	0.242065	0.351958	0.152401	NT5C	1
GO:0003723	MF	GO:0003723	RNA binding	'2/4	1971/18432	0.241836	0.347996	0.152401	RPN1/GDI2	2
GO:0007548	BP	GO:0007548	sex differentiation	'1/4	288/18903	0.241738	0.346773	0.127134	TYRO3	1
GO:0048511	BP	GO:0048511	rhythmic process	'1/4	302/18903	0.238046	0.338105	0.131692	TYRO3	1
GO:0048608	BP	GO:0048608	reproductive structure development	'1/4	306/18903	0.236146	0.338105	0.131692	TYRO3	1
GO:0034774	CC	GO:0034774	secretory granule lumen	'1/4	322/19869	0.234903	0.338105	0.136084	GDI2	1
GO:0044403	BP	GO:0044403	biological process involved in symbiotic interaction	'1/4	307/18903	0.234649	0.332833	0.131692	TYRO3	1
GO:0070062	CC	GO:0070062	extracellular exosome	'2/4	2210/19869	0.229725	0.32515	0.136084	GDI2/NT5C	2
GO:0060205	CC	GO:0060205	cytoplasmic vesicle lumen	'1/4	325/19869	0.229725	0.32515	0.136084	GDI2	1
GO:0061458	BP	GO:0061458	reproductive system development	'1/4	310/18903	0.229206	0.32515	0.13177	TYRO3	1
GO:0051020	MF	GO:0051020	GTPase binding	'1/4	303/18432	0.228335	0.32515	0.152401	GDI2	1
GO:0031983	CC	GO:0031983	vesicle lumen	'1/4	327/19869	0.227813	0.32515	0.136084	GDI2	1
GO:0005829	CC	GO:0005829	cytosol	'3/4	5418/19869	0.22257	0.32515	0.136084	RPN1/GDI2/NT5C	3
GO:0006909	BP	GO:0006909	phagocytosis	'1/4	314/18903	0.206146	0.309695	0.132258	TYRO3	1
GO:0019058	BP	GO:0019058	viral life cycle	'1/4	319/18903	0.203117	0.306555	0.132801	TYRO3	1
GO:0009101	BP	GO:0009101	glycoprotein biosynthetic process	'1/4	321/18903	0.201509	0.305544	0.132801	RPN1	1
GO:1901214	BP	GO:1901214	regulation of neuron death	'1/4	325/18903	0.19972	0.304246	0.133264	TYRO3	1
GO:0060249	BP	GO:0060249	anatomical structure homeostasis	'1/4	333/18903	0.198645	0.304029	0.135301	TYRO3	1
GO:0000166	MF	GO:0000166	nucleotide binding	'2/4	2140/18432	0.197928	0.304029	0.152401	TYRO3/NT5C	2
GO:1903561	CC	GO:1903561	extracellular vesicle	'2/4	2307/19869	0.19721	0.304029	0.136084	GDI2/NT5C	2
GO:1901265	MF	GO:1901265	nucleoside phosphate binding	'2/4	2141/18432	0.197031	0.304029	0.152401	TYRO3/NT5C	2
GO:0043230	CC	GO:0043230	extracellular organelle	'2/4	2308/19869	0.193684	0.29867	0.136084	GDI2/NT5C	2
GO:0065010	CC	GO:0065010	extracellular membrane-bounded organelle	'2/4	2308/19869	0.18856	0.297975	0.136084	GDI2/NT5C	2
GO:0016311	BP	GO:0016311	dephosphorylation	'1/4	357/18903	0.188017	0.294118	0.142265	NT5C	1
GO:0002831	BP	GO:0002831	regulation of response to biotic stimulus	'1/4	361/18903	0.188017	0.294118	0.142265	TYRO3	1
GO:0060271	BP	GO:0060271	cilium assembly	'1/4	362/18903	0.188009	0.294118	0.142265	GDI2	1
GO:0016740	MF	GO:0016740	transferase activity	'2/4	2242/18432	0.187655	0.294118	0.154524	RPN1/TYRO3	2
GO:0010639	BP	GO:0010639	negative regulation of organelle organization	'1/4	366/18903	0.187293	0.294118	0.142265	GDI2	1
GO:0070997	BP	GO:0070997	neuron death	'1/4	368/18903	0.186568	0.294118	0.142265	TYRO3	1
GO:0031589	BP	GO:0031589	cell-substrate adhesion	'1/4	369/18903	0.184209	0.294118	0.142265	TYRO3	1
GO:0042578	MF	GO:0042578	phosphoric ester hydrolase activity	'1/4	365/18432	0.183664	0.294118	0.154524	NT5C	1
GO:0018108	BP	GO:0018108	peptidyl-tyrosine phosphorylation	'1/4	380/18903	0.182209	0.294118	0.143538	TYRO3	1
GO:0018212	BP	GO:0018212	peptidyl-tyrosine modification	'1/4	382/18903	0.181299	0.294118	0.143538	TYRO3	1
GO:0031410	CC	GO:0031410	cytoplasmic vesicle	'2/4	2479/19869	0.181299	0.294118	0.14241	RPN1/GDI2	2
GO:0030900	BP	GO:0030900	forebrain development	'1/4	383/18903	0.180935	0.294118	0.143538	TYRO3	1
GO:0097708	CC	GO:0097708	intracellular vesicle	'2/4	2482/19869	0.180388	0.294118	0.14241	RPN1/GDI2	2
GO:0050790	BP	GO:0050790	regulation of catalytic activity	'2/4	2380/18903	0.180064	0.294118	0.143538	GDI2/TYRO3	2
GO:0050878	BP	GO:0050878	regulation of body fluid levels	'1/4	390/18903	0.179841	0.294118	0.143538	TYRO3	1
GO:0044782	BP	GO:0044782	cilium organization	'1/4	391/18903	0.179841	0.294118	0.143538	GDI2	1
GO:0009100	BP	GO:0009100	glycoprotein metabolic process	'1/4	395/18903	0.179841	0.294118	0.143854	RPN1	1
GO:0003824	MF	GO:0003824	catalytic activity	'3/4	5488/18432	0.179294	0.294118	0.157584	RPN1/TYRO3/NT5C	3
GO:0005925	CC	GO:0005925	focal adhesion	'1/4	422/19869	0.176989	0.294118	0.14241	GDI2	1
GO:0030055	CC	GO:0030055	cell-substrate junction	'1/4	432/19869	0.176553	0.294118	0.14241	GDI2	1
GO:0050727	BP	GO:0050727	regulation of inflammatory response	'1/4	414/18903	0.175455	0.294118	0.149405	TYRO3	1
GO:0030098	BP	GO:0030098	lymphocyte differentiation	'1/4	419/18903	0.173989	0.294118	0.14958	TYRO3	1
GO:0016032	BP	GO:0016032	viral process	'1/4	421/18903	0.169866	0.292419	0.14958	TYRO3	1
GO:0034655	BP	GO:0034655	nucleobase-containing compound catabolic process	'1/4	428/18903	0.167737	0.292419	0.150857	NT5C	1
GO:0032102	BP	GO:0032102	negative regulation of response to external stimulus	'1/4	436/18903	0.167368	0.292419	0.152449	TYRO3	1
GO:0036094	MF	GO:0036094	small molecule binding	'2/4	2482/18432	0.16663	0.290641	0.166211	TYRO3/NT5C	2
GO:0042060	BP	GO:0042060	wound healing	'1/4	442/18903	0.164339	0.288601	0.153346	TYRO3	1
GO:0009150	BP	GO:0009150	purine ribonucleotide metabolic process	'1/4	447/18903	0.164043	0.288601	0.153447	NT5C	1
GO:0002683	BP	GO:0002683	negative regulation of immune system process	'1/4	449/18903	0.162006	0.284312	0.153447	TYRO3	1
GO:0005635	CC	GO:0005635	nuclear envelope	'1/4	488/19869	0.161635	0.281414	0.154666	TYRO3	1
GO:0009259	BP	GO:0009259	ribonucleotide metabolic process	'1/4	466/18903	0.158517	0.278586	0.155608	NT5C	1
GO:0046700	BP	GO:0046700	heterocycle catabolic process	'1/4	468/18903	0.15834	0.278442	0.155608	NT5C	1
GO:1903131	BP	GO:1903131	mononuclear cell differentiation	'1/4	473/18903	0.157544	0.278442	0.155608	TYRO3	1
GO:0044270	BP	GO:0044270	cellular nitrogen compound catabolic process	'1/4	474/18903	0.156434	0.270621	0.155608	NT5C	1
GO:0019693	BP	GO:0019693	ribose phosphate metabolic process	'1/4	475/18903	0.156245	0.268949	0.155608	NT5C	1
GO:0006163	BP	GO:0006163	purine nucleotide metabolic process	'1/4	476/18903	0.154062	0.268949	0.155608	NT5C	1
GO:0035556	BP	GO:0035556	intracellular signal transduction	'2/4	2673/18903	0.153821	0.268513	0.157002	GDI2/TYRO3	2
GO:0019439	BP	GO:0019439	aromatic compound catabolic process	'1/4	489/18903	0.152887	0.268367	0.15752	NT5C	1
GO:0033674	BP	GO:0033674	positive regulation of kinase activity	'1/4	496/18903	0.152326	0.267987	0.158607	TYRO3	1
GO:0030695	MF	GO:0030695	GTPase regulator activity	'1/4	488/18432	0.148882	0.266496	0.173065	GDI2	1
GO:0060589	MF	GO:0060589	nucleoside-triphosphatase regulator activity	'1/4	488/18432	0.146932	0.264195	0.173065	GDI2	1
GO:0002764	BP	GO:0002764	immune response-regulating signaling pathway	'1/4	503/18903	0.145199	0.264195	0.158764	TYRO3	1
GO:0007264	BP	GO:0007264	small GTPase mediated signal transduction	'1/4	506/18903	0.144635	0.264195	0.158764	GDI2	1
GO:0072521	BP	GO:0072521	purine-containing compound metabolic process	'1/4	507/18903	0.143317	0.264195	0.158764	NT5C	1
GO:1901361	BP	GO:1901361	organic cyclic compound catabolic process	'1/4	517/18903	0.141945	0.264195	0.160702	NT5C	1
GO:0043235	CC	GO:0043235	receptor complex	'1/4	544/19869	0.141945	0.264195	0.165961	TYRO3	1
GO:0006796	BP	GO:0006796	phosphate-containing compound metabolic process	'2/4	2806/18903	0.138061	0.257079	0.163421	TYRO3/NT5C	2
GO:0006793	BP	GO:0006793	phosphorus metabolic process	'2/4	2832/18903	0.136323	0.256886	0.165051	TYRO3/NT5C	2
GO:0120031	BP	GO:0120031	plasma membrane bounded cell projection assembly	'1/4	564/18903	0.134995	0.255863	0.171275	GDI2	1
GO:0051249	BP	GO:0051249	regulation of lymphocyte activation	'1/4	573/18903	0.134425	0.255863	0.171718	TYRO3	1
GO:0030031	BP	GO:0030031	cell projection assembly	'1/4	575/18903	0.134235	0.255863	0.171718	GDI2	1
GO:0009611	BP	GO:0009611	response to wounding	'1/4	577/18903	0.132334	0.255272	0.171718	TYRO3	1
GO:0004672	MF	GO:0004672	protein kinase activity	'1/4	565/18432	0.130496	0.253224	0.184892	TYRO3	1
GO:0008047	MF	GO:0008047	enzyme activator activity	'1/4	565/18432	0.129096	0.252007	0.184892	GDI2	1
GO:0051347	BP	GO:0051347	positive regulation of transferase activity	'1/4	588/18903	0.129096	0.252007	0.173007	TYRO3	1
GO:0007283	BP	GO:0007283	spermatogenesis	'1/4	593/18903	0.12355	0.244104	0.173007	TYRO3	1
GO:0002521	BP	GO:0002521	leukocyte differentiation	'1/4	596/18903	0.122397	0.243302	0.173007	TYRO3	1
GO:0009117	BP	GO:0009117	nucleotide metabolic process	'1/4	597/18903	0.122015	0.243302	0.173007	NT5C	1
GO:0006753	BP	GO:0006753	nucleoside phosphate metabolic process	'1/4	605/18903	0.120479	0.242445	0.173619	NT5C	1
GO:1901564	BP	GO:1901564	organonitrogen compound metabolic process	'3/4	6535/18903	0.120286	0.242445	0.173619	RPN1/TYRO3/NT5C	3
GO:0048232	BP	GO:0048232	male gamete generation	'1/4	613/18903	0.11971	0.242445	0.174191	TYRO3	1
GO:0007169	BP	GO:0007169	transmembrane receptor protein tyrosine kinase signaling pathway	'1/4	642/18903	0.118748	0.242445	0.179831	TYRO3	1
GO:0120035	BP	GO:0120035	regulation of plasma membrane bounded cell projection organization	'1/4	642/18903	0.117099	0.240638	0.179831	GDI2	1
GO:0065009	BP	GO:0065009	regulation of molecular function	'2/4	3131/18903	0.117099	0.240638	0.180699	GDI2/TYRO3	2
GO:0031344	BP	GO:0031344	regulation of cell projection organization	'1/4	659/18903	0.116628	0.240638	0.182161	GDI2	1
GO:1901137	BP	GO:1901137	carbohydrate derivative biosynthetic process	'1/4	669/18903	0.116243	0.240018	0.182582	RPN1	1
GO:0002694	BP	GO:0002694	regulation of leukocyte activation	'1/4	670/18903	0.115857	0.231296	0.182582	TYRO3	1
GO:0055086	BP	GO:0055086	nucleobase-containing small molecule metabolic process	'1/4	673/18903	0.114119	0.229011	0.182582	NT5C	1
GO:0031347	BP	GO:0031347	regulation of defense response	'1/4	680/18903	0.109263	0.225833	0.183312	TYRO3	1
GO:0016773	MF	GO:0016773	phosphotransferase activity, alcohol group as acceptor	'1/4	672/18432	0.107481	0.225833	0.210474	TYRO3	1
GO:0000323	CC	GO:0000323	lytic vacuole	'1/4	746/19869	0.105109	0.225201	0.208575	GDI2	1
GO:0005764	CC	GO:0005764	lysosome	'1/4	746/19869	0.105002	0.222485	0.208575	GDI2	1
GO:0051129	BP	GO:0051129	negative regulation of cellular component organization	'1/4	717/18903	0.103053	0.222485	0.191609	GDI2	1
GO:0000904	BP	GO:0000904	cell morphogenesis involved in differentiation	'1/4	724/18903	0.102858	0.222485	0.19192	TYRO3	1
GO:0050865	BP	GO:0050865	regulation of cell activation	'1/4	727/18903	0.102272	0.222265	0.19192	TYRO3	1
GO:0051641	BP	GO:0051641	cellular localization	'2/4	3351/18903	0.101779	0.220742	0.193114	GDI2/TYRO3	2
GO:0016301	MF	GO:0016301	kinase activity	'1/4	728/18432	0.101779	0.220015	0.219405	TYRO3	1
GO:0007276	BP	GO:0007276	gamete generation	'1/4	765/18903	0.100905	0.218063	0.198694	TYRO3	1
GO:0007420	BP	GO:0007420	brain development	'1/4	768/18903	0.0995368	0.218063	0.198694	TYRO3	1
GO:0019725	BP	GO:0019725	cellular homeostasis	'1/4	773/18903	0.0985345	0.218063	0.198798	TYRO3	1
GO:0016788	MF	GO:0016788	hydrolase activity, acting on ester bonds	'1/4	755/18432	0.0969911	0.218063	0.219715	NT5C	1
GO:0043549	BP	GO:0043549	regulation of kinase activity	'1/4	786/18903	0.096795	0.218063	0.200815	TYRO3	1
GO:0005615	CC	GO:0005615	extracellular space	'2/4	3652/19869	0.0965989	0.218063	0.208575	GDI2/NT5C	2
GO:0031090	CC	GO:0031090	organelle membrane	'2/4	3667/19869	0.0964028	0.215035	0.208575	RPN1/TYRO3	2
GO:0005773	CC	GO:0005773	vacuole	'1/4	838/19869	0.0954218	0.215035	0.208575	GDI2	1
GO:1990234	CC	GO:1990234	transferase complex	'1/4	839/19869	0.0950291	0.214892	0.208575	RPN1	1
GO:0060322	BP	GO:0060322	head development	'1/4	815/18903	0.0946899	0.213636	0.205944	TYRO3	1
GO:0032940	BP	GO:0032940	secretion by cell	'1/4	817/18903	0.0916865	0.211404	0.205944	TYRO3	1
GO:0042327	BP	GO:0042327	positive regulation of phosphorylation	'1/4	828/18903	0.0912926	0.211387	0.2074	TYRO3	1
GO:0030141	CC	GO:0030141	secretory granule	'1/4	872/19869	0.0903074	0.211387	0.210392	GDI2	1
GO:0032880	BP	GO:0032880	regulation of protein localization	'1/4	842/18903	0.0902286	0.210217	0.208668	GDI2	1
GO:0046649	BP	GO:0046649	lymphocyte activation	'1/4	846/18903	0.0891241	0.209615	0.208668	TYRO3	1
GO:0006954	BP	GO:0006954	inflammatory response	'1/4	848/18903	0.0875446	0.209615	0.208668	TYRO3	1
GO:0036211	BP	GO:0036211	protein modification process	'2/4	3645/18903	0.0861608	0.20937	0.209881	RPN1/TYRO3	2
GO:0048609	BP	GO:0048609	multicellular organismal reproductive process	'1/4	882/18903	0.0857651	0.203014	0.209881	TYRO3	1
GO:0140352	BP	GO:0140352	export from cell	'1/4	890/18903	0.0847754	0.201591	0.209881	TYRO3	1
GO:0019953	BP	GO:0019953	sexual reproduction	'1/4	896/18903	0.0841803	0.201148	0.209881	TYRO3	1
GO:0016772	MF	GO:0016772	transferase activity, transferring phosphorus-containing groups	'1/4	876/18432	0.082294	0.201148	0.244525	TYRO3	1
GO:0051338	BP	GO:0051338	regulation of transferase activity	'1/4	911/18903	0.0819814	0.201148	0.209881	TYRO3	1
GO:0010562	BP	GO:0010562	positive regulation of phosphorus metabolic process	'1/4	914/18903	0.0810073	0.201148	0.209881	TYRO3	1
GO:0043066	BP	GO:0043066	negative regulation of apoptotic process	'1/4	914/18903	0.0802125	0.201148	0.209881	TYRO3	1
GO:0045937	BP	GO:0045937	positive regulation of phosphate metabolic process	'1/4	914/18903	0.0800137	0.201148	0.209881	TYRO3	1
GO:0009986	CC	GO:0009986	cell surface	'1/4	962/19869	0.0798815	0.199365	0.224457	TYRO3	1
GO:0033365	BP	GO:0033365	protein localization to organelle	'1/4	917/18903	0.0787455	0.199365	0.209881	GDI2	1
GO:0030097	BP	GO:0030097	hemopoiesis	'1/4	920/18903	0.0786214	0.199365	0.209881	TYRO3	1
GO:0032504	BP	GO:0032504	multicellular organism reproduction	'1/4	922/18903	0.0785722	0.199365	0.209881	TYRO3	1
GO:0050776	BP	GO:0050776	regulation of immune response	'1/4	922/18903	0.0784223	0.199365	0.209881	TYRO3	1
GO:0045087	BP	GO:0045087	innate immune response	'1/4	927/18903	0.0780242	0.199365	0.209881	TYRO3	1
GO:0070925	BP	GO:0070925	organelle assembly	'1/4	935/18903	0.0768942	0.19591	0.209881	GDI2	1
GO:0043069	BP	GO:0043069	negative regulation of programmed cell death	'1/4	938/18903	0.0758319	0.192478	0.209881	TYRO3	1
GO:0046903	BP	GO:0046903	secretion	'1/4	951/18903	0.0756325	0.189605	0.209881	TYRO3	1
GO:0060341	BP	GO:0060341	regulation of cellular localization	'1/4	955/18903	0.0752334	0.18874	0.209881	GDI2	1
GO:0098609	BP	GO:0098609	cell-cell adhesion	'1/4	957/18903	0.0750124	0.18874	0.209881	TYRO3	1
GO:0043412	BP	GO:0043412	macromolecule modification	'2/4	3869/18903	0.0744349	0.186751	0.209881	RPN1/TYRO3	2
GO:0003006	BP	GO:0003006	developmental process involved in reproduction	'1/4	959/18903	0.0742352	0.186147	0.209881	TYRO3	1
GO:0044087	BP	GO:0044087	regulation of cellular component biogenesis	'1/4	959/18903	0.073436	0.186147	0.209881	GDI2	1
GO:0048534	BP	GO:0048534	hematopoietic or lymphoid organ development	'1/4	962/18903	0.0689492	0.186147	0.209881	TYRO3	1
GO:0099503	CC	GO:0099503	secretory vesicle	'1/4	1041/19869	0.0689492	0.186147	0.235243	GDI2	1
GO:0045321	BP	GO:0045321	leukocyte activation	'1/4	1009/18903	0.0689433	0.186147	0.216953	TYRO3	1
GO:0007167	BP	GO:0007167	enzyme-linked receptor protein signaling pathway	'1/4	1010/18903	0.0688944	0.186147	0.216953	TYRO3	1
GO:0032101	BP	GO:0032101	regulation of response to external stimulus	'1/4	1014/18903	0.0688842	0.186147	0.216953	TYRO3	1
GO:0000902	BP	GO:0000902	cell morphogenesis	'1/4	1018/18903	0.0686301	0.186147	0.216953	TYRO3	1
GO:0002520	BP	GO:0002520	immune system development	'1/4	1024/18903	0.067024	0.186147	0.217108	TYRO3	1
GO:0019637	BP	GO:0019637	organophosphate metabolic process	'1/4	1034/18903	0.0662201	0.186101	0.218034	NT5C	1
GO:0060548	BP	GO:0060548	negative regulation of cell death	'1/4	1043/18903	0.065818	0.186101	0.218756	TYRO3	1
GO:0007417	BP	GO:0007417	central nervous system development	'1/4	1060/18903	0.0648122	0.18534	0.220996	TYRO3	1
GO:0001775	BP	GO:0001775	cell activation	'1/4	1153/18903	0.0644987	0.184657	0.237508	TYRO3	1
GO:0098542	BP	GO:0098542	defense response to other organism	'1/4	1183/18903	0.0642285	0.184547	0.24127	TYRO3	1
GO:0033043	BP	GO:0033043	regulation of organelle organization	'1/4	1186/18903	0.0641566	0.184547	0.24127	GDI2	1
GO:0043085	BP	GO:0043085	positive regulation of catalytic activity	'1/4	1191/18903	0.0640069	0.184547	0.24127	TYRO3	1
GO:0031967	CC	GO:0031967	organelle envelope	'1/4	1255/19869	0.0638454	0.180386	0.256698	TYRO3	1
GO:0031975	CC	GO:0031975	envelope	'1/4	1255/19869	0.0636635	0.180386	0.256698	TYRO3	1
GO:0003676	MF	GO:0003676	nucleic acid binding	'2/4	4309/18432	0.0634026	0.180386	0.314362	RPN1/GDI2	2
GO:0005576	CC	GO:0005576	extracellular region	'2/4	4648/19869	0.0632704	0.180386	0.256698	GDI2/NT5C	2
GO:0034645	BP	GO:0034645	cellular macromolecule biosynthetic process	'1/4	1231/18903	0.0632011	0.178159	0.247455	RPN1	1
GO:0043603	BP	GO:0043603	cellular amide metabolic process	'1/4	1242/18903	0.0623948	0.172373	0.248328	NT5C	1
GO:0098796	CC	GO:0098796	membrane protein complex	'1/4	1328/19869	0.0595687	0.172373	0.256698	RPN1	1
GO:0042325	BP	GO:0042325	regulation of phosphorylation	'1/4	1264/18903	0.0592001	0.172373	0.251155	TYRO3	1
GO:0070161	CC	GO:0070161	anchoring junction	'1/4	1330/19869	0.0585686	0.172373	0.256698	GDI2	1
GO:0045202	CC	GO:0045202	synapse	'1/4	1341/19869	0.0583611	0.172373	0.256698	GDI2	1
GO:0007186	BP	GO:0007186	G protein-coupled receptor signaling pathway	'1/4	1278/18903	0.0577386	0.172373	0.252525	TYRO3	1
GO:0030234	MF	GO:0030234	enzyme regulator activity	'1/4	1253/18432	0.0567003	0.172373	0.319153	GDI2	1
GO:0006810	BP	GO:0006810	transport	'2/4	4578/18903	0.0563309	0.172373	0.255882	GDI2/TYRO3	2
GO:0009968	BP	GO:0009968	negative regulation of signal transduction	'1/4	1319/18903	0.0539125	0.172373	0.257482	TYRO3	1
GO:0004888	MF	GO:0004888	transmembrane signaling receptor activity	'1/4	1309/18432	0.0528817	0.172373	0.322403	TYRO3	1
GO:1901565	BP	GO:1901565	organonitrogen compound catabolic process	'1/4	1371/18903	0.0506448	0.170036	0.26535	NT5C	1
GO:0051234	BP	GO:0051234	establishment of localization	'2/4	4734/18903	0.0498304	0.161116	0.266606	GDI2/TYRO3	2
GO:0019220	BP	GO:0019220	regulation of phosphate metabolic process	'1/4	1423/18903	0.0479961	0.155757	0.268566	TYRO3	1
GO:0010648	BP	GO:0010648	negative regulation of cell communication	'1/4	1424/18903	0.0477922	0.154712	0.268566	TYRO3	1
GO:0051174	BP	GO:0051174	regulation of phosphorus metabolic process	'1/4	1424/18903	0.0469759	0.150449	0.268566	TYRO3	1
GO:0023057	BP	GO:0023057	negative regulation of signaling	'1/4	1430/18903	0.0467718	0.150449	0.268566	TYRO3	1
GO:0080134	BP	GO:0080134	regulation of response to stress	'1/4	1431/18903	0.0467718	0.150139	0.268566	TYRO3	1
GO:0048699	BP	GO:0048699	generation of neurons	'1/4	1453/18903	0.0467718	0.150139	0.271055	TYRO3	1
GO:0022414	BP	GO:0022414	reproductive process	'1/4	1491/18903	0.0459549	0.150139	0.274233	TYRO3	1
GO:0048523	BP	GO:0048523	negative regulation of cellular process	'2/4	4934/18903	0.0453419	0.150139	0.274233	GDI2/TYRO3	2
GO:0000003	BP	GO:0000003	reproduction	'1/4	1500/18903	0.0453419	0.150139	0.274233	TYRO3	1
GO:0042981	BP	GO:0042981	regulation of apoptotic process	'1/4	1506/18903	0.0453419	0.150139	0.274233	TYRO3	1
GO:0120036	BP	GO:0120036	plasma membrane bounded cell projection organization	'1/4	1509/18903	0.0439233	0.150139	0.274233	GDI2	1
GO:0005524	MF	GO:0005524	ATP binding	'1/4	1472/18432	0.0430917	0.150139	0.327111	TYRO3	1
GO:0002682	BP	GO:0002682	regulation of immune system process	'1/4	1525/18903	0.0422724	0.149857	0.274233	TYRO3	1
GO:0007155	BP	GO:0007155	cell adhesion	'1/4	1539/18903	0.0422724	0.149446	0.274233	TYRO3	1
GO:0043067	BP	GO:0043067	regulation of programmed cell death	'1/4	1541/18903	0.0418626	0.148181	0.274233	TYRO3	1
GO:0030030	BP	GO:0030030	cell projection organization	'1/4	1548/18903	0.0416542	0.148181	0.274233	GDI2	1
GO:0051707	BP	GO:0051707	response to other organism	'1/4	1548/18903	0.0414526	0.148181	0.274233	TYRO3	1
GO:0043207	BP	GO:0043207	response to external biotic stimulus	'1/4	1551/18903	0.0412476	0.148181	0.274233	TYRO3	1
GO:0016020	CC	GO:0016020	membrane	'3/4	9649/19869	0.0404272	0.148181	0.286853	RPN1/GDI2/TYRO3	3
GO:0015031	BP	GO:0015031	protein transport	'1/4	1564/18903	0.0396062	0.148181	0.275125	GDI2	1
GO:0038023	MF	GO:0038023	signaling receptor activity	'1/4	1531/18432	0.0392226	0.148181	0.327111	TYRO3	1
GO:0060089	MF	GO:0060089	molecular transducer activity	'1/4	1531/18432	0.0389902	0.148181	0.327111	TYRO3	1
GO:0005794	CC	GO:0005794	Golgi apparatus	'1/4	1652/19869	0.0383738	0.148181	0.286853	GDI2	1
GO:1902494	CC	GO:1902494	catalytic complex	'1/4	1653/19869	0.0381683	0.148181	0.286853	RPN1	1
GO:0032559	MF	GO:0032559	adenyl ribonucleotide binding	'1/4	1536/18432	0.0379627	0.148181	0.327111	TYRO3	1
GO:0006468	BP	GO:0006468	protein phosphorylation	'1/4	1578/18903	0.0371402	0.148181	0.27542	TYRO3	1
GO:0044093	BP	GO:0044093	positive regulation of molecular function	'1/4	1587/18903	0.0369345	0.148181	0.27542	TYRO3	1
GO:0030554	MF	GO:0030554	adenyl nucleotide binding	'1/4	1548/18432	0.0367287	0.148181	0.327111	TYRO3	1
GO:0009607	BP	GO:0009607	response to biotic stimulus	'1/4	1593/18903	0.0349667	0.148181	0.27542	TYRO3	1
GO:0016477	BP	GO:0016477	cell migration	'1/4	1595/18903	0.0346694	0.145386	0.27542	TYRO3	1
GO:0016021	CC	GO:0016021	integral component of membrane	'2/4	5397/19869	0.0338448	0.1449	0.286853	RPN1/TYRO3	2
GO:0005887	CC	GO:0005887	integral component of plasma membrane	'1/4	1713/19869	0.0336385	0.143291	0.286853	TYRO3	1
GO:0022008	BP	GO:0022008	neurogenesis	'1/4	1669/18903	0.0330196	0.143291	0.28452	TYRO3	1
GO:0045184	BP	GO:0045184	establishment of protein localization	'1/4	1671/18903	0.0321939	0.143291	0.28452	GDI2	1
GO:0031224	CC	GO:0031224	intrinsic component of membrane	'2/4	5564/19869	0.0315742	0.142354	0.287079	RPN1/TYRO3	2
GO:0010941	BP	GO:0010941	regulation of cell death	'1/4	1698/18903	0.0308434	0.142354	0.286269	TYRO3	1
GO:0042592	BP	GO:0042592	homeostatic process	'1/4	1705/18903	0.0308434	0.142354	0.286269	TYRO3	1
GO:0048585	BP	GO:0048585	negative regulation of response to stimulus	'1/4	1706/18903	0.030641	0.142354	0.286269	TYRO3	1
GO:0031226	CC	GO:0031226	intrinsic component of plasma membrane	'1/4	1794/19869	0.0303341	0.142354	0.287079	TYRO3	1
GO:0044419	BP	GO:0044419	biological process involved in interspecies interaction between organisms	'1/4	1726/18903	0.0302933	0.142354	0.288035	TYRO3	1
GO:0051179	BP	GO:0051179	localization	'2/4	5370/18903	0.0297136	0.142354	0.28884	GDI2/TYRO3	2
GO:0048870	BP	GO:0048870	cell motility	'1/4	1791/18903	0.0296156	0.142354	0.295029	TYRO3	1
GO:0019538	BP	GO:0019538	protein metabolic process	'2/4	5494/18903	0.0278502	0.142354	0.295682	RPN1/TYRO3	2
GO:1901566	BP	GO:1901566	organonitrogen compound biosynthetic process	'1/4	1817/18903	0.0259842	0.142354	0.295682	RPN1	1
GO:0006952	BP	GO:0006952	defense response	'1/4	1820/18903	0.0257767	0.142354	0.295682	TYRO3	1
GO:0044281	BP	GO:0044281	small molecule metabolic process	'1/4	1841/18903	0.0253376	0.142354	0.297454	NT5C	1
GO:0016310	BP	GO:0016310	phosphorylation	'1/4	1853/18903	0.0253253	0.142354	0.297971	TYRO3	1
GO:0035639	MF	GO:0035639	purine ribonucleoside triphosphate binding	'1/4	1813/18432	0.0243233	0.141827	0.354494	TYRO3	1
GO:0032555	MF	GO:0032555	purine ribonucleotide binding	'1/4	1883/18432	0.0232841	0.141003	0.354494	TYRO3	1
GO:0006915	BP	GO:0006915	apoptotic process	'1/4	1941/18903	0.0230762	0.137346	0.30875	TYRO3	1
GO:0017076	MF	GO:0017076	purine nucleotide binding	'1/4	1897/18432	0.0224522	0.136431	0.354494	TYRO3	1
GO:0032553	MF	GO:0032553	ribonucleotide binding	'1/4	1900/18432	0.0219635	0.129703	0.354494	TYRO3	1
GO:0006955	BP	GO:0006955	immune response	'1/4	1955/18903	0.0219635	0.122766	0.309459	TYRO3	1
GO:0012501	BP	GO:0012501	programmed cell death	'1/4	2000/18903	0.0207867	0.122766	0.314256	TYRO3	1
GO:0030054	CC	GO:0030054	cell junction	'1/4	2112/19869	0.0199532	0.122766	0.320531	GDI2	1
GO:0071705	BP	GO:0071705	nitrogen compound transport	'1/4	2025/18903	0.0197016	0.120142	0.31636	GDI2	1
GO:0032991	CC	GO:0032991	protein-containing complex	'2/4	6153/19869	0.0191241	0.116779	0.320531	RPN1/TYRO3	2
GO:0042802	MF	GO:0042802	identical protein binding	'1/4	1997/18432	0.019069	0.116779	0.354494	NT5C	1
GO:0098772	MF	GO:0098772	molecular function regulator activity	'1/4	2003/18432	0.0189749	0.116181	0.354494	GDI2	1
GO:0048519	BP	GO:0048519	negative regulation of biological process	'2/4	5903/18903	0.0181959	0.109298	0.319986	GDI2/TYRO3	2
GO:0051649	BP	GO:0051649	establishment of localization in cell	'1/4	2108/18903	0.017867	0.106635	0.324422	TYRO3	1
GO:1901575	BP	GO:1901575	organic substance catabolic process	'1/4	2120/18903	0.0172405	0.103908	0.324422	NT5C	1
GO:0032879	BP	GO:0032879	regulation of localization	'1/4	2129/18903	0.0170356	0.0987228	0.324422	GDI2	1
GO:0044248	BP	GO:0044248	cellular catabolic process	'1/4	2134/18903	0.0168213	0.0969036	0.324422	NT5C	1
GO:0019899	MF	GO:0019899	enzyme binding	'1/4	2086/18432	0.016607	0.092628	0.35886	GDI2	1
GO:0048468	BP	GO:0048468	cell development	'1/4	2155/18903	0.0161957	0.092628	0.325867	TYRO3	1
GO:0008219	BP	GO:0008219	cell death	'1/4	2166/18903	0.0161957	0.092628	0.32605	TYRO3	1
GO:0007165	BP	GO:0007165	signal transduction	'2/4	6120/18903	0.0161957	0.092628	0.329045	GDI2/TYRO3	2
GO:0043167	MF	GO:0043167	ion binding	'2/4	6021/18432	0.0160097	0.092628	0.359858	TYRO3/NT5C	2
GO:0097367	MF	GO:0097367	carbohydrate derivative binding	'1/4	2255/18432	0.0159866	0.092628	0.359858	TYRO3	1
GO:0140096	MF	GO:0140096	catalytic activity, acting on a protein	'1/4	2257/18432	0.01515	0.092628	0.359858	TYRO3	1
GO:0051128	BP	GO:0051128	regulation of cellular component organization	'1/4	2369/18903	0.0149408	0.092628	0.348286	GDI2	1
GO:0016787	MF	GO:0016787	hydrolase activity	'1/4	2344/18432	0.0149408	0.092628	0.362155	NT5C	1
GO:0043168	MF	GO:0043168	anion binding	'1/4	2388/18432	0.0147316	0.0919921	0.362155	TYRO3	1
GO:0071702	BP	GO:0071702	organic substance transport	'1/4	2466/18903	0.0141036	0.0919921	0.357368	GDI2	1
GO:0008104	BP	GO:0008104	protein localization	'1/4	2469/18903	0.0139013	0.0919921	0.357368	GDI2	1
GO:0070727	BP	GO:0070727	cellular macromolecule localization	'1/4	2479/18903	0.0134753	0.0919921	0.357368	GDI2	1
GO:0007399	BP	GO:0007399	nervous system development	'1/4	2495/18903	0.0132879	0.0919921	0.357932	TYRO3	1
GO:0023052	BP	GO:0023052	signaling	'2/4	6622/18903	0.0132658	0.0919921	0.360975	GDI2/TYRO3	2
GO:0007154	BP	GO:0007154	cell communication	'2/4	6682/18903	0.0129584	0.0915195	0.363601	GDI2/TYRO3	2
GO:0009056	BP	GO:0009056	catabolic process	'1/4	2579/18903	0.0124274	0.0915195	0.363601	NT5C	1
GO:0009653	BP	GO:0009653	anatomical structure morphogenesis	'1/4	2790/18903	0.0113788	0.0880727	0.385345	TYRO3	1
GO:0009605	BP	GO:0009605	response to external stimulus	'1/4	2886/18903	0.0109591	0.0876834	0.393393	TYRO3	1
GO:0002376	BP	GO:0002376	immune system process	'1/4	2892/18903	0.0107492	0.082433	0.393393	TYRO3	1
GO:0007166	BP	GO:0007166	cell surface receptor signaling pathway	'1/4	2907/18903	0.0103293	0.0811969	0.393583	TYRO3	1
GO:0033036	BP	GO:0033036	macromolecule localization	'1/4	2946/18903	0.0101193	0.0811969	0.396232	GDI2	1
GO:0022607	BP	GO:0022607	cellular component assembly	'1/4	3011/18903	0.0096992	0.080175	0.401463	GDI2	1
GO:0009966	BP	GO:0009966	regulation of signal transduction	'1/4	3075/18903	0.0094891	0.080175	0.406478	TYRO3	1
GO:0031325	BP	GO:0031325	positive regulation of cellular metabolic process	'1/4	3133/18903	0.0094891	0.0790485	0.410795	TYRO3	1
GO:0044260	BP	GO:0044260	cellular macromolecule metabolic process	'1/4	3266/18903	0.0094891	0.0790485	0.420459	RPN1	1
GO:0044085	BP	GO:0044085	cellular component biogenesis	'1/4	3273/18903	0.00927897	0.0790485	0.420459	GDI2	1
GO:0051716	BP	GO:0051716	cellular response to stimulus	'2/4	7653/18903	0.00927897	0.0790485	0.420459	GDI2/TYRO3	2
GO:0005634	CC	GO:0005634	nucleus	'2/4	8188/19869	0.0090688	0.0790485	0.4699	TYRO3/NT5C	2
GO:0010646	BP	GO:0010646	regulation of cell communication	'1/4	3464/18903	0.0088586	0.0790485	0.435918	TYRO3	1
GO:0023051	BP	GO:0023051	regulation of signaling	'1/4	3477/18903	0.00864837	0.0790485	0.435918	TYRO3	1
GO:0006996	BP	GO:0006996	organelle organization	'1/4	3556/18903	0.00864837	0.0790485	0.441493	GDI2	1
GO:0048513	BP	GO:0048513	animal organ development	'1/4	3591/18903	0.00801747	0.0790485	0.44309	TYRO3	1
GO:0065008	BP	GO:0065008	regulation of biological quality	'1/4	3773/18903	0.0078071	0.0790485	0.457205	TYRO3	1
GO:0009893	BP	GO:0009893	positive regulation of metabolic process	'1/4	3897/18903	0.0065442	0.0790485	0.465958	TYRO3	1
GO:0006950	BP	GO:0006950	response to stress	'1/4	4044/18903	0.00649507	0.0790485	0.476227	TYRO3	1
GO:0048583	BP	GO:0048583	regulation of response to stimulus	'1/4	4131/18903	0.00612297	0.0761932	0.481461	TYRO3	1
GO:0030154	BP	GO:0030154	cell differentiation	'1/4	4302/18903	0.00612297	0.0739292	0.492864	TYRO3	1
GO:0048869	BP	GO:0048869	cellular developmental process	'1/4	4329/18903	0.0052801	0.0739292	0.493251	TYRO3	1
GO:0046872	MF	GO:0046872	metal ion binding	'1/4	4246/18432	0.0052801	0.0688525	0.538777	NT5C	1
GO:0043169	MF	GO:0043169	cation binding	'1/4	4337/18432	0.0052801	0.0688525	0.538777	NT5C	1
GO:0048731	BP	GO:0048731	system development	'1/4	4454/18903	0.0052801	0.0688525	0.500737	TYRO3	1
GO:0050896	BP	GO:0050896	response to stimulus	'2/4	9216/18903	0.0050693	0.0688525	0.506639	GDI2/TYRO3	2
GO:0009059	BP	GO:0009059	macromolecule biosynthetic process	'1/4	4806/18903	0.0050693	0.0688525	0.521707	RPN1	1
GO:0007275	BP	GO:0007275	multicellular organism development	'1/4	4922/18903	0.00464759	0.0688525	0.527589	TYRO3	1
GO:0005886	CC	GO:0005886	plasma membrane	'1/4	5891/19869	0.00464759	0.0688525	0.617183	TYRO3	1
GO:0031323	BP	GO:0031323	regulation of cellular metabolic process	'1/4	5737/18903	0.00401479	0.0688525	0.572641	TYRO3	1
GO:0048522	BP	GO:0048522	positive regulation of cellular process	'1/4	5749/18903	0.00380378	0.0688525	0.572641	TYRO3	1
GO:0031974	CC	GO:0031974	membrane-enclosed lumen	'1/4	6090/19869	0.00380378	0.0688525	0.617183	GDI2	1
GO:0043233	CC	GO:0043233	organelle lumen	'1/4	6090/19869	0.00380378	0.0688525	0.617183	GDI2	1
GO:0070013	CC	GO:0070013	intracellular organelle lumen	'1/4	6090/19869	0.00380378	0.0688525	0.617183	GDI2	1
GO:0044249	BP	GO:0044249	cellular biosynthetic process	'1/4	5807/18903	0.00359275	0.0688525	0.573869	RPN1	1
GO:1901576	BP	GO:1901576	organic substance biosynthetic process	'1/4	5877/18903	0.00346799	0.0688525	0.575667	RPN1	1
GO:0048856	BP	GO:0048856	anatomical structure development	'1/4	5933/18903	0.0032515	0.0688525	0.576316	TYRO3	1
GO:0009058	BP	GO:0009058	biosynthetic process	'1/4	5962/18903	0.00317058	0.0688525	0.576316	RPN1	1
GO:0071944	CC	GO:0071944	cell periphery	'1/4	6372/19869	0.00295944	0.0688525	0.621392	TYRO3	1
GO:0006139	BP	GO:0006139	nucleobase-containing compound metabolic process	'1/4	6165/18903	0.00295944	0.0688525	0.584402	NT5C	1
GO:0046483	BP	GO:0046483	heterocycle metabolic process	'1/4	6336/18903	0.00295944	0.0688525	0.588788	NT5C	1
GO:0006725	BP	GO:0006725	cellular aromatic compound metabolic process	'1/4	6392/18903	0.00281843	0.0688525	0.588788	NT5C	1
GO:0016043	BP	GO:0016043	cellular component organization	'1/4	6395/18903	0.0028157	0.0688525	0.588788	GDI2	1
GO:0048518	BP	GO:0048518	positive regulation of biological process	'1/4	6421/18903	0.00274827	0.0688525	0.588788	TYRO3	1
GO:0032502	BP	GO:0032502	developmental process	'1/4	6527/18903	0.00232583	0.0688525	0.591575	TYRO3	1
GO:0071840	BP	GO:0071840	cellular component organization or biogenesis	'1/4	6601/18903	0.00211456	0.0688525	0.592346	GDI2	1
GO:1901360	BP	GO:1901360	organic cyclic compound metabolic process	'1/4	6632/18903	0.00211456	0.0688525	0.592346	NT5C	1
GO:0034641	BP	GO:0034641	cellular nitrogen compound metabolic process	'1/4	7053/18903	0.00211456	0.0624237	0.607134	NT5C	1
GO:0019222	BP	GO:0019222	regulation of metabolic process	'1/4	7297/18903	0.00211456	0.0624237	0.614093	TYRO3	1
GO:0032501	BP	GO:0032501	multicellular organismal process	'1/4	7674/18903	0.00211456	0.0624237	0.624756	TYRO3	1

## Sheet:  KEGG 
	ID	Description	GeneRatio	BgRatio	pvalue	p.adjust	qvalue	geneID	Count
hsa00760	hsa00760	Nicotinate and nicotinamide metabolism	1/3	37/8644	0.0127879	0.0449935	0.0157872	NT5C	1
hsa00513	hsa00513	Various types of N-glycan biosynthesis	1/3	42/8644	0.0145075	0.0449935	0.0157872	RPN1	1
hsa00510	hsa00510	N-Glycan biosynthesis	1/3	53/8644	0.0182838	0.0449935	0.0157872	RPN1	1
hsa00240	hsa00240	Pyrimidine metabolism	1/3	58/8644	0.0199971	0.0449935	0.0157872	NT5C	1
hsa01232	hsa01232	Nucleotide metabolism	1/3	85/8644	0.0292144	0.052586	0.0184512	NT5C	1
hsa00230	hsa00230	Purine metabolism	1/3	128/8644	0.0437743	0.0650861	0.0228372	NT5C	1
hsa04148	hsa04148	Efferocytosis	1/3	156/8644	0.0531764	0.0650861	0.0228372	TYRO3	1
hsa04141	hsa04141	Protein processing in endoplasmic reticulum	1/3	170/8644	0.0578543	0.0650861	0.0228372	RPN1	1
hsa01100	hsa01100	Metabolic pathways	2/3	1543/8644	0.0841839	0.0841839	0.0295382	RPN1/NT5C	2
