# Supplementary material for: Insight into telomere regulation: road to discovery and intervention in plasma drug-protein targets
Source: BMC Genomics. 2024 Mar 2;25:231. doi: 10.1186/s12864-024-10116-5 (PMC10909270; doi:10.1186/s12864-024-10116-5)
Supplement: Supplementary file 7 — Additional file 7: Supplementary Table 6. Data for constructing the String-PPI network. [file 12864_2024_10116_MOESM7_ESM.xlsx]

## Sheet: Basic explanations
#node1	Identifier for the first protein in the interaction.
node2	Identifier for the second protein in the interaction.
node1_string_id	STRING database specific identifier for the first protein.
node2_string_id	STRING database specific identifier for the second protein.
neighborhood_on_chromosome	Score for likelihood of interaction based on gene proximity on the chromosome.
gene_fusion	Score indicating potential functional link through gene fusion events.
phylogenetic_cooccurrence	Score based on gene pair co-occurrence across multiple phylogenies.
homology	Score reflecting sequence similarity and potential functional similarity.
coexpression	Score derived from correlation in expression levels across various conditions.
experimentally_determined_interaction	Score based on direct experimental evidence of interaction.
database_annotated	Score reflecting interactions documented in curated databases.
automated_textmining	Score derived from automated analysis of scientific literature.
combined_score	Overall confidence score integrating all individual evidence scores.
In constructing a protein-protein interaction network on STRING (https://string-db.org), the following proteins were inputted for analysis: ATM, ATRX, BICD1, BRAF, CLPTM1L, CTC1, CTCF, CTCFL, CXCR4, DAXX, DCAF4, DCAF4L1, DCAF4L2, DDB1, DKC1, E2F1, EZH2, GABPA, GABPB1, GAR1, HNF4A, LOC102723407, MYC, MYCN, NHP2, NOP10, PARP1, POT1, PXK, RAD21, RAD51, RTEL1, RUVBL1, RUVBL2, SIRT1, SIRT2, SIRT6, SLX…

## Sheet: string_interactions
#node1	node2	node1_string_id	node2_string_id	neighborhood_on_chromosome	gene_fusion	phylogenetic_cooccurrence	homology	coexpression	experimentally_determined_interaction	database_annotated	automated_textmining	combined_score
ACYP2	DHX35	9606.ENSP00000475986	9606.ENSP00000252011	0	0	0	0	0	0	0	0.571	0.571
ACYP2	TERT	9606.ENSP00000475986	9606.ENSP00000309572	0	0	0	0	0	0	0	0.48	0.48
ACYP2	PXK	9606.ENSP00000475986	9606.ENSP00000348472	0	0	0	0	0	0	0	0.544	0.544
ACYP2	DCAF4	9606.ENSP00000475986	9606.ENSP00000351147	0	0	0	0	0	0	0	0.507	0.507
ACYP2	RTEL1	9606.ENSP00000475986	9606.ENSP00000353332	0	0	0	0	0	0	0	0.67	0.67
ACYP2	ZNF676	9606.ENSP00000475986	9606.ENSP00000380310	0	0	0	0	0	0	0	0.667	0.667
ACYP2	ZNF208	9606.ENSP00000475986	9606.ENSP00000380315	0	0	0	0	0	0	0	0.782	0.782
ACYP2	TSPYL6	9606.ENSP00000475986	9606.ENSP00000417919	0	0	0	0	0	0	0	0.696	0.696
ACYP2	CTC1	9606.ENSP00000475986	9606.ENSP00000498499	0	0	0	0	0	0	0	0.604	0.604
AKT1	ERCC1	9606.ENSP00000451828	9606.ENSP00000013807	0	0	0	0	0.049	0	0	0.426	0.43
AKT1	SIRT1	9606.ENSP00000451828	9606.ENSP00000212015	0	0	0	0	0.049	0.294	0	0.827	0.873
AKT1	MAPK1	9606.ENSP00000451828	9606.ENSP00000215832	0	0	0	0.593	0.118	0.11	0.9	0.872	0.988
AKT1	RPS6KB1	9606.ENSP00000451828	9606.ENSP00000225577	0	0	0.068	0.85	0.09	0.772	0.9	0.211	0.982
AKT1	NFKB1	9606.ENSP00000451828	9606.ENSP00000226574	0	0	0	0	0.087	0.095	0	0.885	0.896
AKT1	CCND1	9606.ENSP00000451828	9606.ENSP00000227507	0	0	0	0	0.088	0	0	0.919	0.923
AKT1	MLH1	9606.ENSP00000451828	9606.ENSP00000231790	0	0	0	0	0.047	0	0	0.492	0.495
AKT1	FLT3	9606.ENSP00000451828	9606.ENSP00000241453	0	0	0	0	0.056	0.074	0	0.664	0.68
AKT1	SNAI1	9606.ENSP00000451828	9606.ENSP00000244050	0	0	0	0	0.055	0.292	0	0.794	0.85
AKT1	IRF1	9606.ENSP00000451828	9606.ENSP00000245414	0	0	0	0	0.074	0.094	0	0.45	0.499
AKT1	SIRT2	9606.ENSP00000451828	9606.ENSP00000249396	0	0	0	0	0.056	0.292	0	0.688	0.773
AKT1	KRAS	9606.ENSP00000451828	9606.ENSP00000256078	0	0	0	0	0.076	0.11	0	0.893	0.904
AKT1	PIK3CA	9606.ENSP00000451828	9606.ENSP00000263967	0	0	0	0	0.06	0.738	0.9	0.951	0.998
AKT1	EGF	9606.ENSP00000451828	9606.ENSP00000265171	0	0	0	0	0	0	0	0.933	0.933
AKT1	DAXX	9606.ENSP00000451828	9606.ENSP00000266000	0	0	0	0	0.049	0.098	0	0.401	0.441
AKT1	BCL2A1	9606.ENSP00000451828	9606.ENSP00000267953	0	0	0	0	0	0.056	0	0.491	0.499
AKT1	TP53	9606.ENSP00000451828	9606.ENSP00000269305	0	0	0	0	0.049	0.184	0.9	0.934	0.994
AKT1	EGFR	9606.ENSP00000451828	9606.ENSP00000275493	0	0	0	0.559	0.042	0.64	0	0.445	0.792
AKT1	CDKN2B	9606.ENSP00000451828	9606.ENSP00000276925	0	0	0	0	0	0.226	0	0.48	0.58
AKT1	ATM	9606.ENSP00000451828	9606.ENSP00000278616	0	0	0	0	0.042	0	0	0.742	0.742
AKT1	MYCN	9606.ENSP00000451828	9606.ENSP00000281043	0	0	0	0	0	0.06	0	0.794	0.798
AKT1	ALB	9606.ENSP00000451828	9606.ENSP00000295897	0	0	0	0	0	0	0	0.795	0.795
AKT1	ITGA2	9606.ENSP00000451828	9606.ENSP00000296585	0	0	0	0	0.044	0.058	0	0.448	0.46
AKT1	TERF2IP	9606.ENSP00000451828	9606.ENSP00000300086	0	0	0	0	0.049	0.323	0	0.161	0.413
AKT1	TERT	9606.ENSP00000451828	9606.ENSP00000309572	0	0	0	0	0.05	0.612	0	0.758	0.903
AKT1	HNF4A	9606.ENSP00000451828	9606.ENSP00000312987	0	0	0	0	0	0.045	0	0.661	0.662
AKT1	KLK3	9606.ENSP00000451828	9606.ENSP00000314151	0	0	0	0	0	0.096	0	0.573	0.597
AKT1	EZH2	9606.ENSP00000451828	9606.ENSP00000320147	0	0	0	0	0.062	0.318	0	0.809	0.867
AKT1	HSP90AA1	9606.ENSP00000451828	9606.ENSP00000335153	0	0	0	0	0.049	0.883	0.9	0.996	0.999
AKT1	SIRT6	9606.ENSP00000451828	9606.ENSP00000337332	0	0	0	0	0.073	0.292	0	0.572	0.695
AKT1	STAT5A	9606.ENSP00000451828	9606.ENSP00000341208	0	0	0	0	0.12	0.096	0	0.849	0.87
AKT1	SMAD4	9606.ENSP00000451828	9606.ENSP00000341551	0	0	0	0	0.085	0.636	0	0.763	0.914
AKT1	HNRNPA1	9606.ENSP00000451828	9606.ENSP00000341826	0	0	0	0	0.07	0.071	0	0.37	0.409
AKT1	ATR	9606.ENSP00000451828	9606.ENSP00000343741	0	0	0	0	0.044	0.075	0	0.4	0.423
AKT1	SMARCA4	9606.ENSP00000451828	9606.ENSP00000343896	0	0	0	0	0.106	0.078	0	0.439	0.497
AKT1	PDPK1	9606.ENSP00000451828	9606.ENSP00000344220	0	0	0.082	0.744	0.095	0.918	0.9	0.926	0.999
AKT1	E2F1	9606.ENSP00000451828	9606.ENSP00000345571	0	0	0	0	0.094	0.057	0	0.782	0.797
AKT1	XRCC6	9606.ENSP00000451828	9606.ENSP00000352257	0	0	0	0	0.047	0	0	0.431	0.434
AKT1	DNMT1	9606.ENSP00000451828	9606.ENSP00000352516	0	0	0	0	0.105	0.31	0	0.735	0.822
AKT1	ETS2	9606.ENSP00000451828	9606.ENSP00000353344	0	0	0	0	0.092	0.052	0	0.372	0.412
AKT1	PARP1	9606.ENSP00000451828	9606.ENSP00000355759	0	0	0	0	0.049	0	0	0.824	0.825
AKT1	MKI67	9606.ENSP00000451828	9606.ENSP00000357643	0	0	0	0	0.042	0	0	0.478	0.478
AKT1	NRAS	9606.ENSP00000451828	9606.ENSP00000358548	0	0	0	0	0.099	0.164	0	0.774	0.815
AKT1	HSP90AB1	9606.ENSP00000451828	9606.ENSP00000360609	0	0	0	0	0.049	0.626	0.9	0.996	0.999
AKT1	PTEN	9606.ENSP00000451828	9606.ENSP00000361021	0	0	0	0	0	0.648	0	0.967	0.988
AKT1	ATRX	9606.ENSP00000451828	9606.ENSP00000362441	0	0	0	0	0.049	0.305	0	0.411	0.577
AKT1	SRC	9606.ENSP00000451828	9606.ENSP00000362680	0	0	0.171	0.566	0.088	0.601	0.5	0.977	0.995
AKT1	KLF4	9606.ENSP00000451828	9606.ENSP00000363804	0	0	0	0	0.074	0.071	0	0.769	0.784
AKT1	BMI1	9606.ENSP00000451828	9606.ENSP00000365851	0	0	0	0	0.049	0	0	0.589	0.593
AKT1	WT1	9606.ENSP00000451828	9606.ENSP00000368370	0	0	0	0	0	0.071	0	0.645	0.656
AKT1	NKX3-1	9606.ENSP00000451828	9606.ENSP00000370253	0	0	0	0	0	0	0.9	0.433	0.94
AKT1	TP53BP1	9606.ENSP00000451828	9606.ENSP00000371475	0	0	0	0	0.049	0	0	0.399	0.404
AKT1	FANCA	9606.ENSP00000451828	9606.ENSP00000373952	0	0	0	0	0.049	0.303	0	0.532	0.662
AKT1	GRB2	9606.ENSP00000451828	9606.ENSP00000376345	0	0	0	0	0.049	0.1	0	0.9	0.907
AKT1	NR2F2	9606.ENSP00000451828	9606.ENSP00000377721	0	0	0	0	0.055	0.535	0	0.249	0.641
AKT1	CDK1	9606.ENSP00000451828	9606.ENSP00000378699	0	0	0	0.635	0.042	0.098	0	0.534	0.562
AKT1	BCL2	9606.ENSP00000451828	9606.ENSP00000381185	0	0	0	0	0	0	0.9	0.934	0.993
AKT1	TMPRSS2	9606.ENSP00000451828	9606.ENSP00000381588	0	0	0	0	0	0.096	0	0.447	0.478
AKT1	RELA	9606.ENSP00000451828	9606.ENSP00000384273	0	0	0	0	0.063	0.098	0	0.761	0.78
AKT1	CDKN1A	9606.ENSP00000451828	9606.ENSP00000384849	0	0	0	0	0	0.776	0.9	0.833	0.995
AKT1	IL6	9606.ENSP00000451828	9606.ENSP00000385675	0	0	0	0	0	0	0	0.872	0.872
AKT1	CD8A	9606.ENSP00000451828	9606.ENSP00000386559	0	0	0	0	0	0.045	0	0.811	0.811
AKT1	CXCR4	9606.ENSP00000451828	9606.ENSP00000386884	0	0	0	0	0.087	0	0	0.737	0.75
AKT1	IDH1	9606.ENSP00000451828	9606.ENSP00000390265	0	0	0	0	0.042	0	0	0.618	0.619
AKT1	SHC1	9606.ENSP00000451828	9606.ENSP00000401303	0	0	0	0	0.06	0.073	0	0.758	0.771
AKT1	NDRG1	9606.ENSP00000451828	9606.ENSP00000404854	0	0	0	0	0.066	0	0	0.479	0.492
AKT1	MME	9606.ENSP00000451828	9606.ENSP00000418525	0	0	0	0	0	0	0	0.403	0.403
AKT1	CDKN2A	9606.ENSP00000451828	9606.ENSP00000418915	0	0	0	0	0.042	0.229	0	0.834	0.866
AKT1	BRAF	9606.ENSP00000451828	9606.ENSP00000419060	0	0	0.131	0.586	0	0.631	0	0.376	0.783
AKT1	UBR5	9606.ENSP00000451828	9606.ENSP00000429084	0	0	0	0	0.049	0.301	0	0.222	0.438
AKT1	HIF1A	9606.ENSP00000451828	9606.ENSP00000437955	0	0	0	0	0	0.229	0	0.916	0.932
AKT1	RAD51	9606.ENSP00000451828	9606.ENSP00000493712	0	0	0	0	0	0.045	0	0.446	0.448
AKT1	LOC102723407	9606.ENSP00000451828	9606.ENSP00000478289	0	0	0	0	0	0.102	0	0.435	0.471
AKT1	COMMD3-BMI1	9606.ENSP00000451828	9606.ENSP00000473391	0	0	0	0	0	0	0	0.589	0.589
AKT1	SNCA	9606.ENSP00000451828	9606.ENSP00000500990	0	0	0	0	0	0.295	0	0.538	0.661
AKT1	MYC	9606.ENSP00000451828	9606.ENSP00000478887	0	0	0	0	0	0.169	0	0.918	0.928
AKT1	CTNNB1	9606.ENSP00000451828	9606.ENSP00000495360	0	0	0	0	0.074	0.539	0.4	0.93	0.979
ALB	CFTR	9606.ENSP00000295897	9606.ENSP00000003084	0	0	0	0	0.054	0	0	0.495	0.502
ALB	SIRT1	9606.ENSP00000295897	9606.ENSP00000212015	0	0	0	0	0	0	0	0.611	0.611
ALB	MAPK1	9606.ENSP00000295897	9606.ENSP00000215832	0	0	0	0	0	0	0	0.563	0.563
ALB	RPS6KB1	9606.ENSP00000295897	9606.ENSP00000225577	0	0	0	0	0.056	0	0	0.586	0.592
ALB	NFKB1	9606.ENSP00000295897	9606.ENSP00000226574	0	0	0	0	0	0	0	0.621	0.621
ALB	CCND1	9606.ENSP00000295897	9606.ENSP00000227507	0	0	0	0	0.055	0	0	0.635	0.64
ALB	SNAI1	9606.ENSP00000295897	9606.ENSP00000244050	0	0	0	0	0	0	0	0.571	0.571
ALB	SIRT2	9606.ENSP00000295897	9606.ENSP00000249396	0	0	0	0	0	0	0	0.525	0.525
ALB	KRAS	9606.ENSP00000295897	9606.ENSP00000256078	0	0	0	0	0	0	0	0.559	0.559
ALB	EGF	9606.ENSP00000295897	9606.ENSP00000265171	0	0	0	0	0	0	0	0.889	0.889
ALB	TP53	9606.ENSP00000295897	9606.ENSP00000269305	0	0	0	0	0	0	0	0.722	0.722
ALB	EGFR	9606.ENSP00000295897	9606.ENSP00000275493	0	0	0	0	0	0	0	0.808	0.808
ALB	ATM	9606.ENSP00000295897	9606.ENSP00000278616	0	0	0	0	0	0	0	0.623	0.623
ALB	MYCN	9606.ENSP00000295897	9606.ENSP00000281043	0	0	0	0	0.058	0.161	0	0.31	0.407
ALB	E2F1	9606.ENSP00000295897	9606.ENSP00000345571	0	0	0	0	0.062	0	0	0.39	0.403
ALB	IDH1	9606.ENSP00000295897	9606.ENSP00000390265	0	0	0	0	0.056	0	0	0.411	0.42
ALB	DNMT1	9606.ENSP00000295897	9606.ENSP00000352516	0	0	0	0	0.058	0	0	0.412	0.422
ALB	STAT5A	9606.ENSP00000295897	9606.ENSP00000341208	0	0	0	0	0.067	0	0	0.412	0.428
ALB	MKI67	9606.ENSP00000295897	9606.ENSP00000357643	0	0	0	0	0.064	0	0	0.418	0.432
ALB	ITGA2	9606.ENSP00000295897	9606.ENSP00000296585	0	0	0	0	0	0	0	0.437	0.437
ALB	TP53BP1	9606.ENSP00000295897	9606.ENSP00000371475	0	0	0	0	0	0	0	0.446	0.446
ALB	BMP1	9606.ENSP00000295897	9606.ENSP00000305714	0	0	0	0	0	0	0	0.446	0.446
ALB	CDKN1A	9606.ENSP00000295897	9606.ENSP00000384849	0	0	0	0	0	0	0	0.447	0.447
ALB	TMPRSS2	9606.ENSP00000295897	9606.ENSP00000381588	0	0	0	0	0.066	0.058	0	0.439	0.464
ALB	RAD51	9606.ENSP00000295897	9606.ENSP00000493712	0	0	0	0	0.079	0	0	0.442	0.464
ALB	TERT	9606.ENSP00000295897	9606.ENSP00000309572	0	0	0	0	0.053	0	0	0.462	0.469
ALB	RELA	9606.ENSP00000295897	9606.ENSP00000384273	0	0	0	0	0	0	0	0.474	0.474
ALB	BRAF	9606.ENSP00000295897	9606.ENSP00000419060	0	0	0	0	0	0	0	0.494	0.494
ALB	CDK1	9606.ENSP00000295897	9606.ENSP00000378699	0	0	0	0	0.086	0	0	0.472	0.497
ALB	SMAD4	9606.ENSP00000295897	9606.ENSP00000341551	0	0	0	0	0	0	0	0.507	0.507
ALB	CDKN2A	9606.ENSP00000295897	9606.ENSP00000418915	0	0	0	0	0	0	0	0.511	0.511
ALB	KLF4	9606.ENSP00000295897	9606.ENSP00000363804	0	0	0	0	0	0	0	0.512	0.512
ALB	MME	9606.ENSP00000295897	9606.ENSP00000418525	0	0	0	0	0	0	0	0.529	0.529
ALB	WT1	9606.ENSP00000295897	9606.ENSP00000368370	0	0	0	0	0.062	0	0	0.541	0.551
ALB	HNRNPA1	9606.ENSP00000295897	9606.ENSP00000341826	0	0	0	0	0.05	0.13	0	0.517	0.566
ALB	HSP90AB1	9606.ENSP00000295897	9606.ENSP00000360609	0	0	0	0	0.049	0	0	0.58	0.583
ALB	HSP90AA1	9606.ENSP00000295897	9606.ENSP00000335153	0	0	0	0	0.05	0	0	0.581	0.584
ALB	SNCA	9606.ENSP00000295897	9606.ENSP00000500990	0	0	0	0	0.065	0	0	0.593	0.603
ALB	PTEN	9606.ENSP00000295897	9606.ENSP00000361021	0	0	0	0	0	0	0	0.607	0.607
ALB	CXCR4	9606.ENSP00000295897	9606.ENSP00000386884	0	0	0	0	0	0	0	0.615	0.615
ALB	PARP1	9606.ENSP00000295897	9606.ENSP00000355759	0	0	0	0	0.06	0	0	0.618	0.626
ALB	HIF1A	9606.ENSP00000295897	9606.ENSP00000437955	0	0	0	0	0	0	0	0.642	0.642
ALB	SRC	9606.ENSP00000295897	9606.ENSP00000362680	0	0	0	0	0	0	0	0.655	0.655
ALB	LOC102723407	9606.ENSP00000295897	9606.ENSP00000478289	0	0	0	0	0	0	0	0.66	0.66
ALB	HNF4A	9606.ENSP00000295897	9606.ENSP00000312987	0	0	0	0	0.105	0	0	0.649	0.673
ALB	CTNNB1	9606.ENSP00000295897	9606.ENSP00000495360	0	0	0	0	0	0	0	0.709	0.709
ALB	BCL2	9606.ENSP00000295897	9606.ENSP00000381185	0	0	0	0	0	0	0	0.748	0.748
ALB	MYC	9606.ENSP00000295897	9606.ENSP00000478887	0	0	0	0	0.057	0.161	0	0.72	0.759
ALB	KLK3	9606.ENSP00000295897	9606.ENSP00000314151	0	0	0	0	0.057	0.051	0	0.762	0.768
ALB	CD8A	9606.ENSP00000295897	9606.ENSP00000386559	0	0	0	0	0	0	0	0.771	0.771
ALB	AKT1	9606.ENSP00000295897	9606.ENSP00000451828	0	0	0	0	0	0	0	0.795	0.795
ALB	IL6	9606.ENSP00000295897	9606.ENSP00000385675	0	0	0	0	0	0	0	0.926	0.926
ATM	ERCC1	9606.ENSP00000278616	9606.ENSP00000013807	0	0	0	0	0	0	0.9	0.769	0.975
ATM	CBX5	9606.ENSP00000278616	9606.ENSP00000209875	0	0	0	0	0.049	0	0	0.411	0.415
ATM	SIRT1	9606.ENSP00000278616	9606.ENSP00000212015	0	0	0	0	0.049	0	0	0.855	0.856
ATM	MAPK1	9606.ENSP00000278616	9606.ENSP00000215832	0	0	0	0	0.123	0.3	0	0.434	0.622
ATM	RPS6KB1	9606.ENSP00000278616	9606.ENSP00000225577	0	0	0	0	0.094	0	0	0.709	0.725
ATM	NFKB1	9606.ENSP00000278616	9606.ENSP00000226574	0	0	0	0	0.102	0.071	0	0.72	0.746
ATM	CCND1	9606.ENSP00000278616	9606.ENSP00000227507	0	0	0	0	0	0	0	0.692	0.692
ATM	MLH1	9606.ENSP00000278616	9606.ENSP00000231790	0	0	0	0	0.055	0.287	0.54	0.991	0.997
ATM	FLT3	9606.ENSP00000278616	9606.ENSP00000241453	0	0	0	0	0.059	0	0	0.507	0.516
ATM	SNAI1	9606.ENSP00000278616	9606.ENSP00000244050	0	0	0	0	0	0.292	0	0.417	0.569
ATM	IRF1	9606.ENSP00000278616	9606.ENSP00000245414	0	0	0	0	0.093	0	0	0.638	0.658
ATM	SIRT2	9606.ENSP00000278616	9606.ENSP00000249396	0	0	0	0	0	0	0	0.421	0.421
ATM	TERF2	9606.ENSP00000278616	9606.ENSP00000254942	0	0	0	0	0.049	0.292	0	0.747	0.814
ATM	KRAS	9606.ENSP00000278616	9606.ENSP00000256078	0	0	0	0	0.063	0.071	0	0.702	0.718
ATM	PIK3CA	9606.ENSP00000278616	9606.ENSP00000263967	0	0	0	0.548	0.109	0	0	0.404	0.446
ATM	EGF	9606.ENSP00000278616	9606.ENSP00000265171	0	0	0	0	0	0	0	0.476	0.476
ATM	DAXX	9606.ENSP00000278616	9606.ENSP00000266000	0	0	0	0	0.103	0.314	0	0.72	0.813
ATM	TINF2	9606.ENSP00000278616	9606.ENSP00000267415	0	0	0	0	0	0	0	0.608	0.608
ATM	TP53	9606.ENSP00000278616	9606.ENSP00000269305	0	0	0	0	0.103	0.928	0.9	0.975	0.999
ATM	NHP2	9606.ENSP00000278616	9606.ENSP00000274606	0	0	0	0	0.044	0	0	0.513	0.514
ATM	EGFR	9606.ENSP00000278616	9606.ENSP00000275493	0	0	0	0	0.042	0	0	0.681	0.681
ATM	TERF1	9606.ENSP00000278616	9606.ENSP00000276603	0	0	0	0	0.06	0.625	0	0.884	0.955
ATM	CDKN2B	9606.ENSP00000278616	9606.ENSP00000276925	0	0	0	0	0	0.053	0	0.512	0.518
ATM	KLK3	9606.ENSP00000278616	9606.ENSP00000314151	0	0	0	0	0	0	0	0.405	0.405
ATM	SHC1	9606.ENSP00000278616	9606.ENSP00000401303	0	0	0	0	0.042	0	0	0.407	0.407
ATM	WT1	9606.ENSP00000278616	9606.ENSP00000368370	0	0	0	0	0	0	0	0.409	0.409
ATM	CHD1	9606.ENSP00000278616	9606.ENSP00000483667	0	0	0	0	0.111	0.053	0	0.364	0.418
ATM	RUVBL1	9606.ENSP00000278616	9606.ENSP00000318297	0	0	0	0	0.042	0.166	0	0.362	0.445
ATM	SUV39H1	9606.ENSP00000278616	9606.ENSP00000337976	0	0	0	0	0	0.083	0	0.441	0.465
ATM	MYCN	9606.ENSP00000278616	9606.ENSP00000281043	0	0	0	0	0	0	0	0.475	0.475
ATM	RAD21	9606.ENSP00000278616	9606.ENSP00000297338	0	0	0	0	0.095	0	0	0.488	0.517
ATM	POT1	9606.ENSP00000278616	9606.ENSP00000350249	0	0	0	0	0.096	0	0	0.493	0.522
ATM	SIRT6	9606.ENSP00000278616	9606.ENSP00000337332	0	0	0	0	0	0	0	0.525	0.525
ATM	SRC	9606.ENSP00000278616	9606.ENSP00000362680	0	0	0	0	0.067	0	0	0.52	0.533
ATM	CD8A	9606.ENSP00000278616	9606.ENSP00000386559	0	0	0	0	0.104	0	0	0.507	0.539
ATM	RELA	9606.ENSP00000278616	9606.ENSP00000384273	0	0	0	0	0.061	0.25	0	0.405	0.545
ATM	IL6	9606.ENSP00000278616	9606.ENSP00000385675	0	0	0	0	0.083	0	0	0.527	0.548
ATM	DDB1	9606.ENSP00000278616	9606.ENSP00000301764	0	0	0	0	0.042	0	0	0.563	0.564
ATM	IDH1	9606.ENSP00000278616	9606.ENSP00000390265	0	0	0	0	0.042	0	0	0.577	0.578
ATM	EZH2	9606.ENSP00000278616	9606.ENSP00000320147	0	0	0	0	0	0.083	0	0.571	0.589
ATM	CTC1	9606.ENSP00000278616	9606.ENSP00000498499	0	0	0	0	0.06	0	0	0.604	0.611
ATM	CTNNB1	9606.ENSP00000278616	9606.ENSP00000495360	0	0	0	0	0.084	0	0	0.602	0.62
ATM	ALB	9606.ENSP00000278616	9606.ENSP00000295897	0	0	0	0	0	0	0	0.623	0.623
ATM	NRAS	9606.ENSP00000278616	9606.ENSP00000358548	0	0	0	0	0.061	0.071	0	0.611	0.632
ATM	SMAD4	9606.ENSP00000278616	9606.ENSP00000341551	0	0	0	0	0.078	0	0	0.64	0.654
ATM	COMMD3-BMI1	9606.ENSP00000278616	9606.ENSP00000473391	0	0	0	0	0.055	0	0	0.651	0.656
ATM	NKX3-1	9606.ENSP00000278616	9606.ENSP00000370253	0	0	0	0	0	0.292	0	0.56	0.675
ATM	HSP90AB1	9606.ENSP00000278616	9606.ENSP00000360609	0	0	0	0	0.042	0	0	0.685	0.685
ATM	HIF1A	9606.ENSP00000278616	9606.ENSP00000437955	0	0	0	0	0.049	0.292	0	0.574	0.688
ATM	DNMT1	9606.ENSP00000278616	9606.ENSP00000352516	0	0	0	0	0.064	0.095	0	0.671	0.696
ATM	RUVBL2	9606.ENSP00000278616	9606.ENSP00000473172	0	0	0	0	0.042	0	0	0.699	0.699
ATM	BCL2	9606.ENSP00000278616	9606.ENSP00000381185	0	0	0	0	0.11	0	0	0.69	0.712
ATM	RTEL1	9606.ENSP00000278616	9606.ENSP00000353332	0	0	0	0	0	0	0.4	0.547	0.716
ATM	SPOP	9606.ENSP00000278616	9606.ENSP00000377001	0	0	0	0	0.06	0.51	0	0.446	0.722
ATM	CDK1	9606.ENSP00000278616	9606.ENSP00000378699	0	0	0	0	0	0.054	0	0.73	0.733
ATM	FANCA	9606.ENSP00000278616	9606.ENSP00000373952	0	0	0	0	0	0	0	0.737	0.737
ATM	AKT1	9606.ENSP00000278616	9606.ENSP00000451828	0	0	0	0	0.042	0	0	0.742	0.742
ATM	E2F1	9606.ENSP00000278616	9606.ENSP00000345571	0	0	0	0	0	0.292	0	0.67	0.756
ATM	BRAF	9606.ENSP00000278616	9606.ENSP00000419060	0	0	0	0	0	0	0	0.778	0.778
ATM	HSP90AA1	9606.ENSP00000278616	9606.ENSP00000335153	0	0	0	0	0.042	0	0	0.785	0.785
ATM	SMARCA4	9606.ENSP00000278616	9606.ENSP00000343896	0	0	0	0	0.042	0.292	0	0.709	0.786
ATM	LOC102723407	9606.ENSP00000278616	9606.ENSP00000478289	0	0	0	0	0	0	0	0.787	0.787
ATM	SLX4	9606.ENSP00000278616	9606.ENSP00000294008	0	0	0	0	0	0	0.5	0.619	0.801
ATM	CDKN1A	9606.ENSP00000278616	9606.ENSP00000384849	0	0	0	0	0	0	0	0.807	0.807
ATM	TERT	9606.ENSP00000278616	9606.ENSP00000309572	0	0	0	0	0	0.41	0	0.717	0.825
ATM	BMI1	9606.ENSP00000278616	9606.ENSP00000365851	0	0	0	0	0.066	0.51	0	0.651	0.826
ATM	CDKN2A	9606.ENSP00000278616	9606.ENSP00000418915	0	0	0	0	0.042	0.053	0	0.845	0.847
ATM	MYC	9606.ENSP00000278616	9606.ENSP00000478887	0	0	0	0	0.06	0.129	0	0.855	0.871
ATM	PARP1	9606.ENSP00000278616	9606.ENSP00000355759	0	0	0	0	0.056	0.292	0	0.828	0.875
ATM	ATRX	9606.ENSP00000278616	9606.ENSP00000362441	0	0	0	0	0.251	0.053	0	0.866	0.897
ATM	PTEN	9606.ENSP00000278616	9606.ENSP00000361021	0	0	0	0	0.087	0	0	0.892	0.897
ATM	WRN	9606.ENSP00000278616	9606.ENSP00000298139	0	0	0	0	0.144	0.271	0.5	0.873	0.955
ATM	ERCC4	9606.ENSP00000278616	9606.ENSP00000310520	0	0	0	0	0.06	0	0.9	0.664	0.965
ATM	RAD51	9606.ENSP00000278616	9606.ENSP00000493712	0	0	0	0	0	0.485	0.8	0.958	0.995
ATM	XRCC6	9606.ENSP00000278616	9606.ENSP00000352257	0	0	0	0	0.042	0.623	0.9	0.93	0.997
ATM	MRE11	9606.ENSP00000278616	9606.ENSP00000325863	0	0	0	0	0.236	0.907	0.9	0.941	0.999
ATM	ATR	9606.ENSP00000278616	9606.ENSP00000343741	0	0	0	0.564	0.213	0.974	0.9	0.745	0.999
ATM	TP53BP1	9606.ENSP00000278616	9606.ENSP00000371475	0	0	0	0	0.042	0.874	0.5	0.995	0.999
ATR	ERCC1	9606.ENSP00000343741	9606.ENSP00000013807	0	0	0	0	0	0.088	0.4	0.561	0.739
ATR	SIRT1	9606.ENSP00000343741	9606.ENSP00000212015	0	0	0	0	0.129	0.095	0	0.406	0.491
ATR	MLH1	9606.ENSP00000343741	9606.ENSP00000231790	0	0	0	0	0.067	0	0	0.559	0.571
ATR	SIRT2	9606.ENSP00000343741	9606.ENSP00000249396	0	0	0	0	0.055	0.328	0	0.361	0.559
ATR	TP53	9606.ENSP00000343741	9606.ENSP00000269305	0	0	0	0	0	0.838	0.9	0.781	0.996
ATR	TERF1	9606.ENSP00000343741	9606.ENSP00000276603	0	0	0	0	0.076	0	0	0.432	0.453
ATR	ATM	9606.ENSP00000343741	9606.ENSP00000278616	0	0	0	0.564	0.213	0.974	0.9	0.745	0.999
ATR	SLX4	9606.ENSP00000343741	9606.ENSP00000294008	0	0	0	0	0.049	0	0	0.519	0.523
ATR	RAD21	9606.ENSP00000343741	9606.ENSP00000297338	0	0	0	0	0.065	0.097	0.5	0.376	0.701
ATR	WRN	9606.ENSP00000343741	9606.ENSP00000298139	0	0	0	0	0.227	0.796	0.5	0.623	0.966
ATR	TERT	9606.ENSP00000343741	9606.ENSP00000309572	0	0	0	0	0	0.202	0	0.558	0.632
ATR	ERCC4	9606.ENSP00000343741	9606.ENSP00000310520	0	0	0	0	0.101	0.157	0.4	0.505	0.745
ATR	RUVBL1	9606.ENSP00000343741	9606.ENSP00000318297	0	0	0	0	0.105	0.212	0	0.223	0.405
ATR	MRE11	9606.ENSP00000343741	9606.ENSP00000325863	0	0	0	0	0.131	0.83	0.5	0.626	0.968
ATR	HSP90AA1	9606.ENSP00000343741	9606.ENSP00000335153	0	0	0	0	0.056	0.381	0	0.347	0.585
ATR	POT1	9606.ENSP00000343741	9606.ENSP00000350249	0	0	0	0	0.11	0	0	0.362	0.409
ATR	CDKN1A	9606.ENSP00000343741	9606.ENSP00000384849	0	0	0	0	0	0	0	0.41	0.41
ATR	AKT1	9606.ENSP00000343741	9606.ENSP00000451828	0	0	0	0	0.044	0.075	0	0.4	0.423
ATR	MYC	9606.ENSP00000343741	9606.ENSP00000478887	0	0	0	0	0.042	0	0	0.448	0.448
ATR	RTEL1	9606.ENSP00000343741	9606.ENSP00000353332	0	0	0	0	0.088	0.071	0	0.444	0.488
ATR	E2F1	9606.ENSP00000343741	9606.ENSP00000345571	0	0	0	0	0	0.292	0	0.337	0.511
ATR	CDKN2A	9606.ENSP00000343741	9606.ENSP00000418915	0	0	0	0	0	0.292	0	0.373	0.537
ATR	PARP1	9606.ENSP00000343741	9606.ENSP00000355759	0	0	0	0	0.074	0	0	0.614	0.628
ATR	ATRX	9606.ENSP00000343741	9606.ENSP00000362441	0	0	0	0	0.155	0.1	0	0.556	0.633
ATR	CDK1	9606.ENSP00000343741	9606.ENSP00000378699	0	0	0	0	0.059	0.43	0	0.633	0.786
ATR	XRCC6	9606.ENSP00000343741	9606.ENSP00000352257	0	0	0	0	0.05	0.412	0	0.717	0.828
ATR	RAD51	9606.ENSP00000343741	9606.ENSP00000493712	0	0	0	0	0.056	0.473	0.5	0.796	0.942
ATR	FANCA	9606.ENSP00000343741	9606.ENSP00000373952	0	0	0	0	0.068	0.292	0.9	0.376	0.953
ATR	TP53BP1	9606.ENSP00000343741	9606.ENSP00000371475	0	0	0	0	0.055	0.884	0	0.792	0.975
ATRX	ERCC1	9606.ENSP00000362441	9606.ENSP00000013807	0	0	0	0	0	0	0	0.474	0.474
ATRX	CBX5	9606.ENSP00000362441	9606.ENSP00000209875	0	0	0	0	0.086	0.518	0	0.772	0.891
ATRX	MLH1	9606.ENSP00000362441	9606.ENSP00000231790	0.048	0	0	0	0.066	0.053	0	0.469	0.493
ATRX	TERF2	9606.ENSP00000362441	9606.ENSP00000254942	0	0	0	0	0.06	0.046	0.5	0.309	0.648
ATRX	KRAS	9606.ENSP00000362441	9606.ENSP00000256078	0	0	0	0	0.096	0.048	0	0.511	0.543
ATRX	PIK3CA	9606.ENSP00000362441	9606.ENSP00000263967	0	0	0	0	0.176	0	0	0.582	0.641
ATRX	DAXX	9606.ENSP00000362441	9606.ENSP00000266000	0	0	0	0	0.047	0.991	0.9	0.998	0.999
ATRX	TINF2	9606.ENSP00000362441	9606.ENSP00000267415	0	0	0	0	0.055	0.102	0.5	0.395	0.709
ATRX	TP53	9606.ENSP00000362441	9606.ENSP00000269305	0	0	0	0	0	0.51	0	0.962	0.981
ATRX	EGFR	9606.ENSP00000362441	9606.ENSP00000275493	0	0	0	0	0.047	0.049	0	0.6	0.605
ATRX	TERF1	9606.ENSP00000362441	9606.ENSP00000276603	0	0	0	0	0.078	0.046	0.5	0.505	0.753
ATRX	CDKN2B	9606.ENSP00000362441	9606.ENSP00000276925	0	0	0	0	0	0.099	0	0.432	0.466
ATRX	ATM	9606.ENSP00000362441	9606.ENSP00000278616	0	0	0	0	0.251	0.053	0	0.866	0.897
ATRX	MYCN	9606.ENSP00000362441	9606.ENSP00000281043	0	0	0	0	0	0.051	0	0.609	0.613
ATRX	SLX4	9606.ENSP00000362441	9606.ENSP00000294008	0	0	0	0	0	0.053	0	0.46	0.466
ATRX	RAD21	9606.ENSP00000362441	9606.ENSP00000297338	0	0	0	0	0.11	0.071	0	0.476	0.529
ATRX	WRN	9606.ENSP00000362441	9606.ENSP00000298139	0.048	0	0	0	0.057	0.399	0	0.752	0.848
ATRX	TERF2IP	9606.ENSP00000362441	9606.ENSP00000300086	0	0	0	0	0.067	0.071	0.5	0.165	0.59
ATRX	TERT	9606.ENSP00000362441	9606.ENSP00000309572	0	0	0	0	0	0.067	0	0.789	0.794
ATRX	ERCC4	9606.ENSP00000362441	9606.ENSP00000310520	0	0	0	0	0.064	0.136	0	0.39	0.463
ATRX	RUVBL1	9606.ENSP00000362441	9606.ENSP00000318297	0	0	0	0	0.065	0.31	0	0.246	0.471
ATRX	EZH2	9606.ENSP00000362441	9606.ENSP00000320147	0	0	0	0	0.06	0.551	0	0.854	0.933
ATRX	MRE11	9606.ENSP00000362441	9606.ENSP00000325863	0.057	0	0	0	0.169	0.652	0	0.519	0.851
ATRX	SUV39H1	9606.ENSP00000362441	9606.ENSP00000337976	0	0	0	0	0.075	0.112	0	0.695	0.728
ATRX	ATR	9606.ENSP00000362441	9606.ENSP00000343741	0	0	0	0	0.155	0.1	0	0.556	0.633
ATRX	SMARCA4	9606.ENSP00000362441	9606.ENSP00000343896	0	0	0	0.556	0.107	0.113	0	0.613	0.667
ATRX	SUV39H2	9606.ENSP00000362441	9606.ENSP00000346997	0	0	0	0	0.056	0.112	0	0.373	0.429
ATRX	POT1	9606.ENSP00000362441	9606.ENSP00000350249	0	0	0	0	0.067	0	0.5	0.339	0.665
ATRX	XRCC6	9606.ENSP00000362441	9606.ENSP00000352257	0	0	0	0	0.056	0.311	0	0.72	0.802
ATRX	DNMT1	9606.ENSP00000362441	9606.ENSP00000352516	0	0	0	0	0.081	0.071	0	0.8	0.814
ATRX	RTEL1	9606.ENSP00000362441	9606.ENSP00000353332	0	0	0	0	0	0.071	0	0.533	0.548
ATRX	PARP1	9606.ENSP00000362441	9606.ENSP00000355759	0	0	0	0	0.052	0.058	0	0.525	0.539
ATRX	NRAS	9606.ENSP00000362441	9606.ENSP00000358548	0	0	0	0	0.074	0.048	0	0.479	0.502
ATRX	PTEN	9606.ENSP00000362441	9606.ENSP00000361021	0	0	0	0	0.049	0.076	0	0.769	0.779
ATRX	CTNNB1	9606.ENSP00000362441	9606.ENSP00000495360	0	0	0	0	0.063	0.051	0	0.384	0.404
ATRX	WT1	9606.ENSP00000362441	9606.ENSP00000368370	0	0	0	0	0.055	0.102	0	0.369	0.418
ATRX	RUVBL2	9606.ENSP00000362441	9606.ENSP00000473172	0	0	0	0	0.08	0.309	0	0.219	0.46
ATRX	BMI1	9606.ENSP00000362441	9606.ENSP00000365851	0	0	0	0	0.057	0.313	0	0.246	0.47
ATRX	CTC1	9606.ENSP00000362441	9606.ENSP00000498499	0	0	0	0	0	0	0	0.538	0.538
ATRX	AKT1	9606.ENSP00000362441	9606.ENSP00000451828	0	0	0	0	0.049	0.305	0	0.411	0.577
ATRX	FANCA	9606.ENSP00000362441	9606.ENSP00000373952	0	0	0	0	0	0	0	0.583	0.583
ATRX	CTCF	9606.ENSP00000362441	9606.ENSP00000494538	0	0	0	0	0.075	0.102	0	0.584	0.625
ATRX	CDK1	9606.ENSP00000362441	9606.ENSP00000378699	0	0	0	0	0.063	0.107	0	0.607	0.643
ATRX	CDKN2A	9606.ENSP00000362441	9606.ENSP00000418915	0	0	0	0	0.042	0.099	0	0.624	0.647
ATRX	BRAF	9606.ENSP00000362441	9606.ENSP00000419060	0	0	0	0	0.087	0.059	0	0.624	0.65
ATRX	MYC	9606.ENSP00000362441	9606.ENSP00000478887	0	0	0	0	0	0	0	0.675	0.675
ATRX	TP53BP1	9606.ENSP00000362441	9606.ENSP00000371475	0	0	0	0	0.062	0.123	0	0.711	0.742
ATRX	IDH1	9606.ENSP00000362441	9606.ENSP00000390265	0	0	0	0	0.042	0.058	0	0.886	0.888
ATRX	RAD51	9606.ENSP00000362441	9606.ENSP00000493712	0.042	0	0	0	0	0.886	0	0.998	0.999
BCL2	ERCC1	9606.ENSP00000381185	9606.ENSP00000013807	0	0	0	0	0	0	0	0.449	0.449
BCL2	SIRT1	9606.ENSP00000381185	9606.ENSP00000212015	0	0	0	0	0.058	0	0	0.739	0.744
BCL2	MAPK1	9606.ENSP00000381185	9606.ENSP00000215832	0	0	0	0	0.086	0.292	0.9	0.586	0.969
BCL2	RPS6KB1	9606.ENSP00000381185	9606.ENSP00000225577	0	0	0	0	0	0	0	0.679	0.679
BCL2	NFKB1	9606.ENSP00000381185	9606.ENSP00000226574	0	0	0	0	0.114	0.045	0	0.803	0.818
BCL2	CCND1	9606.ENSP00000381185	9606.ENSP00000227507	0	0	0	0	0.052	0	0	0.957	0.958
BCL2	FLT3	9606.ENSP00000381185	9606.ENSP00000241453	0	0	0	0	0.067	0	0	0.597	0.607
BCL2	SNAI1	9606.ENSP00000381185	9606.ENSP00000244050	0	0	0	0	0	0	0	0.635	0.635
BCL2	IRF1	9606.ENSP00000381185	9606.ENSP00000245414	0	0	0	0	0.044	0	0	0.408	0.409
BCL2	KRAS	9606.ENSP00000381185	9606.ENSP00000256078	0	0	0	0	0	0.294	0	0.813	0.862
BCL2	PIK3CA	9606.ENSP00000381185	9606.ENSP00000263967	0	0	0	0	0.095	0	0	0.587	0.61
BCL2	EGF	9606.ENSP00000381185	9606.ENSP00000265171	0	0	0	0	0	0	0	0.684	0.684
BCL2	DAXX	9606.ENSP00000381185	9606.ENSP00000266000	0	0	0	0	0.083	0	0	0.538	0.558
BCL2	BCL2A1	9606.ENSP00000381185	9606.ENSP00000267953	0	0	0	0.695	0.067	0	0	0.668	0.677
BCL2	TP53	9606.ENSP00000381185	9606.ENSP00000269305	0	0	0	0	0.103	0.869	0.9	0.999	0.999
BCL2	EGFR	9606.ENSP00000381185	9606.ENSP00000275493	0	0	0	0	0.048	0	0	0.838	0.839
BCL2	CDKN2B	9606.ENSP00000381185	9606.ENSP00000276925	0	0	0	0	0	0.045	0	0.435	0.437
BCL2	ATM	9606.ENSP00000381185	9606.ENSP00000278616	0	0	0	0	0.11	0	0	0.69	0.712
BCL2	MYCN	9606.ENSP00000381185	9606.ENSP00000281043	0	0	0	0	0	0	0	0.724	0.724
BCL2	ALB	9606.ENSP00000381185	9606.ENSP00000295897	0	0	0	0	0	0	0	0.748	0.748
BCL2	ITGA2	9606.ENSP00000381185	9606.ENSP00000296585	0	0	0	0	0	0	0	0.492	0.491
BCL2	TERT	9606.ENSP00000381185	9606.ENSP00000309572	0	0	0	0	0	0	0	0.586	0.586
BCL2	HNF4A	9606.ENSP00000381185	9606.ENSP00000312987	0	0	0	0	0.055	0	0	0.472	0.479
BCL2	KLK3	9606.ENSP00000381185	9606.ENSP00000314151	0	0	0	0	0.042	0	0	0.535	0.535
BCL2	EZH2	9606.ENSP00000381185	9606.ENSP00000320147	0	0	0	0	0.057	0	0	0.608	0.614
BCL2	HSP90AA1	9606.ENSP00000381185	9606.ENSP00000335153	0	0	0	0	0.06	0.51	0	0.859	0.929
BCL2	STAT5A	9606.ENSP00000381185	9606.ENSP00000341208	0	0	0	0	0.072	0.056	0	0.76	0.772
BCL2	SMAD4	9606.ENSP00000381185	9606.ENSP00000341551	0	0	0	0	0.06	0	0	0.688	0.695
BCL2	E2F1	9606.ENSP00000381185	9606.ENSP00000345571	0	0	0	0	0	0	0	0.778	0.778
BCL2	XRCC6	9606.ENSP00000381185	9606.ENSP00000352257	0	0	0	0	0.055	0	0	0.687	0.691
BCL2	DNMT1	9606.ENSP00000381185	9606.ENSP00000352516	0	0	0	0	0.044	0	0	0.57	0.571
BCL2	PPP1R13L	9606.ENSP00000381185	9606.ENSP00000354218	0	0	0	0	0.06	0	0	0.569	0.577
BCL2	PARP1	9606.ENSP00000381185	9606.ENSP00000355759	0	0	0	0	0.112	0.292	0	0.879	0.917
BCL2	MKI67	9606.ENSP00000381185	9606.ENSP00000357643	0	0	0	0	0	0	0	0.642	0.642
BCL2	NRAS	9606.ENSP00000381185	9606.ENSP00000358548	0	0	0	0	0	0.045	0	0.763	0.764
BCL2	HSP90AB1	9606.ENSP00000381185	9606.ENSP00000360609	0	0	0	0	0.06	0	0	0.77	0.775
BCL2	PTEN	9606.ENSP00000381185	9606.ENSP00000361021	0	0	0	0	0.049	0.057	0	0.81	0.815
BCL2	SRC	9606.ENSP00000381185	9606.ENSP00000362680	0	0	0	0	0.067	0	0	0.856	0.86
BCL2	KLF4	9606.ENSP00000381185	9606.ENSP00000363804	0	0	0	0	0	0	0	0.474	0.474
BCL2	BMI1	9606.ENSP00000381185	9606.ENSP00000365851	0	0	0	0	0.074	0	0	0.714	0.723
BCL2	WT1	9606.ENSP00000381185	9606.ENSP00000368370	0	0	0	0	0	0	0	0.522	0.522
BCL2	GRB2	9606.ENSP00000381185	9606.ENSP00000376345	0	0	0	0	0.055	0	0	0.638	0.643
BCL2	CDK1	9606.ENSP00000381185	9606.ENSP00000378699	0	0	0	0	0.047	0.626	0	0.795	0.92
BCL2	SHC1	9606.ENSP00000381185	9606.ENSP00000401303	0	0	0	0	0.052	0	0	0.407	0.414
BCL2	MAP3K9	9606.ENSP00000381185	9606.ENSP00000451263	0	0	0	0	0.054	0	0	0.446	0.453
BCL2	IDH1	9606.ENSP00000381185	9606.ENSP00000390265	0	0	0	0	0.067	0	0	0.506	0.519
BCL2	SNCA	9606.ENSP00000381185	9606.ENSP00000500990	0	0	0	0	0	0	0	0.527	0.527
BCL2	RAD51	9606.ENSP00000381185	9606.ENSP00000493712	0	0	0	0	0.054	0	0	0.592	0.597
BCL2	COMMD3-BMI1	9606.ENSP00000381185	9606.ENSP00000473391	0	0	0	0	0	0	0	0.714	0.714
BCL2	CDKN2A	9606.ENSP00000381185	9606.ENSP00000418915	0	0	0	0	0	0.045	0	0.716	0.717
BCL2	CXCR4	9606.ENSP00000381185	9606.ENSP00000386884	0	0	0	0	0.083	0	0	0.748	0.759
BCL2	BRAF	9606.ENSP00000381185	9606.ENSP00000419060	0	0	0	0	0.051	0	0	0.759	0.761
BCL2	CTNNB1	9606.ENSP00000381185	9606.ENSP00000495360	0	0	0	0	0.051	0	0	0.779	0.781
BCL2	MME	9606.ENSP00000381185	9606.ENSP00000418525	0	0	0	0	0.053	0	0	0.791	0.793
BCL2	CDKN1A	9606.ENSP00000381185	9606.ENSP00000384849	0	0	0	0	0.087	0	0	0.811	0.82
BCL2	CD8A	9606.ENSP00000381185	9606.ENSP00000386559	0	0	0	0	0.066	0	0	0.827	0.831
BCL2	IL6	9606.ENSP00000381185	9606.ENSP00000385675	0	0	0	0	0.057	0	0	0.866	0.868
BCL2	RELA	9606.ENSP00000381185	9606.ENSP00000384273	0	0	0	0	0	0.292	0	0.862	0.898
BCL2	LOC102723407	9606.ENSP00000381185	9606.ENSP00000478289	0	0	0	0	0	0.141	0	0.921	0.929
BCL2	HIF1A	9606.ENSP00000381185	9606.ENSP00000437955	0	0	0	0	0	0.51	0	0.895	0.946
BCL2	MYC	9606.ENSP00000381185	9606.ENSP00000478887	0	0	0	0	0.065	0.3	0	0.937	0.955
BCL2	AKT1	9606.ENSP00000381185	9606.ENSP00000451828	0	0	0	0	0	0	0.9	0.934	0.993
BCL2A1	NFKB1	9606.ENSP00000267953	9606.ENSP00000226574	0	0	0	0	0.086	0.045	0	0.686	0.701
BCL2A1	CCND1	9606.ENSP00000267953	9606.ENSP00000227507	0	0	0	0	0.052	0	0	0.572	0.577
BCL2A1	MYC	9606.ENSP00000267953	9606.ENSP00000478887	0	0	0	0	0.06	0	0	0.437	0.449
BCL2A1	PRDM16	9606.ENSP00000267953	9606.ENSP00000270722	0	0	0	0	0	0	0	0.453	0.453
BCL2A1	GRB2	9606.ENSP00000267953	9606.ENSP00000376345	0	0	0	0	0.069	0	0	0.439	0.455
BCL2A1	IL6	9606.ENSP00000267953	9606.ENSP00000385675	0	0	0	0	0.127	0	0	0.449	0.499
BCL2A1	AKT1	9606.ENSP00000267953	9606.ENSP00000451828	0	0	0	0	0	0.056	0	0.491	0.499
BCL2A1	EGFR	9606.ENSP00000267953	9606.ENSP00000275493	0	0	0	0	0.048	0	0	0.574	0.577
BCL2A1	BCL2	9606.ENSP00000267953	9606.ENSP00000381185	0	0	0	0.695	0.067	0	0	0.668	0.677
BCL2A1	TP53	9606.ENSP00000267953	9606.ENSP00000269305	0	0	0	0	0.054	0.068	0	0.686	0.699
BCL2A1	STAT5A	9606.ENSP00000267953	9606.ENSP00000341208	0	0	0	0	0.128	0.056	0	0.733	0.761
BCL2A1	HSP90AB1	9606.ENSP00000267953	9606.ENSP00000360609	0	0	0	0	0.06	0	0	0.91	0.912
BCL2A1	HSP90AA1	9606.ENSP00000267953	9606.ENSP00000335153	0	0	0	0	0.06	0	0	0.931	0.933
BICD1	CLPTM1L	9606.ENSP00000498700	9606.ENSP00000313854	0	0	0	0	0	0	0	0.447	0.447
BMI1	CBX5	9606.ENSP00000365851	9606.ENSP00000209875	0	0	0	0	0.05	0.311	0	0.255	0.47
BMI1	SIRT1	9606.ENSP00000365851	9606.ENSP00000212015	0	0	0	0	0.127	0.292	0	0.405	0.6
BMI1	CCND1	9606.ENSP00000365851	9606.ENSP00000227507	0	0	0	0	0	0	0	0.616	0.616
BMI1	FLT3	9606.ENSP00000365851	9606.ENSP00000241453	0	0	0	0	0	0	0	0.516	0.516
BMI1	SNAI1	9606.ENSP00000365851	9606.ENSP00000244050	0	0	0	0	0	0	0.5	0.632	0.808
BMI1	KRAS	9606.ENSP00000365851	9606.ENSP00000256078	0	0	0	0	0.067	0	0	0.463	0.478
BMI1	EGF	9606.ENSP00000365851	9606.ENSP00000265171	0	0	0	0	0	0	0	0.565	0.565
BMI1	TP53	9606.ENSP00000365851	9606.ENSP00000269305	0	0	0	0	0	0.625	0.5	0.787	0.956
BMI1	EGFR	9606.ENSP00000365851	9606.ENSP00000275493	0	0	0	0	0	0	0	0.523	0.523
BMI1	CDKN2B	9606.ENSP00000365851	9606.ENSP00000276925	0	0	0	0	0	0	0	0.607	0.607
BMI1	ATM	9606.ENSP00000365851	9606.ENSP00000278616	0	0	0	0	0.066	0.51	0	0.651	0.826
BMI1	MYCN	9606.ENSP00000365851	9606.ENSP00000281043	0	0	0	0	0	0.368	0	0.447	0.635
BMI1	TERT	9606.ENSP00000365851	9606.ENSP00000309572	0	0	0	0	0.074	0	0	0.545	0.561
BMI1	HNF4A	9606.ENSP00000365851	9606.ENSP00000312987	0	0	0	0	0	0.292	0	0.373	0.537
BMI1	EZH2	9606.ENSP00000365851	9606.ENSP00000320147	0	0	0	0	0.042	0.61	0.9	0.984	0.999
BMI1	HSP90AA1	9606.ENSP00000365851	9606.ENSP00000335153	0	0	0	0	0.075	0.292	0	0.239	0.458
BMI1	SMARCA4	9606.ENSP00000365851	9606.ENSP00000343896	0	0	0	0	0.061	0.071	0	0.654	0.671
BMI1	E2F1	9606.ENSP00000365851	9606.ENSP00000345571	0	0	0	0	0	0.057	0	0.444	0.453
BMI1	XRCC6	9606.ENSP00000365851	9606.ENSP00000352257	0	0	0	0	0	0.292	0	0.224	0.427
BMI1	DNMT1	9606.ENSP00000365851	9606.ENSP00000352516	0	0	0	0	0.083	0	0	0.781	0.791
BMI1	PARP1	9606.ENSP00000365851	9606.ENSP00000355759	0	0	0	0	0.06	0.51	0	0.578	0.789
BMI1	MKI67	9606.ENSP00000365851	9606.ENSP00000357643	0	0	0	0	0	0.292	0	0.292	0.477
BMI1	HSP90AB1	9606.ENSP00000365851	9606.ENSP00000360609	0	0	0	0	0.044	0.292	0	0.231	0.434
BMI1	PTEN	9606.ENSP00000365851	9606.ENSP00000361021	0	0	0	0	0.135	0.363	0	0.601	0.761
BMI1	ATRX	9606.ENSP00000365851	9606.ENSP00000362441	0	0	0	0	0.057	0.313	0	0.246	0.47
BMI1	KLF4	9606.ENSP00000365851	9606.ENSP00000363804	0	0	0	0	0	0.045	0	0.64	0.642
BMI1	CXCR4	9606.ENSP00000365851	9606.ENSP00000386884	0	0	0	0	0.056	0	0	0.439	0.448
BMI1	HIF1A	9606.ENSP00000365851	9606.ENSP00000437955	0	0	0	0	0.056	0	0	0.45	0.459
BMI1	AKT1	9606.ENSP00000365851	9606.ENSP00000451828	0	0	0	0	0.049	0	0	0.589	0.593
BMI1	CDK1	9606.ENSP00000365851	9606.ENSP00000378699	0	0	0	0	0	0.071	0	0.608	0.62
BMI1	CDKN1A	9606.ENSP00000365851	9606.ENSP00000384849	0	0	0	0	0	0.292	0	0.52	0.645
BMI1	UBR5	9606.ENSP00000365851	9606.ENSP00000429084	0	0	0	0	0.087	0.292	0	0.497	0.646
BMI1	CTNNB1	9606.ENSP00000365851	9606.ENSP00000495360	0	0	0	0	0.043	0	0	0.66	0.661
BMI1	BCL2	9606.ENSP00000365851	9606.ENSP00000381185	0	0	0	0	0.074	0	0	0.714	0.723
BMI1	SPOP	9606.ENSP00000365851	9606.ENSP00000377001	0	0	0	0	0.063	0.51	0	0.503	0.752
BMI1	RAD51	9606.ENSP00000365851	9606.ENSP00000493712	0	0	0	0	0.067	0	0.72	0.271	0.792
BMI1	MYC	9606.ENSP00000365851	9606.ENSP00000478887	0	0	0	0	0.042	0.054	0	0.877	0.878
BMI1	CDKN2A	9606.ENSP00000365851	9606.ENSP00000418915	0	0	0	0	0	0	0.5	0.835	0.913
BMI1	COMMD3-BMI1	9606.ENSP00000365851	9606.ENSP00000473391	0	0	0.047	0.987	0.062	0.8	0.9	0.042	0.979
BMP1	EGF	9606.ENSP00000305714	9606.ENSP00000265171	0	0	0	0	0	0	0	0.48	0.48
BMP1	PLOD2	9606.ENSP00000305714	9606.ENSP00000282903	0	0	0	0	0.08	0	0	0.597	0.613
BMP1	ALB	9606.ENSP00000305714	9606.ENSP00000295897	0	0	0	0	0	0	0	0.446	0.446
BMP1	BMP8B	9606.ENSP00000305714	9606.ENSP00000361915	0	0	0	0	0	0.087	0	0.671	0.687
BMP8B	PRDM16	9606.ENSP00000361915	9606.ENSP00000270722	0	0	0	0	0	0.045	0	0.541	0.542
BMP8B	BMP1	9606.ENSP00000361915	9606.ENSP00000305714	0	0	0	0	0	0.087	0	0.671	0.687
BMP8B	SMAD4	9606.ENSP00000361915	9606.ENSP00000341551	0	0	0	0	0	0.095	0	0.559	0.584
BRAF	ERCC1	9606.ENSP00000419060	9606.ENSP00000013807	0	0	0	0	0	0	0	0.418	0.418
BRAF	MAPK1	9606.ENSP00000419060	9606.ENSP00000215832	0	0	0	0.586	0.094	0.647	0.7	0.539	0.949
BRAF	RPS6KB1	9606.ENSP00000419060	9606.ENSP00000225577	0	0	0	0.571	0.084	0.091	0	0.524	0.569
BRAF	NFKB1	9606.ENSP00000419060	9606.ENSP00000226574	0	0	0	0	0.051	0.095	0	0.662	0.684
BRAF	CCND1	9606.ENSP00000419060	9606.ENSP00000227507	0	0	0	0	0	0	0	0.864	0.864
BRAF	MLH1	9606.ENSP00000419060	9606.ENSP00000231790	0	0	0	0	0	0	0	0.876	0.876
BRAF	SNAI1	9606.ENSP00000419060	9606.ENSP00000244050	0	0	0	0	0	0	0	0.478	0.478
BRAF	KRAS	9606.ENSP00000419060	9606.ENSP00000256078	0	0	0	0	0.081	0.87	0.9	0.973	0.999
BRAF	PIK3CA	9606.ENSP00000419060	9606.ENSP00000263967	0	0	0	0	0.128	0.19	0	0.931	0.947
BRAF	EGF	9606.ENSP00000419060	9606.ENSP00000265171	0	0	0	0	0	0	0	0.651	0.651
BRAF	TP53	9606.ENSP00000419060	9606.ENSP00000269305	0	0	0	0	0.076	0	0	0.883	0.887
BRAF	EGFR	9606.ENSP00000419060	9606.ENSP00000275493	0	0	0	0.571	0	0.255	0	0.486	0.601
BRAF	CDKN2B	9606.ENSP00000419060	9606.ENSP00000276925	0	0	0	0	0	0.095	0	0.507	0.534
BRAF	ATM	9606.ENSP00000419060	9606.ENSP00000278616	0	0	0	0	0	0	0	0.778	0.778
BRAF	MYCN	9606.ENSP00000419060	9606.ENSP00000281043	0	0	0	0	0	0.06	0	0.521	0.53
BRAF	ALB	9606.ENSP00000419060	9606.ENSP00000295897	0	0	0	0	0	0	0	0.494	0.494
BRAF	TERT	9606.ENSP00000419060	9606.ENSP00000309572	0	0	0	0	0.059	0.19	0	0.776	0.815
BRAF	EZH2	9606.ENSP00000419060	9606.ENSP00000320147	0	0	0	0	0.049	0.077	0	0.604	0.622
BRAF	HSP90AA1	9606.ENSP00000419060	9606.ENSP00000335153	0	0	0	0	0	0.784	0	0.933	0.984
BRAF	SMAD4	9606.ENSP00000419060	9606.ENSP00000341551	0	0	0	0	0.06	0.091	0	0.738	0.756
BRAF	SMARCA4	9606.ENSP00000419060	9606.ENSP00000343896	0	0	0	0	0	0.078	0	0.479	0.499
BRAF	E2F1	9606.ENSP00000419060	9606.ENSP00000345571	0	0	0	0	0.055	0.057	0	0.45	0.467
BRAF	DNMT1	9606.ENSP00000419060	9606.ENSP00000352516	0	0	0	0	0.103	0.066	0	0.411	0.463
BRAF	PARP1	9606.ENSP00000419060	9606.ENSP00000355759	0	0	0	0	0.048	0.148	0	0.625	0.67
BRAF	MKI67	9606.ENSP00000419060	9606.ENSP00000357643	0	0	0	0	0	0	0	0.468	0.468
BRAF	NRAS	9606.ENSP00000419060	9606.ENSP00000358548	0	0	0	0	0.087	0.871	0.9	0.972	0.999
BRAF	HSP90AB1	9606.ENSP00000419060	9606.ENSP00000360609	0	0	0	0	0	0.979	0	0.931	0.998
BRAF	PTEN	9606.ENSP00000419060	9606.ENSP00000361021	0	0	0	0	0.094	0.206	0	0.927	0.943
BRAF	ATRX	9606.ENSP00000419060	9606.ENSP00000362441	0	0	0	0	0.087	0.059	0	0.624	0.65
BRAF	SRC	9606.ENSP00000419060	9606.ENSP00000362680	0	0	0.121	0.652	0.057	0.318	0.4	0.606	0.842
BRAF	WT1	9606.ENSP00000419060	9606.ENSP00000368370	0	0	0	0	0	0.071	0	0.476	0.492
BRAF	GRB2	9606.ENSP00000419060	9606.ENSP00000376345	0	0	0	0	0	0.1	0	0.592	0.617
BRAF	SPOP	9606.ENSP00000419060	9606.ENSP00000377001	0	0	0	0	0.104	0	0	0.409	0.448
BRAF	BCL2	9606.ENSP00000419060	9606.ENSP00000381185	0	0	0	0	0.051	0	0	0.759	0.761
BRAF	CDKN1A	9606.ENSP00000419060	9606.ENSP00000384849	0	0	0	0	0	0.047	0	0.505	0.508
BRAF	IL6	9606.ENSP00000419060	9606.ENSP00000385675	0	0	0	0	0	0	0	0.507	0.507
BRAF	CD8A	9606.ENSP00000419060	9606.ENSP00000386559	0	0	0	0	0	0.045	0	0.621	0.622
BRAF	CXCR4	9606.ENSP00000419060	9606.ENSP00000386884	0	0	0	0	0.074	0	0	0.392	0.412
BRAF	IDH1	9606.ENSP00000419060	9606.ENSP00000390265	0	0	0	0	0.086	0	0	0.789	0.799
BRAF	SHC1	9606.ENSP00000419060	9606.ENSP00000401303	0	0	0	0	0	0.073	0	0.633	0.645
BRAF	ETV1	9606.ENSP00000419060	9606.ENSP00000405327	0	0	0	0	0	0.066	0	0.4	0.415
BRAF	CDKN2A	9606.ENSP00000419060	9606.ENSP00000418915	0	0	0	0	0	0.095	0	0.886	0.892
BRAF	LOC102723407	9606.ENSP00000419060	9606.ENSP00000478289	0	0	0	0	0	0.102	0	0.451	0.486
BRAF	HIF1A	9606.ENSP00000419060	9606.ENSP00000437955	0	0	0	0	0.047	0.071	0	0.575	0.591
BRAF	MYC	9606.ENSP00000419060	9606.ENSP00000478887	0	0	0	0	0.055	0.045	0	0.716	0.722
BRAF	AKT1	9606.ENSP00000419060	9606.ENSP00000451828	0	0	0.131	0.586	0	0.631	0	0.376	0.783
BRAF	CTNNB1	9606.ENSP00000419060	9606.ENSP00000495360	0	0	0	0	0.087	0.098	0	0.771	0.795
CBX5	ATM	9606.ENSP00000209875	9606.ENSP00000278616	0	0	0	0	0.049	0	0	0.411	0.415
CBX5	RAD21	9606.ENSP00000209875	9606.ENSP00000297338	0	0	0	0	0.095	0.126	0	0.326	0.421
CBX5	MYC	9606.ENSP00000209875	9606.ENSP00000478887	0	0	0	0	0.042	0.164	0	0.348	0.432
CBX5	STAT5A	9606.ENSP00000209875	9606.ENSP00000341208	0	0	0	0	0	0.334	0	0.192	0.439
CBX5	PARP1	9606.ENSP00000209875	9606.ENSP00000355759	0	0	0	0	0.108	0.206	0	0.275	0.442
CBX5	BMI1	9606.ENSP00000209875	9606.ENSP00000365851	0	0	0	0	0.05	0.311	0	0.255	0.47
CBX5	TP53BP1	9606.ENSP00000209875	9606.ENSP00000371475	0	0	0	0	0.107	0	0	0.432	0.471
CBX5	E2F1	9606.ENSP00000209875	9606.ENSP00000345571	0	0	0	0	0.418	0	0	0.193	0.511
CBX5	TINF2	9606.ENSP00000209875	9606.ENSP00000267415	0	0	0	0	0	0.091	0	0.491	0.518
CBX5	HNRNPA1	9606.ENSP00000209875	9606.ENSP00000341826	0	0	0	0	0.075	0.111	0	0.469	0.525
CBX5	CTCFL	9606.ENSP00000209875	9606.ENSP00000415579	0	0	0	0	0.047	0.091	0	0.509	0.538
CBX5	CHD1	9606.ENSP00000209875	9606.ENSP00000483667	0	0	0	0	0.049	0.13	0	0.519	0.567
CBX5	DDB1	9606.ENSP00000209875	9606.ENSP00000301764	0	0	0	0	0.049	0.133	0	0.541	0.589
CBX5	DAXX	9606.ENSP00000209875	9606.ENSP00000266000	0	0	0	0	0.048	0.406	0	0.413	0.639
CBX5	SIRT1	9606.ENSP00000209875	9606.ENSP00000212015	0	0	0	0	0	0.102	0	0.633	0.656
CBX5	CTCF	9606.ENSP00000209875	9606.ENSP00000494538	0	0	0	0	0.055	0.091	0	0.668	0.689
CBX5	EZH2	9606.ENSP00000209875	9606.ENSP00000320147	0	0	0	0	0.06	0.13	0	0.714	0.746
CBX5	XRCC6	9606.ENSP00000209875	9606.ENSP00000352257	0	0	0	0	0.06	0.292	0	0.681	0.769
CBX5	WRN	9606.ENSP00000209875	9606.ENSP00000298139	0	0	0	0	0.047	0.292	0	0.847	0.888
CBX5	ATRX	9606.ENSP00000209875	9606.ENSP00000362441	0	0	0	0	0.086	0.518	0	0.772	0.891
CBX5	SUV39H2	9606.ENSP00000209875	9606.ENSP00000346997	0	0	0	0.657	0.086	0.818	0	0.437	0.898
CBX5	SMARCA4	9606.ENSP00000209875	9606.ENSP00000343896	0	0	0	0	0.08	0.785	0	0.645	0.923
CBX5	DNMT1	9606.ENSP00000209875	9606.ENSP00000352516	0	0	0	0	0.109	0.536	0	0.841	0.928
CBX5	SUV39H1	9606.ENSP00000209875	9606.ENSP00000337976	0	0	0	0	0.08	0.909	0	0.994	0.999
CCND1	SIRT1	9606.ENSP00000227507	9606.ENSP00000212015	0	0	0	0	0	0	0	0.721	0.721
CCND1	MAPK1	9606.ENSP00000227507	9606.ENSP00000215832	0	0	0	0	0.06	0.292	0	0.562	0.683
CCND1	RPS6KB1	9606.ENSP00000227507	9606.ENSP00000225577	0	0	0	0	0.047	0	0	0.718	0.72
CCND1	NFKB1	9606.ENSP00000227507	9606.ENSP00000226574	0	0	0	0	0.06	0	0	0.661	0.668
CCND1	MLH1	9606.ENSP00000227507	9606.ENSP00000231790	0	0	0	0	0	0	0	0.419	0.418
CCND1	ETV4	9606.ENSP00000227507	9606.ENSP00000321835	0	0	0	0	0.121	0	0	0.367	0.42
CCND1	FLT3	9606.ENSP00000227507	9606.ENSP00000241453	0	0	0	0	0.055	0	0	0.419	0.427
CCND1	IDH1	9606.ENSP00000227507	9606.ENSP00000390265	0	0	0	0	0.062	0	0	0.419	0.431
CCND1	WT1	9606.ENSP00000227507	9606.ENSP00000368370	0	0	0	0	0	0	0	0.446	0.446
CCND1	SHC1	9606.ENSP00000227507	9606.ENSP00000401303	0	0	0	0	0.127	0	0	0.417	0.469
CCND1	KLK3	9606.ENSP00000227507	9606.ENSP00000314151	0	0	0	0	0	0	0	0.477	0.477
CCND1	CD8A	9606.ENSP00000227507	9606.ENSP00000386559	0	0	0	0	0	0	0	0.48	0.48
CCND1	KLF4	9606.ENSP00000227507	9606.ENSP00000363804	0	0	0	0	0.086	0	0	0.54	0.561
CCND1	BCL2A1	9606.ENSP00000227507	9606.ENSP00000267953	0	0	0	0	0.052	0	0	0.572	0.577
CCND1	STAT5A	9606.ENSP00000227507	9606.ENSP00000341208	0	0	0	0	0.059	0.091	0	0.574	0.603
CCND1	SMAD4	9606.ENSP00000227507	9606.ENSP00000341551	0	0	0	0	0.06	0	0	0.605	0.613
CCND1	COMMD3-BMI1	9606.ENSP00000227507	9606.ENSP00000473391	0	0	0	0	0	0	0	0.614	0.614
CCND1	BMI1	9606.ENSP00000227507	9606.ENSP00000365851	0	0	0	0	0	0	0	0.616	0.616
CCND1	EZH2	9606.ENSP00000227507	9606.ENSP00000320147	0	0	0	0	0.067	0	0	0.613	0.623
CCND1	DNMT1	9606.ENSP00000227507	9606.ENSP00000352516	0	0	0	0	0.098	0.166	0	0.541	0.625
CCND1	TERT	9606.ENSP00000227507	9606.ENSP00000309572	0	0	0	0	0.049	0	0	0.634	0.637
CCND1	ALB	9606.ENSP00000227507	9606.ENSP00000295897	0	0	0	0	0.055	0	0	0.635	0.64
CCND1	GRB2	9606.ENSP00000227507	9606.ENSP00000376345	0	0	0	0	0.074	0	0	0.646	0.658
CCND1	ATM	9606.ENSP00000227507	9606.ENSP00000278616	0	0	0	0	0	0	0	0.692	0.692
CCND1	PIK3CA	9606.ENSP00000227507	9606.ENSP00000263967	0	0	0	0	0	0	0	0.704	0.704
CCND1	SNAI1	9606.ENSP00000227507	9606.ENSP00000244050	0	0	0	0	0.049	0	0	0.703	0.705
CCND1	CXCR4	9606.ENSP00000227507	9606.ENSP00000386884	0	0	0	0	0.102	0	0	0.686	0.706
CCND1	HSP90AB1	9606.ENSP00000227507	9606.ENSP00000360609	0	0	0	0	0.05	0.067	0	0.701	0.711
CCND1	MME	9606.ENSP00000227507	9606.ENSP00000418525	0	0	0	0	0	0	0	0.717	0.717
CCND1	SMARCA4	9606.ENSP00000227507	9606.ENSP00000343896	0	0	0	0	0.055	0	0.5	0.453	0.718
CCND1	RAD51	9606.ENSP00000227507	9606.ENSP00000493712	0	0	0	0	0.049	0.292	0	0.619	0.721
CCND1	MKI67	9606.ENSP00000227507	9606.ENSP00000357643	0	0	0	0	0.073	0.163	0	0.671	0.722
CCND1	PARP1	9606.ENSP00000227507	9606.ENSP00000355759	0	0	0	0	0.045	0	0	0.722	0.724
CCND1	MYCN	9606.ENSP00000227507	9606.ENSP00000281043	0	0	0	0	0.066	0	0	0.723	0.73
CCND1	EGF	9606.ENSP00000227507	9606.ENSP00000265171	0	0	0	0	0	0	0	0.731	0.731
CCND1	IL6	9606.ENSP00000227507	9606.ENSP00000385675	0	0	0	0	0.074	0	0	0.754	0.763
CCND1	HNF4A	9606.ENSP00000227507	9606.ENSP00000312987	0	0	0	0	0	0	0	0.773	0.773
CCND1	NRAS	9606.ENSP00000227507	9606.ENSP00000358548	0	0	0	0	0.058	0.071	0	0.78	0.791
CCND1	RELA	9606.ENSP00000227507	9606.ENSP00000384273	0	0	0	0	0.066	0.51	0	0.579	0.791
CCND1	HSP90AA1	9606.ENSP00000227507	9606.ENSP00000335153	0	0	0	0	0.048	0.185	0	0.786	0.819
CCND1	KRAS	9606.ENSP00000227507	9606.ENSP00000256078	0	0	0	0	0.058	0.101	0	0.821	0.835
CCND1	EGFR	9606.ENSP00000227507	9606.ENSP00000275493	0	0	0	0	0.141	0.106	0	0.809	0.841
CCND1	PTEN	9606.ENSP00000227507	9606.ENSP00000361021	0	0	0	0	0.07	0	0	0.85	0.855
CCND1	BRAF	9606.ENSP00000227507	9606.ENSP00000419060	0	0	0	0	0	0	0	0.864	0.864
CCND1	SRC	9606.ENSP00000227507	9606.ENSP00000362680	0	0	0	0	0.087	0.287	0.4	0.719	0.875
CCND1	HIF1A	9606.ENSP00000227507	9606.ENSP00000437955	0	0	0	0	0.042	0	0.4	0.802	0.876
CCND1	LOC102723407	9606.ENSP00000227507	9606.ENSP00000478289	0	0	0	0	0	0	0	0.909	0.909
CCND1	AKT1	9606.ENSP00000227507	9606.ENSP00000451828	0	0	0	0	0.088	0	0	0.919	0.923
CCND1	E2F1	9606.ENSP00000227507	9606.ENSP00000345571	0	0	0	0	0.062	0.068	0.5	0.876	0.938
CCND1	TP53	9606.ENSP00000227507	9606.ENSP00000269305	0	0	0	0	0	0.292	0	0.928	0.946
CCND1	BCL2	9606.ENSP00000227507	9606.ENSP00000381185	0	0	0	0	0.052	0	0	0.957	0.958
CCND1	MYC	9606.ENSP00000227507	9606.ENSP00000478887	0	0	0	0	0.067	0	0.4	0.95	0.969
CCND1	CTNNB1	9606.ENSP00000227507	9606.ENSP00000495360	0	0	0	0	0.073	0.3	0.5	0.926	0.972
CCND1	CDKN2B	9606.ENSP00000227507	9606.ENSP00000276925	0	0	0	0	0	0	0.9	0.758	0.974
CCND1	CDK1	9606.ENSP00000227507	9606.ENSP00000378699	0	0	0	0	0.137	0.866	0	0.984	0.998
CCND1	CDKN2A	9606.ENSP00000227507	9606.ENSP00000418915	0	0	0	0	0	0.726	0.9	0.946	0.998
CCND1	CDKN1A	9606.ENSP00000227507	9606.ENSP00000384849	0	0	0	0	0.118	0.996	0.9	0.995	0.999
CD8A	SIRT1	9606.ENSP00000386559	9606.ENSP00000212015	0	0	0	0	0.043	0	0	0.4	0.401
CD8A	MAPK1	9606.ENSP00000386559	9606.ENSP00000215832	0	0	0	0	0	0	0	0.542	0.542
CD8A	RPS6KB1	9606.ENSP00000386559	9606.ENSP00000225577	0	0	0	0	0	0	0	0.4	0.4
CD8A	NFKB1	9606.ENSP00000386559	9606.ENSP00000226574	0	0	0	0	0.118	0	0	0.802	0.818
CD8A	CCND1	9606.ENSP00000386559	9606.ENSP00000227507	0	0	0	0	0	0	0	0.48	0.48
CD8A	MLH1	9606.ENSP00000386559	9606.ENSP00000231790	0	0	0	0	0	0	0	0.433	0.433
CD8A	FLT3	9606.ENSP00000386559	9606.ENSP00000241453	0	0	0	0	0.105	0	0	0.624	0.649
CD8A	SNAI1	9606.ENSP00000386559	9606.ENSP00000244050	0	0	0	0	0	0	0	0.43	0.43
CD8A	IRF1	9606.ENSP00000386559	9606.ENSP00000245414	0	0	0	0	0.19	0	0	0.605	0.666
CD8A	KRAS	9606.ENSP00000386559	9606.ENSP00000256078	0	0	0	0	0.057	0	0	0.646	0.651
CD8A	PIK3CA	9606.ENSP00000386559	9606.ENSP00000263967	0	0	0	0	0.082	0	0	0.479	0.501
CD8A	EGF	9606.ENSP00000386559	9606.ENSP00000265171	0	0	0	0	0	0	0	0.578	0.578
CD8A	TP53	9606.ENSP00000386559	9606.ENSP00000269305	0	0	0	0	0.099	0.165	0	0.72	0.77
CD8A	EGFR	9606.ENSP00000386559	9606.ENSP00000275493	0	0	0	0	0	0	0	0.697	0.697
CD8A	ATM	9606.ENSP00000386559	9606.ENSP00000278616	0	0	0	0	0.104	0	0	0.507	0.539
CD8A	ALB	9606.ENSP00000386559	9606.ENSP00000295897	0	0	0	0	0	0	0	0.771	0.771
CD8A	ITGA2	9606.ENSP00000386559	9606.ENSP00000296585	0	0	0	0	0.045	0	0	0.62	0.621
CD8A	TERT	9606.ENSP00000386559	9606.ENSP00000309572	0	0	0	0	0	0	0	0.48	0.48
CD8A	KLK3	9606.ENSP00000386559	9606.ENSP00000314151	0	0	0	0	0	0	0	0.619	0.619
CD8A	EZH2	9606.ENSP00000386559	9606.ENSP00000320147	0	0	0	0	0.049	0	0	0.479	0.483
CD8A	HSP90AA1	9606.ENSP00000386559	9606.ENSP00000335153	0	0	0	0	0	0	0	0.506	0.506
CD8A	STAT5A	9606.ENSP00000386559	9606.ENSP00000341208	0	0	0	0	0	0	0	0.784	0.784
CD8A	SMAD4	9606.ENSP00000386559	9606.ENSP00000341551	0	0	0	0	0.059	0	0	0.411	0.422
CD8A	DNMT1	9606.ENSP00000386559	9606.ENSP00000352516	0	0	0	0	0.056	0	0	0.447	0.455
CD8A	PARP1	9606.ENSP00000386559	9606.ENSP00000355759	0	0	0	0	0.047	0	0	0.468	0.471
CD8A	MKI67	9606.ENSP00000386559	9606.ENSP00000357643	0	0	0	0	0	0	0	0.404	0.404
CD8A	NRAS	9606.ENSP00000386559	9606.ENSP00000358548	0	0	0	0	0.057	0	0	0.447	0.456
CD8A	HSP90AB1	9606.ENSP00000386559	9606.ENSP00000360609	0	0	0	0	0	0	0	0.506	0.506
CD8A	PTEN	9606.ENSP00000386559	9606.ENSP00000361021	0	0	0	0	0.074	0	0	0.61	0.623
CD8A	SRC	9606.ENSP00000386559	9606.ENSP00000362680	0	0	0	0	0.067	0.064	0	0.721	0.735
CD8A	WT1	9606.ENSP00000386559	9606.ENSP00000368370	0	0	0	0	0	0	0	0.543	0.543
CD8A	GRB2	9606.ENSP00000386559	9606.ENSP00000376345	0	0	0	0	0.06	0	0	0.396	0.408
CD8A	ZBTB46	9606.ENSP00000386559	9606.ENSP00000378536	0	0	0	0	0	0	0	0.404	0.404
CD8A	BCL2	9606.ENSP00000386559	9606.ENSP00000381185	0	0	0	0	0.066	0	0	0.827	0.831
CD8A	TMPRSS2	9606.ENSP00000386559	9606.ENSP00000381588	0	0	0	0	0.044	0	0	0.544	0.545
CD8A	RELA	9606.ENSP00000386559	9606.ENSP00000384273	0	0	0	0	0.042	0	0	0.448	0.448
CD8A	IL6	9606.ENSP00000386559	9606.ENSP00000385675	0	0	0	0	0.042	0	0	0.93	0.93
CD8A	IDH1	9606.ENSP00000386559	9606.ENSP00000390265	0	0	0	0	0	0	0	0.458	0.457
CD8A	SHC1	9606.ENSP00000386559	9606.ENSP00000401303	0	0	0	0	0	0	0	0.541	0.541
CD8A	CDKN2A	9606.ENSP00000386559	9606.ENSP00000418915	0	0	0	0	0	0	0	0.579	0.579
CD8A	BRAF	9606.ENSP00000386559	9606.ENSP00000419060	0	0	0	0	0	0.045	0	0.621	0.622
CD8A	LOC102723407	9606.ENSP00000386559	9606.ENSP00000478289	0	0	0	0	0.061	0	0	0.621	0.628
CD8A	HIF1A	9606.ENSP00000386559	9606.ENSP00000437955	0	0	0	0	0	0	0	0.644	0.644
CD8A	MME	9606.ENSP00000386559	9606.ENSP00000418525	0	0	0	0	0	0	0	0.662	0.662
CD8A	CTNNB1	9606.ENSP00000386559	9606.ENSP00000495360	0	0	0	0	0	0	0	0.737	0.737
CD8A	MYC	9606.ENSP00000386559	9606.ENSP00000478887	0	0	0	0	0	0	0	0.756	0.756
CD8A	AKT1	9606.ENSP00000386559	9606.ENSP00000451828	0	0	0	0	0	0.045	0	0.811	0.811
CD8A	CXCR4	9606.ENSP00000386559	9606.ENSP00000386884	0	0	0	0	0.084	0	0	0.899	0.903
CDK1	SIRT1	9606.ENSP00000378699	9606.ENSP00000212015	0	0.006	0	0	0.044	0.404	0	0.441	0.654
CDK1	MAPK1	9606.ENSP00000378699	9606.ENSP00000215832	0	0	0.071	0.848	0.042	0.131	0	0.649	0.693
CDK1	NFKB1	9606.ENSP00000378699	9606.ENSP00000226574	0	0	0	0	0.064	0.229	0	0.42	0.546
CDK1	CCND1	9606.ENSP00000378699	9606.ENSP00000227507	0	0	0	0	0.137	0.866	0	0.984	0.998
CDK1	MLH1	9606.ENSP00000378699	9606.ENSP00000231790	0	0.018	0	0	0.088	0.071	0	0.459	0.502
CDK1	SNAI1	9606.ENSP00000378699	9606.ENSP00000244050	0	0	0	0	0	0	0	0.408	0.408
CDK1	KRAS	9606.ENSP00000378699	9606.ENSP00000256078	0	0	0	0	0.069	0.212	0	0.658	0.727
CDK1	EGF	9606.ENSP00000378699	9606.ENSP00000265171	0	0	0	0	0	0	0	0.5	0.5
CDK1	DAXX	9606.ENSP00000378699	9606.ENSP00000266000	0	0	0	0	0.076	0.092	0	0.485	0.531
CDK1	TINF2	9606.ENSP00000378699	9606.ENSP00000267415	0	0	0	0	0	0.091	0	0.39	0.421
CDK1	TP53	9606.ENSP00000378699	9606.ENSP00000269305	0	0	0	0	0.095	0.626	0	0.899	0.962
CDK1	EGFR	9606.ENSP00000378699	9606.ENSP00000275493	0	0	0	0.618	0.042	0.807	0	0.253	0.849
CDK1	TERF1	9606.ENSP00000378699	9606.ENSP00000276603	0	0	0	0	0.07	0	0	0.53	0.544
CDK1	CDKN2B	9606.ENSP00000378699	9606.ENSP00000276925	0	0	0	0	0	0.094	0	0.471	0.5
CDK1	ATM	9606.ENSP00000378699	9606.ENSP00000278616	0	0	0	0	0	0.054	0	0.73	0.733
CDK1	MYCN	9606.ENSP00000378699	9606.ENSP00000281043	0	0	0	0	0.049	0.202	0	0.466	0.559
CDK1	ALB	9606.ENSP00000378699	9606.ENSP00000295897	0	0	0	0	0.086	0	0	0.472	0.497
CDK1	RAD21	9606.ENSP00000378699	9606.ENSP00000297338	0	0	0	0	0.139	0.104	0.4	0.462	0.718
CDK1	MELK	9606.ENSP00000378699	9606.ENSP00000298048	0	0	0.091	0.704	0.868	0.095	0	0.205	0.902
CDK1	WRN	9606.ENSP00000378699	9606.ENSP00000298139	0	0	0	0	0.12	0.131	0	0.551	0.627
CDK1	TPP1	9606.ENSP00000378699	9606.ENSP00000299427	0	0	0	0	0.055	0.092	0	0.479	0.513
CDK1	DDB1	9606.ENSP00000378699	9606.ENSP00000301764	0	0.015	0	0	0.055	0	0	0.395	0.405
CDK1	TERT	9606.ENSP00000378699	9606.ENSP00000309572	0	0	0	0	0.101	0	0	0.451	0.485
CDK1	EZH2	9606.ENSP00000378699	9606.ENSP00000320147	0	0	0	0	0.371	0.823	0	0.716	0.965
CDK1	CDK20	9606.ENSP00000378699	9606.ENSP00000322343	0	0	0.059	0.908	0.055	0.291	0	0.32	0.514
CDK1	HSP90AA1	9606.ENSP00000378699	9606.ENSP00000335153	0	0	0	0	0.112	0.358	0	0.855	0.91
CDK1	ATR	9606.ENSP00000378699	9606.ENSP00000343741	0	0	0	0	0.059	0.43	0	0.633	0.786
CDK1	E2F1	9606.ENSP00000378699	9606.ENSP00000345571	0	0	0	0	0.234	0.328	0.5	0.688	0.909
CDK1	POT1	9606.ENSP00000378699	9606.ENSP00000350249	0	0	0	0	0.072	0.07	0	0.39	0.427
CDK1	XRCC6	9606.ENSP00000378699	9606.ENSP00000352257	0	0	0	0	0.122	0.333	0	0.607	0.75
CDK1	DNMT1	9606.ENSP00000378699	9606.ENSP00000352516	0	0	0	0	0.292	0.066	0	0.414	0.579
CDK1	PPP1R13L	9606.ENSP00000378699	9606.ENSP00000354218	0	0	0	0	0.059	0.191	0	0.845	0.871
CDK1	PARP1	9606.ENSP00000378699	9606.ENSP00000355759	0	0	0	0	0.173	0	0	0.637	0.687
CDK1	MKI67	9606.ENSP00000378699	9606.ENSP00000357643	0	0	0	0	0.811	0.338	0	0.551	0.939
CDK1	NRAS	9606.ENSP00000378699	9606.ENSP00000358548	0	0	0	0	0.147	0.095	0	0.355	0.459
CDK1	HSP90AB1	9606.ENSP00000378699	9606.ENSP00000360609	0	0	0	0	0.095	0.131	0	0.777	0.809
CDK1	PTEN	9606.ENSP00000378699	9606.ENSP00000361021	0	0	0	0	0.078	0.126	0	0.561	0.616
CDK1	ATRX	9606.ENSP00000378699	9606.ENSP00000362441	0	0	0	0	0.063	0.107	0	0.607	0.643
CDK1	SRC	9606.ENSP00000378699	9606.ENSP00000362680	0	0	0	0.644	0.06	0.334	0	0.499	0.659
CDK1	TSPYL2	9606.ENSP00000378699	9606.ENSP00000364591	0	0	0	0	0.129	0.297	0	0.572	0.715
CDK1	BMI1	9606.ENSP00000378699	9606.ENSP00000365851	0	0	0	0	0	0.071	0	0.608	0.62
CDK1	TP53BP1	9606.ENSP00000378699	9606.ENSP00000371475	0	0	0	0	0.067	0.62	0	0.552	0.827
CDK1	FANCA	9606.ENSP00000378699	9606.ENSP00000373952	0	0	0	0	0.272	0.518	0	0.207	0.697
CDK1	CXCR4	9606.ENSP00000378699	9606.ENSP00000386884	0	0	0	0	0.047	0	0	0.53	0.532
CDK1	AKT1	9606.ENSP00000378699	9606.ENSP00000451828	0	0	0	0.635	0.042	0.098	0	0.534	0.562
CDK1	RELA	9606.ENSP00000378699	9606.ENSP00000384273	0	0	0	0	0.069	0.092	0	0.549	0.586
CDK1	IL6	9606.ENSP00000378699	9606.ENSP00000385675	0	0	0	0	0.084	0	0	0.595	0.613
CDK1	COMMD3-BMI1	9606.ENSP00000378699	9606.ENSP00000473391	0	0	0	0	0	0.071	0	0.606	0.618
CDK1	CTNNB1	9606.ENSP00000378699	9606.ENSP00000495360	0	0	0	0	0.042	0.325	0	0.573	0.7
CDK1	MYC	9606.ENSP00000378699	9606.ENSP00000478887	0	0	0	0	0.12	0.219	0	0.672	0.755
CDK1	HIF1A	9606.ENSP00000378699	9606.ENSP00000437955	0	0	0	0	0.1	0.312	0	0.692	0.793
CDK1	CDKN2A	9606.ENSP00000378699	9606.ENSP00000418915	0	0	0	0	0.06	0.094	0	0.803	0.818
CDK1	RAD51	9606.ENSP00000378699	9606.ENSP00000493712	0	0	0	0	0.6	0.071	0	0.596	0.837
CDK1	BCL2	9606.ENSP00000378699	9606.ENSP00000381185	0	0	0	0	0.047	0.626	0	0.795	0.92
CDK1	CDKN1A	9606.ENSP00000378699	9606.ENSP00000384849	0	0	0	0	0.085	0.9	0	0.986	0.998
CDK20	RTEL1	9606.ENSP00000322343	9606.ENSP00000353332	0	0	0	0	0.044	0.412	0	0.158	0.485
CDK20	GRB2	9606.ENSP00000322343	9606.ENSP00000376345	0	0	0	0	0	0	0	0.499	0.499
CDK20	CDK1	9606.ENSP00000322343	9606.ENSP00000378699	0	0	0.059	0.908	0.055	0.291	0	0.32	0.514
CDKN1A	SIRT1	9606.ENSP00000384849	9606.ENSP00000212015	0	0	0	0	0	0	0	0.719	0.719
CDKN1A	MAPK1	9606.ENSP00000384849	9606.ENSP00000215832	0	0	0	0	0	0	0	0.732	0.732
CDKN1A	RPS6KB1	9606.ENSP00000384849	9606.ENSP00000225577	0	0	0	0	0	0	0	0.475	0.475
CDKN1A	NFKB1	9606.ENSP00000384849	9606.ENSP00000226574	0	0	0	0	0.099	0.297	0	0.638	0.751
CDKN1A	CCND1	9606.ENSP00000384849	9606.ENSP00000227507	0	0	0	0	0.118	0.996	0.9	0.995	0.999
CDKN1A	SNAI1	9606.ENSP00000384849	9606.ENSP00000244050	0	0	0	0	0.061	0	0	0.481	0.492
CDKN1A	IRF1	9606.ENSP00000384849	9606.ENSP00000245414	0	0	0	0	0.112	0	0	0.355	0.403
CDKN1A	KRAS	9606.ENSP00000384849	9606.ENSP00000256078	0	0	0	0	0.055	0.053	0	0.568	0.579
CDKN1A	PIK3CA	9606.ENSP00000384849	9606.ENSP00000263967	0	0	0	0	0	0	0	0.445	0.445
CDKN1A	EGF	9606.ENSP00000384849	9606.ENSP00000265171	0	0	0	0	0	0	0	0.57	0.57
CDKN1A	TP53	9606.ENSP00000384849	9606.ENSP00000269305	0	0	0	0	0	0.925	0.9	0.96	0.999
CDKN1A	EGFR	9606.ENSP00000384849	9606.ENSP00000275493	0	0	0	0	0.061	0	0	0.746	0.752
CDKN1A	CDKN2B	9606.ENSP00000384849	9606.ENSP00000276925	0	0	0	0	0.08	0.049	0.5	0.779	0.89
CDKN1A	ATM	9606.ENSP00000384849	9606.ENSP00000278616	0	0	0	0	0	0	0	0.807	0.807
CDKN1A	MYCN	9606.ENSP00000384849	9606.ENSP00000281043	0	0	0	0	0	0.226	0	0.64	0.709
CDKN1A	ALB	9606.ENSP00000384849	9606.ENSP00000295897	0	0	0	0	0	0	0	0.447	0.447
CDKN1A	DDB1	9606.ENSP00000384849	9606.ENSP00000301764	0	0	0	0	0	0.616	0	0.593	0.837
CDKN1A	TERT	9606.ENSP00000384849	9606.ENSP00000309572	0	0	0	0	0	0	0	0.507	0.507
CDKN1A	EZH2	9606.ENSP00000384849	9606.ENSP00000320147	0	0	0	0	0.044	0	0	0.738	0.739
CDKN1A	HSP90AA1	9606.ENSP00000384849	9606.ENSP00000335153	0	0	0	0	0.078	0.292	0.5	0.756	0.909
CDKN1A	SIRT6	9606.ENSP00000384849	9606.ENSP00000337332	0	0	0	0	0.062	0	0	0.405	0.418
CDKN1A	STAT5A	9606.ENSP00000384849	9606.ENSP00000341208	0	0	0	0	0.086	0	0.75	0.392	0.848
CDKN1A	SMAD4	9606.ENSP00000384849	9606.ENSP00000341551	0	0	0	0	0.103	0.6	0.5	0.707	0.94
CDKN1A	ATR	9606.ENSP00000384849	9606.ENSP00000343741	0	0	0	0	0	0	0	0.41	0.41
CDKN1A	SMARCA4	9606.ENSP00000384849	9606.ENSP00000343896	0	0	0	0	0	0.292	0	0.393	0.551
CDKN1A	PDPK1	9606.ENSP00000384849	9606.ENSP00000344220	0	0	0	0	0	0	0.5	0.257	0.612
CDKN1A	E2F1	9606.ENSP00000384849	9606.ENSP00000345571	0	0	0	0	0	0.226	0.5	0.947	0.977
CDKN1A	XRCC6	9606.ENSP00000384849	9606.ENSP00000352257	0	0	0	0	0.099	0	0	0.37	0.408
CDKN1A	DNMT1	9606.ENSP00000384849	9606.ENSP00000352516	0	0	0	0	0	0	0	0.543	0.543
CDKN1A	ZNF148	9606.ENSP00000384849	9606.ENSP00000353863	0	0	0	0	0.057	0.045	0	0.555	0.564
CDKN1A	PARP1	9606.ENSP00000384849	9606.ENSP00000355759	0	0	0	0	0	0.625	0	0.633	0.856
CDKN1A	MKI67	9606.ENSP00000384849	9606.ENSP00000357643	0	0	0	0	0	0	0	0.418	0.418
CDKN1A	NRAS	9606.ENSP00000384849	9606.ENSP00000358548	0	0	0	0	0.055	0.053	0	0.453	0.468
CDKN1A	HSP90AB1	9606.ENSP00000384849	9606.ENSP00000360609	0	0	0	0	0.092	0	0.5	0.658	0.831
CDKN1A	PTEN	9606.ENSP00000384849	9606.ENSP00000361021	0	0	0	0	0	0	0	0.792	0.792
CDKN1A	SRC	9606.ENSP00000384849	9606.ENSP00000362680	0	0	0	0	0.118	0.047	0.4	0.471	0.697
CDKN1A	KLF4	9606.ENSP00000384849	9606.ENSP00000363804	0	0	0	0	0.11	0.045	0	0.511	0.548
CDKN1A	BMI1	9606.ENSP00000384849	9606.ENSP00000365851	0	0	0	0	0	0.292	0	0.52	0.645
CDKN1A	TP53BP1	9606.ENSP00000384849	9606.ENSP00000371475	0	0	0	0	0	0.439	0	0.524	0.721
CDKN1A	CDK1	9606.ENSP00000384849	9606.ENSP00000378699	0	0	0	0	0.085	0.9	0	0.986	0.998
CDKN1A	BCL2	9606.ENSP00000384849	9606.ENSP00000381185	0	0	0	0	0.087	0	0	0.811	0.82
CDKN1A	RELA	9606.ENSP00000384849	9606.ENSP00000384273	0	0	0	0	0.142	0.512	0	0.439	0.745
CDKN1A	BRAF	9606.ENSP00000384849	9606.ENSP00000419060	0	0	0	0	0	0.047	0	0.505	0.508
CDKN1A	COMMD3-BMI1	9606.ENSP00000384849	9606.ENSP00000473391	0	0	0	0	0	0	0	0.515	0.515
CDKN1A	HIF1A	9606.ENSP00000384849	9606.ENSP00000437955	0	0	0	0	0.118	0	0	0.575	0.609
CDKN1A	CTNNB1	9606.ENSP00000384849	9606.ENSP00000495360	0	0	0	0	0.043	0	0	0.624	0.625
CDKN1A	IL6	9606.ENSP00000384849	9606.ENSP00000385675	0	0	0	0	0.178	0	0	0.572	0.633
CDKN1A	CDKN2A	9606.ENSP00000384849	9606.ENSP00000418915	0	0	0	0	0.06	0.049	0.5	0.933	0.966
CDKN1A	MYC	9606.ENSP00000384849	9606.ENSP00000478887	0	0	0	0	0.105	0.32	0.5	0.945	0.981
CDKN1A	AKT1	9606.ENSP00000384849	9606.ENSP00000451828	0	0	0	0	0	0.776	0.9	0.833	0.995
CDKN2A	ERCC1	9606.ENSP00000418915	9606.ENSP00000013807	0	0	0	0	0	0.046	0	0.472	0.474
CDKN2A	SIRT1	9606.ENSP00000418915	9606.ENSP00000212015	0	0	0	0	0	0.093	0	0.594	0.616
CDKN2A	MAPK1	9606.ENSP00000418915	9606.ENSP00000215832	0	0	0	0	0.049	0.35	0	0.771	0.846
CDKN2A	RPS6KB1	9606.ENSP00000418915	9606.ENSP00000225577	0	0	0	0	0.042	0.071	0	0.449	0.467
CDKN2A	NFKB1	9606.ENSP00000418915	9606.ENSP00000226574	0	0	0	0	0.042	0	0	0.571	0.571
CDKN2A	CCND1	9606.ENSP00000418915	9606.ENSP00000227507	0	0	0	0	0	0.726	0.9	0.946	0.998
CDKN2A	MLH1	9606.ENSP00000418915	9606.ENSP00000231790	0	0	0	0	0	0	0	0.855	0.855
CDKN2A	FLT3	9606.ENSP00000418915	9606.ENSP00000241453	0	0	0	0	0.106	0	0	0.705	0.725
CDKN2A	SNAI1	9606.ENSP00000418915	9606.ENSP00000244050	0	0	0	0	0	0	0	0.522	0.522
CDKN2A	KRAS	9606.ENSP00000418915	9606.ENSP00000256078	0	0	0	0	0.055	0.102	0.9	0.917	0.992
CDKN2A	PIK3CA	9606.ENSP00000418915	9606.ENSP00000263967	0	0	0	0	0	0	0	0.791	0.791
CDKN2A	EGF	9606.ENSP00000418915	9606.ENSP00000265171	0	0	0	0	0	0	0	0.596	0.596
CDKN2A	DAXX	9606.ENSP00000418915	9606.ENSP00000266000	0	0	0	0	0.064	0.334	0	0.448	0.626
CDKN2A	TP53	9606.ENSP00000418915	9606.ENSP00000269305	0	0	0	0	0	0.874	0.9	0.97	0.999
CDKN2A	EGFR	9606.ENSP00000418915	9606.ENSP00000275493	0	0	0	0	0.069	0.045	0	0.906	0.91
CDKN2A	CDKN2B	9606.ENSP00000418915	9606.ENSP00000276925	0	0	0.053	0.972	0.169	0.44	0.9	0.067	0.951
CDKN2A	ATM	9606.ENSP00000418915	9606.ENSP00000278616	0	0	0	0	0.042	0.053	0	0.845	0.847
CDKN2A	MYCN	9606.ENSP00000418915	9606.ENSP00000281043	0	0	0	0	0	0.294	0	0.703	0.782
CDKN2A	ALB	9606.ENSP00000418915	9606.ENSP00000295897	0	0	0	0	0	0	0	0.511	0.511
CDKN2A	WRN	9606.ENSP00000418915	9606.ENSP00000298139	0	0	0	0	0.047	0.292	0.4	0.449	0.747
CDKN2A	TERF2IP	9606.ENSP00000418915	9606.ENSP00000300086	0	0	0	0	0.042	0.095	0	0.4	0.434
CDKN2A	TERT	9606.ENSP00000418915	9606.ENSP00000309572	0	0	0	0	0	0.175	0	0.787	0.817
CDKN2A	HNF4A	9606.ENSP00000418915	9606.ENSP00000312987	0	0	0	0	0	0.045	0	0.419	0.421
CDKN2A	KLK3	9606.ENSP00000418915	9606.ENSP00000314151	0	0	0	0	0	0.094	0	0.372	0.406
CDKN2A	EZH2	9606.ENSP00000418915	9606.ENSP00000320147	0	0	0	0	0.055	0.106	0	0.796	0.813
CDKN2A	MRE11	9606.ENSP00000418915	9606.ENSP00000325863	0	0	0	0	0.042	0.132	0	0.39	0.448
CDKN2A	HSP90AA1	9606.ENSP00000418915	9606.ENSP00000335153	0	0	0	0	0.042	0.133	0	0.492	0.541
CDKN2A	SIRT6	9606.ENSP00000418915	9606.ENSP00000337332	0	0	0	0	0	0.089	0	0.384	0.414
CDKN2A	SUV39H1	9606.ENSP00000418915	9606.ENSP00000337976	0	0	0	0	0	0.106	0	0.42	0.459
CDKN2A	STAT5A	9606.ENSP00000418915	9606.ENSP00000341208	0	0	0	0	0	0.045	0	0.418	0.421
CDKN2A	SMAD4	9606.ENSP00000418915	9606.ENSP00000341551	0	0	0	0	0.042	0.046	0	0.85	0.851
CDKN2A	ATR	9606.ENSP00000418915	9606.ENSP00000343741	0	0	0	0	0	0.292	0	0.373	0.537
CDKN2A	SMARCA4	9606.ENSP00000418915	9606.ENSP00000343896	0	0	0	0	0.042	0.328	0	0.73	0.811
CDKN2A	E2F1	9606.ENSP00000418915	9606.ENSP00000345571	0	0	0	0	0.067	0.621	0	0.921	0.969
CDKN2A	DNMT1	9606.ENSP00000418915	9606.ENSP00000352516	0	0	0	0	0.057	0	0	0.698	0.703
CDKN2A	ETS2	9606.ENSP00000418915	9606.ENSP00000353344	0	0	0	0	0.049	0.048	0.5	0.348	0.665
CDKN2A	PARP1	9606.ENSP00000418915	9606.ENSP00000355759	0	0	0	0	0.042	0.046	0	0.595	0.597
CDKN2A	NRAS	9606.ENSP00000418915	9606.ENSP00000358548	0	0	0	0	0.055	0.102	0.9	0.837	0.984
CDKN2A	HSP90AB1	9606.ENSP00000418915	9606.ENSP00000360609	0	0	0	0	0.042	0.133	0	0.49	0.539
CDKN2A	PTEN	9606.ENSP00000418915	9606.ENSP00000361021	0	0	0	0	0.053	0.188	0	0.908	0.923
CDKN2A	ATRX	9606.ENSP00000418915	9606.ENSP00000362441	0	0	0	0	0.042	0.099	0	0.624	0.647
CDKN2A	SRC	9606.ENSP00000418915	9606.ENSP00000362680	0	0	0	0	0.042	0.095	0	0.73	0.745
CDKN2A	KLF4	9606.ENSP00000418915	9606.ENSP00000363804	0	0	0	0	0	0.091	0	0.482	0.509
CDKN2A	BMI1	9606.ENSP00000418915	9606.ENSP00000365851	0	0	0	0	0	0	0.5	0.835	0.913
CDKN2A	WT1	9606.ENSP00000418915	9606.ENSP00000368370	0	0	0	0	0	0.091	0	0.602	0.623
CDKN2A	TP53BP1	9606.ENSP00000418915	9606.ENSP00000371475	0	0	0	0	0.042	0	0	0.514	0.514
CDKN2A	FANCA	9606.ENSP00000418915	9606.ENSP00000373952	0	0	0	0	0.049	0.049	0	0.399	0.409
CDKN2A	CDK1	9606.ENSP00000418915	9606.ENSP00000378699	0	0	0	0	0.06	0.094	0	0.803	0.818
CDKN2A	BCL2	9606.ENSP00000418915	9606.ENSP00000381185	0	0	0	0	0	0.045	0	0.716	0.717
CDKN2A	RELA	9606.ENSP00000418915	9606.ENSP00000384273	0	0	0	0	0.064	0.334	0	0.78	0.851
CDKN2A	CDKN1A	9606.ENSP00000418915	9606.ENSP00000384849	0	0	0	0	0.06	0.049	0.5	0.933	0.966
CDKN2A	IL6	9606.ENSP00000418915	9606.ENSP00000385675	0	0	0	0	0	0	0	0.621	0.621
CDKN2A	CD8A	9606.ENSP00000418915	9606.ENSP00000386559	0	0	0	0	0	0	0	0.579	0.579
CDKN2A	CXCR4	9606.ENSP00000418915	9606.ENSP00000386884	0	0	0	0	0	0.045	0	0.43	0.432
CDKN2A	IDH1	9606.ENSP00000418915	9606.ENSP00000390265	0	0	0	0	0.042	0.073	0.105	0.716	0.744
CDKN2A	MME	9606.ENSP00000418915	9606.ENSP00000418525	0	0	0	0	0	0.045	0	0.452	0.454
CDKN2A	RAD51	9606.ENSP00000418915	9606.ENSP00000493712	0	0	0	0	0.056	0	0	0.436	0.444
CDKN2A	LOC102723407	9606.ENSP00000418915	9606.ENSP00000478289	0	0	0	0	0	0	0	0.717	0.717
CDKN2A	CTCF	9606.ENSP00000418915	9606.ENSP00000494538	0	0	0	0	0.042	0.091	0	0.783	0.794
CDKN2A	COMMD3-BMI1	9606.ENSP00000418915	9606.ENSP00000473391	0	0	0	0	0	0	0	0.835	0.835
CDKN2A	AKT1	9606.ENSP00000418915	9606.ENSP00000451828	0	0	0	0	0.042	0.229	0	0.834	0.866
CDKN2A	BRAF	9606.ENSP00000418915	9606.ENSP00000419060	0	0	0	0	0	0.095	0	0.886	0.892
CDKN2A	CTNNB1	9606.ENSP00000418915	9606.ENSP00000495360	0	0	0	0	0.056	0.053	0.5	0.862	0.93
CDKN2A	HIF1A	9606.ENSP00000418915	9606.ENSP00000437955	0	0	0	0	0	0.426	0	0.927	0.956
CDKN2A	MYC	9606.ENSP00000418915	9606.ENSP00000478887	0	0	0	0	0.055	0.783	0.9	0.929	0.998
CDKN2B	SIRT1	9606.ENSP00000276925	9606.ENSP00000212015	0	0	0	0	0	0.093	0	0.391	0.424
CDKN2B	MAPK1	9606.ENSP00000276925	9606.ENSP00000215832	0	0	0	0	0.047	0.35	0	0.203	0.464
CDKN2B	CCND1	9606.ENSP00000276925	9606.ENSP00000227507	0	0	0	0	0	0	0.9	0.758	0.974
CDKN2B	MLH1	9606.ENSP00000276925	9606.ENSP00000231790	0	0	0	0	0	0	0	0.512	0.512
CDKN2B	SNAI1	9606.ENSP00000276925	9606.ENSP00000244050	0	0	0	0	0.042	0	0	0.577	0.577
CDKN2B	KRAS	9606.ENSP00000276925	9606.ENSP00000256078	0	0	0	0	0.055	0.102	0	0.517	0.554
CDKN2B	PIK3CA	9606.ENSP00000276925	9606.ENSP00000263967	0	0	0	0	0	0	0	0.507	0.507
CDKN2B	TP53	9606.ENSP00000276925	9606.ENSP00000269305	0	0	0	0	0	0.172	0	0.837	0.86
CDKN2B	EGFR	9606.ENSP00000276925	9606.ENSP00000275493	0	0	0	0	0.087	0.045	0	0.574	0.596
CDKN2B	RTEL1	9606.ENSP00000276925	9606.ENSP00000353332	0	0	0	0	0	0.048	0	0.433	0.437
CDKN2B	BCL2	9606.ENSP00000276925	9606.ENSP00000381185	0	0	0	0	0	0.045	0	0.435	0.437
CDKN2B	CTNNB1	9606.ENSP00000276925	9606.ENSP00000495360	0	0	0	0	0	0.053	0	0.447	0.453
CDKN2B	ATRX	9606.ENSP00000276925	9606.ENSP00000362441	0	0	0	0	0	0.099	0	0.432	0.466
CDKN2B	NRAS	9606.ENSP00000276925	9606.ENSP00000358548	0	0	0	0	0.055	0.102	0	0.454	0.496
CDKN2B	CDK1	9606.ENSP00000276925	9606.ENSP00000378699	0	0	0	0	0	0.094	0	0.471	0.5
CDKN2B	E2F1	9606.ENSP00000276925	9606.ENSP00000345571	0	0	0	0	0	0.041	0	0.507	0.507
CDKN2B	ATM	9606.ENSP00000276925	9606.ENSP00000278616	0	0	0	0	0	0.053	0	0.512	0.518
CDKN2B	DNMT1	9606.ENSP00000276925	9606.ENSP00000352516	0	0	0	0	0.055	0	0	0.512	0.519
CDKN2B	IDH1	9606.ENSP00000276925	9606.ENSP00000390265	0	0	0	0	0	0.073	0.105	0.48	0.53
CDKN2B	BRAF	9606.ENSP00000276925	9606.ENSP00000419060	0	0	0	0	0	0.095	0	0.507	0.534
CDKN2B	AKT1	9606.ENSP00000276925	9606.ENSP00000451828	0	0	0	0	0	0.226	0	0.48	0.58
CDKN2B	KLF4	9606.ENSP00000276925	9606.ENSP00000363804	0	0	0	0	0.072	0.091	0	0.548	0.585
CDKN2B	COMMD3-BMI1	9606.ENSP00000276925	9606.ENSP00000473391	0	0	0	0	0	0	0	0.607	0.607
CDKN2B	BMI1	9606.ENSP00000276925	9606.ENSP00000365851	0	0	0	0	0	0	0	0.607	0.607
CDKN2B	EZH2	9606.ENSP00000276925	9606.ENSP00000320147	0	0	0	0	0	0.106	0	0.586	0.614
CDKN2B	PTEN	9606.ENSP00000276925	9606.ENSP00000361021	0	0	0	0	0.053	0.068	0	0.61	0.626
CDKN2B	HIF1A	9606.ENSP00000276925	9606.ENSP00000437955	0	0	0	0	0	0.167	0	0.571	0.627
CDKN2B	TERT	9606.ENSP00000276925	9606.ENSP00000309572	0	0	0	0	0	0.188	0	0.589	0.652
CDKN2B	SMAD4	9606.ENSP00000276925	9606.ENSP00000341551	0	0	0	0	0	0.295	0.5	0.51	0.812
CDKN2B	CDKN1A	9606.ENSP00000276925	9606.ENSP00000384849	0	0	0	0	0.08	0.049	0.5	0.779	0.89
CDKN2B	CDKN2A	9606.ENSP00000276925	9606.ENSP00000418915	0	0	0.053	0.972	0.169	0.44	0.9	0.067	0.951
CDKN2B	MYC	9606.ENSP00000276925	9606.ENSP00000478887	0	0	0	0	0.055	0.166	0.9	0.621	0.966
CFTR	EGFR	9606.ENSP00000003084	9606.ENSP00000275493	0	0	0	0	0.057	0.057	0	0.388	0.408
CFTR	SRC	9606.ENSP00000003084	9606.ENSP00000362680	0	0	0	0	0.05	0.066	0	0.394	0.416
CFTR	KRAS	9606.ENSP00000003084	9606.ENSP00000256078	0	0	0	0	0.062	0.179	0	0.313	0.425
CFTR	TP53	9606.ENSP00000003084	9606.ENSP00000269305	0	0	0	0	0	0.077	0	0.417	0.438
CFTR	IL6	9606.ENSP00000003084	9606.ENSP00000385675	0	0	0	0	0.055	0	0	0.474	0.481
CFTR	ALB	9606.ENSP00000003084	9606.ENSP00000295897	0	0	0	0	0.054	0	0	0.495	0.502
CFTR	SNCA	9606.ENSP00000003084	9606.ENSP00000500990	0	0	0	0	0.057	0.066	0	0.507	0.527
CFTR	CTNNB1	9606.ENSP00000003084	9606.ENSP00000495360	0	0	0	0	0.046	0.062	0	0.569	0.581
CFTR	HSP90AB1	9606.ENSP00000003084	9606.ENSP00000360609	0	0	0	0	0	0.13	0.5	0.925	0.964
CFTR	HSP90AA1	9606.ENSP00000003084	9606.ENSP00000335153	0	0	0	0	0	0.653	0.5	0.929	0.986
CHD1	CBX5	9606.ENSP00000483667	9606.ENSP00000209875	0	0	0	0	0.049	0.13	0	0.519	0.567
CHD1	SIRT1	9606.ENSP00000483667	9606.ENSP00000212015	0	0	0	0	0.267	0.097	0	0.251	0.46
CHD1	TP53	9606.ENSP00000483667	9606.ENSP00000269305	0	0	0	0	0	0	0	0.434	0.434
CHD1	ATM	9606.ENSP00000483667	9606.ENSP00000278616	0	0	0	0	0.111	0.053	0	0.364	0.418
CHD1	WRN	9606.ENSP00000483667	9606.ENSP00000298139	0.048	0	0	0	0.084	0.246	0	0.202	0.406
CHD1	RUVBL1	9606.ENSP00000483667	9606.ENSP00000318297	0	0	0	0	0.054	0.31	0	0.331	0.525
CHD1	EZH2	9606.ENSP00000483667	9606.ENSP00000320147	0	0	0	0	0.079	0.114	0	0.432	0.497
CHD1	SUV39H1	9606.ENSP00000483667	9606.ENSP00000337976	0	0	0	0	0.057	0.112	0	0.364	0.422
CHD1	SMARCA4	9606.ENSP00000483667	9606.ENSP00000343896	0	0	0.185	0.634	0.132	0.117	0	0.555	0.685
CHD1	PTEN	9606.ENSP00000483667	9606.ENSP00000361021	0	0	0	0	0.09	0.045	0	0.492	0.52
CHD1	NKX3-1	9606.ENSP00000483667	9606.ENSP00000370253	0	0	0	0	0	0.081	0	0.445	0.468
CHD1	TP53BP1	9606.ENSP00000483667	9606.ENSP00000371475	0	0	0	0	0.099	0.123	0	0.345	0.438
CHD1	SPOP	9606.ENSP00000483667	9606.ENSP00000377001	0	0	0	0	0.074	0.066	0	0.668	0.687
CHD1	TMPRSS2	9606.ENSP00000483667	9606.ENSP00000381588	0	0	0	0	0	0.045	0	0.507	0.509
CHD1	RELA	9606.ENSP00000483667	9606.ENSP00000384273	0	0	0	0	0.083	0.107	0	0.456	0.516
CHD1	RUVBL2	9606.ENSP00000483667	9606.ENSP00000473172	0	0	0	0	0.069	0.309	0	0.252	0.477
CHD1	MYC	9606.ENSP00000483667	9606.ENSP00000478887	0	0	0	0	0.072	0.124	0	0.418	0.485
CHD1	RAD51	9606.ENSP00000483667	9606.ENSP00000493712	0.042	0	0	0	0	0.145	0	0.381	0.449
CHD1	CTCF	9606.ENSP00000483667	9606.ENSP00000494538	0	0	0	0	0.163	0.102	0	0.436	0.54
CLPTM1L	RPN1	9606.ENSP00000313854	9606.ENSP00000296255	0	0	0	0	0.393	0.213	0	0.067	0.515
CLPTM1L	TERT	9606.ENSP00000313854	9606.ENSP00000309572	0	0	0	0	0.075	0	0	0.924	0.926
CLPTM1L	BICD1	9606.ENSP00000313854	9606.ENSP00000498700	0	0	0	0	0	0	0	0.447	0.447
CLPTM1L	RTEL1	9606.ENSP00000313854	9606.ENSP00000353332	0	0	0	0	0.073	0.183	0	0.359	0.472
COMMD3-BMI1	SIRT1	9606.ENSP00000473391	9606.ENSP00000212015	0	0	0	0	0	0	0	0.528	0.528
COMMD3-BMI1	CCND1	9606.ENSP00000473391	9606.ENSP00000227507	0	0	0	0	0	0	0	0.614	0.614
COMMD3-BMI1	FLT3	9606.ENSP00000473391	9606.ENSP00000241453	0	0	0	0	0	0	0	0.516	0.516
COMMD3-BMI1	SNAI1	9606.ENSP00000473391	9606.ENSP00000244050	0	0	0	0	0	0	0	0.632	0.632
COMMD3-BMI1	KRAS	9606.ENSP00000473391	9606.ENSP00000256078	0	0	0	0	0.06	0	0	0.462	0.473
COMMD3-BMI1	EGF	9606.ENSP00000473391	9606.ENSP00000265171	0	0	0	0	0	0	0	0.564	0.564
COMMD3-BMI1	TP53	9606.ENSP00000473391	9606.ENSP00000269305	0	0	0	0	0	0	0	0.787	0.787
COMMD3-BMI1	EGFR	9606.ENSP00000473391	9606.ENSP00000275493	0	0	0	0	0	0	0	0.519	0.519
COMMD3-BMI1	CDKN2B	9606.ENSP00000473391	9606.ENSP00000276925	0	0	0	0	0	0	0	0.607	0.607
COMMD3-BMI1	ATM	9606.ENSP00000473391	9606.ENSP00000278616	0	0	0	0	0.055	0	0	0.651	0.656
COMMD3-BMI1	MYCN	9606.ENSP00000473391	9606.ENSP00000281043	0	0	0	0	0	0	0	0.447	0.447
COMMD3-BMI1	TERT	9606.ENSP00000473391	9606.ENSP00000309572	0	0	0	0	0.074	0	0	0.545	0.561
COMMD3-BMI1	EZH2	9606.ENSP00000473391	9606.ENSP00000320147	0	0	0	0	0	0.07	0	0.984	0.985
COMMD3-BMI1	SMARCA4	9606.ENSP00000473391	9606.ENSP00000343896	0	0	0	0	0.061	0.071	0	0.653	0.67
COMMD3-BMI1	E2F1	9606.ENSP00000473391	9606.ENSP00000345571	0	0	0	0	0	0.057	0	0.437	0.446
COMMD3-BMI1	DNMT1	9606.ENSP00000473391	9606.ENSP00000352516	0	0	0	0	0.057	0	0	0.779	0.783
COMMD3-BMI1	PARP1	9606.ENSP00000473391	9606.ENSP00000355759	0	0	0	0	0	0	0	0.577	0.577
COMMD3-BMI1	PTEN	9606.ENSP00000473391	9606.ENSP00000361021	0	0	0	0	0.124	0	0	0.6	0.634
COMMD3-BMI1	KLF4	9606.ENSP00000473391	9606.ENSP00000363804	0	0	0	0	0	0.045	0	0.631	0.632
COMMD3-BMI1	BMI1	9606.ENSP00000473391	9606.ENSP00000365851	0	0	0.047	0.987	0.062	0.8	0.9	0.042	0.979
COMMD3-BMI1	SPOP	9606.ENSP00000473391	9606.ENSP00000377001	0	0	0	0	0.056	0	0	0.5	0.507
COMMD3-BMI1	CDK1	9606.ENSP00000473391	9606.ENSP00000378699	0	0	0	0	0	0.071	0	0.606	0.618
COMMD3-BMI1	BCL2	9606.ENSP00000473391	9606.ENSP00000381185	0	0	0	0	0	0	0	0.714	0.714
COMMD3-BMI1	CDKN1A	9606.ENSP00000473391	9606.ENSP00000384849	0	0	0	0	0	0	0	0.515	0.515
COMMD3-BMI1	CXCR4	9606.ENSP00000473391	9606.ENSP00000386884	0	0	0	0	0	0	0	0.439	0.439
COMMD3-BMI1	CDKN2A	9606.ENSP00000473391	9606.ENSP00000418915	0	0	0	0	0	0	0	0.835	0.835
COMMD3-BMI1	UBR5	9606.ENSP00000473391	9606.ENSP00000429084	0	0	0	0	0	0	0	0.498	0.497
COMMD3-BMI1	HIF1A	9606.ENSP00000473391	9606.ENSP00000437955	0	0	0	0	0	0	0	0.449	0.449
COMMD3-BMI1	AKT1	9606.ENSP00000473391	9606.ENSP00000451828	0	0	0	0	0	0	0	0.589	0.589
COMMD3-BMI1	CTNNB1	9606.ENSP00000473391	9606.ENSP00000495360	0	0	0	0	0	0	0	0.657	0.657
COMMD3-BMI1	MYC	9606.ENSP00000473391	9606.ENSP00000478887	0	0	0	0	0	0.054	0	0.877	0.878
CTC1	DHX35	9606.ENSP00000498499	9606.ENSP00000252011	0	0	0	0	0.089	0	0	0.521	0.545
CTC1	TERF2	9606.ENSP00000498499	9606.ENSP00000254942	0	0	0	0	0.049	0	0.72	0.52	0.861
CTC1	SMG6	9606.ENSP00000498499	9606.ENSP00000263073	0	0	0	0	0.074	0	0	0.508	0.525
CTC1	DAXX	9606.ENSP00000498499	9606.ENSP00000266000	0	0	0	0	0.049	0	0	0.417	0.421
CTC1	TINF2	9606.ENSP00000498499	9606.ENSP00000267415	0	0	0	0	0.054	0.045	0.72	0.904	0.972
CTC1	NHP2	9606.ENSP00000498499	9606.ENSP00000274606	0	0	0	0	0	0	0	0.887	0.887
CTC1	TERF1	9606.ENSP00000498499	9606.ENSP00000276603	0	0	0	0	0	0	0.72	0.816	0.946
CTC1	ATM	9606.ENSP00000498499	9606.ENSP00000278616	0	0	0	0	0.06	0	0	0.604	0.611
CTC1	SLX4	9606.ENSP00000498499	9606.ENSP00000294008	0	0	0	0	0.075	0	0	0.381	0.403
CTC1	WRN	9606.ENSP00000498499	9606.ENSP00000298139	0	0	0	0	0.05	0	0	0.443	0.448
CTC1	TPP1	9606.ENSP00000498499	9606.ENSP00000299427	0	0	0	0	0.049	0.51	0	0.41	0.701
CTC1	TERF2IP	9606.ENSP00000498499	9606.ENSP00000300086	0	0	0	0	0	0	0.72	0.415	0.829
CTC1	TERT	9606.ENSP00000498499	9606.ENSP00000309572	0	0	0	0	0	0	0.54	0.732	0.871
CTC1	WRAP53	9606.ENSP00000498499	9606.ENSP00000324203	0	0	0	0	0.064	0	0	0.87	0.873
CTC1	NOP10	9606.ENSP00000498499	9606.ENSP00000332198	0	0	0	0	0	0	0	0.854	0.854
CTC1	PXK	9606.ENSP00000498499	9606.ENSP00000348472	0	0	0	0	0.049	0	0	0.473	0.477
CTC1	POT1	9606.ENSP00000498499	9606.ENSP00000350249	0	0	0	0	0.049	0.249	0.72	0.733	0.939
CTC1	DCAF4	9606.ENSP00000498499	9606.ENSP00000351147	0	0	0	0	0.06	0	0	0.419	0.43
CTC1	XRCC6	9606.ENSP00000498499	9606.ENSP00000352257	0	0	0	0	0	0	0.72	0.355	0.811
CTC1	RTEL1	9606.ENSP00000498499	9606.ENSP00000353332	0	0	0	0	0.049	0	0	0.874	0.875
CTC1	DKC1	9606.ENSP00000498499	9606.ENSP00000358563	0	0	0	0	0	0	0	0.815	0.815
CTC1	ATRX	9606.ENSP00000498499	9606.ENSP00000362441	0	0	0	0	0	0	0	0.538	0.538
CTC1	TP53BP1	9606.ENSP00000498499	9606.ENSP00000371475	0	0	0	0	0.056	0.421	0	0.476	0.688
CTC1	ZNF676	9606.ENSP00000498499	9606.ENSP00000380310	0	0	0	0	0	0.046	0	0.697	0.698
CTC1	ZNF208	9606.ENSP00000498499	9606.ENSP00000380315	0	0	0	0	0	0.046	0	0.621	0.622
CTC1	TEN1	9606.ENSP00000498499	9606.ENSP00000380762	0	0	0	0	0	0.981	0.8	0.994	0.999
CTC1	PARN	9606.ENSP00000498499	9606.ENSP00000387911	0	0	0	0	0.074	0	0	0.765	0.773
CTC1	ACYP2	9606.ENSP00000498499	9606.ENSP00000475986	0	0	0	0	0	0	0	0.604	0.604
CTC1	MYC	9606.ENSP00000498499	9606.ENSP00000478887	0	0	0	0	0	0	0	0.475	0.475
CTCF	CBX5	9606.ENSP00000494538	9606.ENSP00000209875	0	0	0	0	0.055	0.091	0	0.668	0.689
CTCF	MAPK1	9606.ENSP00000494538	9606.ENSP00000215832	0	0	0	0	0.074	0.099	0	0.37	0.428
CTCF	NFKB1	9606.ENSP00000494538	9606.ENSP00000226574	0	0	0	0	0.062	0.091	0	0.392	0.436
CTCF	ZPR1	9606.ENSP00000494538	9606.ENSP00000227322	0	0	0	0	0.049	0	0	0.695	0.697
CTCF	IRF1	9606.ENSP00000494538	9606.ENSP00000245414	0	0	0	0	0.063	0.096	0	0.357	0.407
CTCF	KRAS	9606.ENSP00000494538	9606.ENSP00000256078	0	0	0	0	0.073	0.169	0	0.356	0.461
CTCF	TP53	9606.ENSP00000494538	9606.ENSP00000269305	0	0	0	0	0.07	0.046	0	0.824	0.83
CTCF	MYCN	9606.ENSP00000494538	9606.ENSP00000281043	0	0	0	0	0	0.186	0	0.453	0.536
CTCF	RAD21	9606.ENSP00000494538	9606.ENSP00000297338	0	0	0	0	0.196	0.603	0	0.997	0.999
CTCF	TERT	9606.ENSP00000494538	9606.ENSP00000309572	0	0	0	0	0	0.045	0	0.461	0.464
CTCF	HNF4A	9606.ENSP00000494538	9606.ENSP00000312987	0	0	0	0	0	0.045	0	0.603	0.604
CTCF	EZH2	9606.ENSP00000494538	9606.ENSP00000320147	0	0	0	0	0.085	0.269	0.5	0.778	0.916
CTCF	WRAP53	9606.ENSP00000494538	9606.ENSP00000324203	0	0	0	0	0.044	0	0	0.807	0.807
CTCF	SUV39H1	9606.ENSP00000494538	9606.ENSP00000337976	0	0	0	0	0.109	0.095	0	0.609	0.657
CTCF	STAT5A	9606.ENSP00000494538	9606.ENSP00000341208	0	0	0	0	0	0.058	0	0.488	0.497
CTCF	SMAD4	9606.ENSP00000494538	9606.ENSP00000341551	0	0	0	0	0.123	0.067	0	0.611	0.654
CTCF	SMARCA4	9606.ENSP00000494538	9606.ENSP00000343896	0	0	0	0	0.138	0.329	0	0.582	0.738
CTCF	E2F1	9606.ENSP00000494538	9606.ENSP00000345571	0	0	0	0	0	0.052	0	0.511	0.517
CTCF	GABPA	9606.ENSP00000494538	9606.ENSP00000346886	0	0	0	0	0.243	0.045	0	0.723	0.782
CTCF	SUV39H2	9606.ENSP00000494538	9606.ENSP00000346997	0	0	0	0	0.102	0.095	0	0.495	0.554
CTCF	DNMT1	9606.ENSP00000494538	9606.ENSP00000352516	0	0	0	0	0.143	0.071	0	0.744	0.778
CTCF	PARP1	9606.ENSP00000494538	9606.ENSP00000355759	0	0	0	0	0.059	0.688	0	0.762	0.924
CTCF	HSP90AB1	9606.ENSP00000494538	9606.ENSP00000360609	0	0	0	0	0.087	0.315	0	0.176	0.44
CTCF	PTEN	9606.ENSP00000494538	9606.ENSP00000361021	0	0	0	0	0.062	0.067	0	0.379	0.409
CTCF	ATRX	9606.ENSP00000494538	9606.ENSP00000362441	0	0	0	0	0.075	0.102	0	0.584	0.625
CTCF	RELA	9606.ENSP00000494538	9606.ENSP00000384273	0	0	0	0	0.083	0.095	0	0.342	0.407
CTCF	CTCFL	9606.ENSP00000494538	9606.ENSP00000415579	0	0	0.074	0.903	0	0.099	0	0.398	0.454
CTCF	CDKN2A	9606.ENSP00000494538	9606.ENSP00000418915	0	0	0	0	0.042	0.091	0	0.783	0.794
CTCF	LOC102723407	9606.ENSP00000494538	9606.ENSP00000478289	0	0	0	0	0	0	0	0.543	0.543
CTCF	MYC	9606.ENSP00000494538	9606.ENSP00000478887	0	0	0	0	0	0.045	0	0.762	0.763
CTCF	CHD1	9606.ENSP00000494538	9606.ENSP00000483667	0	0	0	0	0.163	0.102	0	0.436	0.54
CTCF	RAD51	9606.ENSP00000494538	9606.ENSP00000493712	0	0	0	0	0.044	0.312	0	0.513	0.652
CTCF	CTNNB1	9606.ENSP00000494538	9606.ENSP00000495360	0	0	0	0	0.042	0.069	0.098	0.401	0.453
CTCFL	CBX5	9606.ENSP00000415579	9606.ENSP00000209875	0	0	0	0	0.047	0.091	0	0.509	0.538
CTCFL	RAD21	9606.ENSP00000415579	9606.ENSP00000297338	0	0	0	0	0.153	0.463	0	0.772	0.887
CTCFL	EZH2	9606.ENSP00000415579	9606.ENSP00000320147	0	0	0	0	0.093	0.211	0	0.622	0.706
CTCFL	WRAP53	9606.ENSP00000415579	9606.ENSP00000324203	0	0	0	0	0	0	0	0.414	0.414
CTCFL	DNMT1	9606.ENSP00000415579	9606.ENSP00000352516	0	0	0	0	0.088	0.071	0	0.454	0.497
CTCFL	MYC	9606.ENSP00000415579	9606.ENSP00000478887	0	0	0	0	0.047	0.045	0	0.438	0.444
CTCFL	CTCF	9606.ENSP00000415579	9606.ENSP00000494538	0	0	0.074	0.903	0	0.099	0	0.398	0.454
CTNNB1	CFTR	9606.ENSP00000495360	9606.ENSP00000003084	0	0	0	0	0.046	0.062	0	0.569	0.581
CTNNB1	ERCC1	9606.ENSP00000495360	9606.ENSP00000013807	0	0	0	0	0	0	0	0.602	0.602
CTNNB1	SIRT1	9606.ENSP00000495360	9606.ENSP00000212015	0	0	0	0	0	0.3	0	0.866	0.902
CTNNB1	MAPK1	9606.ENSP00000495360	9606.ENSP00000215832	0	0	0	0	0.117	0	0	0.713	0.736
CTNNB1	RPS6KB1	9606.ENSP00000495360	9606.ENSP00000225577	0	0	0	0	0.044	0	0	0.589	0.591
CTNNB1	NFKB1	9606.ENSP00000495360	9606.ENSP00000226574	0	0	0	0	0.06	0.777	0	0.845	0.964
CTNNB1	ZPR1	9606.ENSP00000495360	9606.ENSP00000227322	0	0	0	0	0.083	0	0	0.422	0.447
CTNNB1	CCND1	9606.ENSP00000495360	9606.ENSP00000227507	0	0	0	0	0.073	0.3	0.5	0.926	0.972
CTNNB1	MLH1	9606.ENSP00000495360	9606.ENSP00000231790	0	0	0	0	0.049	0	0	0.62	0.623
CTNNB1	TBPL1	9606.ENSP00000495360	9606.ENSP00000237264	0	0	0	0	0.042	0	0	0.629	0.63
CTNNB1	FLT3	9606.ENSP00000495360	9606.ENSP00000241453	0	0	0	0	0.086	0	0	0.506	0.529
CTNNB1	SNAI1	9606.ENSP00000495360	9606.ENSP00000244050	0	0	0	0	0	0	0	0.934	0.934
CTNNB1	SIRT2	9606.ENSP00000495360	9606.ENSP00000249396	0	0	0	0	0	0.052	0	0.899	0.9
CTNNB1	KRAS	9606.ENSP00000495360	9606.ENSP00000256078	0	0	0	0	0.077	0.197	0	0.857	0.885
CTNNB1	PIK3CA	9606.ENSP00000495360	9606.ENSP00000263967	0	0	0	0	0.049	0.13	0	0.89	0.901
CTNNB1	EGF	9606.ENSP00000495360	9606.ENSP00000265171	0	0	0	0	0	0.065	0	0.864	0.868
CTNNB1	DAXX	9606.ENSP00000495360	9606.ENSP00000266000	0	0	0	0	0.049	0.091	0	0.674	0.693
CTNNB1	FBXO7	9606.ENSP00000495360	9606.ENSP00000266087	0	0	0	0	0.053	0	0	0.474	0.48
CTNNB1	TP53	9606.ENSP00000495360	9606.ENSP00000269305	0	0	0	0	0.049	0	0	0.927	0.927
CTNNB1	EGFR	9606.ENSP00000495360	9606.ENSP00000275493	0	0	0	0	0.064	0.718	0.9	0.94	0.998
CTNNB1	CDKN2B	9606.ENSP00000495360	9606.ENSP00000276925	0	0	0	0	0	0.053	0	0.447	0.453
CTNNB1	ATM	9606.ENSP00000495360	9606.ENSP00000278616	0	0	0	0	0.084	0	0	0.602	0.62
CTNNB1	MYCN	9606.ENSP00000495360	9606.ENSP00000281043	0	0	0	0	0.056	0.061	0	0.707	0.717
CTNNB1	SLX4	9606.ENSP00000495360	9606.ENSP00000294008	0.054	0	0	0	0.056	0	0	0.435	0.451
CTNNB1	ALB	9606.ENSP00000495360	9606.ENSP00000295897	0	0	0	0	0	0	0	0.709	0.709
CTNNB1	DDB1	9606.ENSP00000495360	9606.ENSP00000301764	0	0	0	0	0.054	0.359	0	0.279	0.524
CTNNB1	TERT	9606.ENSP00000495360	9606.ENSP00000309572	0	0	0	0	0	0.301	0.9	0.937	0.995
CTNNB1	HNF4A	9606.ENSP00000495360	9606.ENSP00000312987	0	0	0	0	0	0.601	0	0.999	0.999
CTNNB1	KLK3	9606.ENSP00000495360	9606.ENSP00000314151	0	0	0	0	0	0	0	0.447	0.447
CTNNB1	RUVBL1	9606.ENSP00000495360	9606.ENSP00000318297	0	0	0	0	0.084	0.783	0.9	0.956	0.999
CTNNB1	EZH2	9606.ENSP00000495360	9606.ENSP00000320147	0	0	0	0	0.064	0.629	0	0.963	0.986
CTNNB1	HSP90AA1	9606.ENSP00000495360	9606.ENSP00000335153	0	0	0	0	0.079	0.201	0	0.584	0.668
CTNNB1	SUV39H1	9606.ENSP00000495360	9606.ENSP00000337976	0	0	0	0	0.062	0.299	0	0.343	0.53
CTNNB1	STAT5A	9606.ENSP00000495360	9606.ENSP00000341208	0	0	0	0	0.086	0	0	0.695	0.709
CTNNB1	SMAD4	9606.ENSP00000495360	9606.ENSP00000341551	0	0	0	0	0.107	0.308	0.5	0.994	0.998
CTNNB1	HNRNPA1	9606.ENSP00000495360	9606.ENSP00000341826	0	0	0	0	0.088	0.593	0	0.578	0.829
CTNNB1	SMARCA4	9606.ENSP00000495360	9606.ENSP00000343896	0	0	0	0	0.062	0.644	0.5	0.991	0.998
CTNNB1	E2F1	9606.ENSP00000495360	9606.ENSP00000345571	0	0	0	0	0	0.064	0	0.615	0.624
CTNNB1	XRCC6	9606.ENSP00000495360	9606.ENSP00000352257	0	0	0	0	0.06	0.13	0	0.62	0.662
CTNNB1	DNMT1	9606.ENSP00000495360	9606.ENSP00000352516	0	0	0	0	0.042	0.51	0.114	0.612	0.817
CTNNB1	PARP1	9606.ENSP00000495360	9606.ENSP00000355759	0	0	0	0	0.049	0.36	0	0.621	0.749
CTNNB1	MKI67	9606.ENSP00000495360	9606.ENSP00000357643	0	0	0	0	0.042	0.156	0	0.615	0.662
CTNNB1	NRAS	9606.ENSP00000495360	9606.ENSP00000358548	0	0	0	0	0.066	0.145	0	0.676	0.719
CTNNB1	HSP90AB1	9606.ENSP00000495360	9606.ENSP00000360609	0	0	0	0	0.079	0.422	0	0.584	0.759
CTNNB1	PTEN	9606.ENSP00000495360	9606.ENSP00000361021	0	0	0	0	0.069	0.527	0	0.881	0.943
CTNNB1	ATRX	9606.ENSP00000495360	9606.ENSP00000362441	0	0	0	0	0.063	0.051	0	0.384	0.404
CTNNB1	SRC	9606.ENSP00000495360	9606.ENSP00000362680	0	0	0	0	0.042	0.539	0.9	0.986	0.999
CTNNB1	KLF4	9606.ENSP00000495360	9606.ENSP00000363804	0	0	0	0	0	0.091	0.098	0.99	0.991
CTNNB1	BMI1	9606.ENSP00000495360	9606.ENSP00000365851	0	0	0	0	0.043	0	0	0.66	0.661
CTNNB1	FTL	9606.ENSP00000495360	9606.ENSP00000366525	0.044	0	0	0	0.07	0	0	0.455	0.473
CTNNB1	WT1	9606.ENSP00000495360	9606.ENSP00000368370	0	0	0	0	0	0.068	0.098	0.59	0.626
CTNNB1	FANCA	9606.ENSP00000495360	9606.ENSP00000373952	0	0	0	0	0	0.51	0	0.539	0.764
CTNNB1	GRB2	9606.ENSP00000495360	9606.ENSP00000376345	0	0	0	0	0.049	0	0	0.502	0.506
CTNNB1	SPOP	9606.ENSP00000495360	9606.ENSP00000377001	0	0	0	0	0.06	0.066	0	0.379	0.407
CTNNB1	CDK1	9606.ENSP00000495360	9606.ENSP00000378699	0	0	0	0	0.042	0.325	0	0.573	0.7
CTNNB1	BCL2	9606.ENSP00000495360	9606.ENSP00000381185	0	0	0	0	0.051	0	0	0.779	0.781
CTNNB1	RELA	9606.ENSP00000495360	9606.ENSP00000384273	0	0	0	0	0.044	0.535	0	0.835	0.92
CTNNB1	CDKN1A	9606.ENSP00000495360	9606.ENSP00000384849	0	0	0	0	0.043	0	0	0.624	0.625
CTNNB1	IL6	9606.ENSP00000495360	9606.ENSP00000385675	0	0	0	0	0	0	0	0.813	0.813
CTNNB1	CD8A	9606.ENSP00000495360	9606.ENSP00000386559	0	0	0	0	0	0	0	0.737	0.737
CTNNB1	CXCR4	9606.ENSP00000495360	9606.ENSP00000386884	0	0	0	0	0.049	0	0	0.618	0.621
CTNNB1	IDH1	9606.ENSP00000495360	9606.ENSP00000390265	0	0	0	0	0.044	0.051	0	0.618	0.624
CTNNB1	SHC1	9606.ENSP00000495360	9606.ENSP00000401303	0	0	0	0	0.048	0	0	0.618	0.62
CTNNB1	NDRG1	9606.ENSP00000495360	9606.ENSP00000404854	0	0	0	0	0.044	0.294	0	0.378	0.544
CTNNB1	MME	9606.ENSP00000495360	9606.ENSP00000418525	0	0	0	0	0.101	0	0	0.482	0.514
CTNNB1	CDKN2A	9606.ENSP00000495360	9606.ENSP00000418915	0	0	0	0	0.056	0.053	0.5	0.862	0.93
CTNNB1	BRAF	9606.ENSP00000495360	9606.ENSP00000419060	0	0	0	0	0.087	0.098	0	0.771	0.795
CTNNB1	UBR5	9606.ENSP00000495360	9606.ENSP00000429084	0	0	0	0	0.05	0.626	0	0.24	0.707
CTNNB1	HIF1A	9606.ENSP00000495360	9606.ENSP00000437955	0	0	0	0	0.26	0.785	0	0.989	0.998
CTNNB1	AKT1	9606.ENSP00000495360	9606.ENSP00000451828	0	0	0	0	0.074	0.539	0.4	0.93	0.979
CTNNB1	RUVBL2	9606.ENSP00000495360	9606.ENSP00000473172	0	0	0	0	0.116	0.778	0	0.988	0.997
CTNNB1	COMMD3-BMI1	9606.ENSP00000495360	9606.ENSP00000473391	0	0	0	0	0	0	0	0.657	0.657
CTNNB1	MYC	9606.ENSP00000495360	9606.ENSP00000478887	0	0	0	0	0.058	0.567	0.5	0.937	0.985
CTNNB1	CTCF	9606.ENSP00000495360	9606.ENSP00000494538	0	0	0	0	0.042	0.069	0.098	0.401	0.453
CXCR4	SIRT1	9606.ENSP00000386884	9606.ENSP00000212015	0	0	0	0	0.055	0	0	0.515	0.522
CXCR4	NFKB1	9606.ENSP00000386884	9606.ENSP00000226574	0	0	0	0	0.107	0.045	0	0.714	0.734
CXCR4	CCND1	9606.ENSP00000386884	9606.ENSP00000227507	0	0	0	0	0.102	0	0	0.686	0.706
CXCR4	FLT3	9606.ENSP00000386884	9606.ENSP00000241453	0	0	0	0	0.072	0	0	0.511	0.527
CXCR4	SNAI1	9606.ENSP00000386884	9606.ENSP00000244050	0	0	0	0	0.056	0	0	0.542	0.549
CXCR4	IRF1	9606.ENSP00000386884	9606.ENSP00000245414	0	0	0	0	0.142	0	0	0.347	0.416
CXCR4	KRAS	9606.ENSP00000386884	9606.ENSP00000256078	0	0	0	0	0.061	0.045	0	0.452	0.466
CXCR4	PIK3CA	9606.ENSP00000386884	9606.ENSP00000263967	0	0	0	0	0.083	0.087	0	0.413	0.466
CXCR4	EGF	9606.ENSP00000386884	9606.ENSP00000265171	0	0	0	0	0	0	0	0.825	0.825
CXCR4	TP53	9606.ENSP00000386884	9606.ENSP00000269305	0	0	0	0	0	0	0	0.614	0.614
CXCR4	EGFR	9606.ENSP00000386884	9606.ENSP00000275493	0	0	0	0	0	0.048	0	0.624	0.627
CXCR4	ALB	9606.ENSP00000386884	9606.ENSP00000295897	0	0	0	0	0	0	0	0.615	0.615
CXCR4	EZH2	9606.ENSP00000386884	9606.ENSP00000320147	0	0	0	0	0.06	0	0	0.403	0.414
CXCR4	ETV4	9606.ENSP00000386884	9606.ENSP00000321835	0	0	0	0	0	0	0	0.443	0.443
CXCR4	HSP90AA1	9606.ENSP00000386884	9606.ENSP00000335153	0	0	0	0	0	0	0	0.746	0.746
CXCR4	STAT5A	9606.ENSP00000386884	9606.ENSP00000341208	0	0	0	0	0.145	0	0	0.42	0.483
CXCR4	HSP90AB1	9606.ENSP00000386884	9606.ENSP00000360609	0	0	0	0	0.042	0	0	0.6	0.6
CXCR4	PTEN	9606.ENSP00000386884	9606.ENSP00000361021	0	0	0	0	0.049	0	0	0.577	0.58
CXCR4	SRC	9606.ENSP00000386884	9606.ENSP00000362680	0	0	0	0	0.091	0	0.5	0.725	0.864
CXCR4	KLF4	9606.ENSP00000386884	9606.ENSP00000363804	0	0	0	0	0.117	0	0	0.483	0.524
CXCR4	BMI1	9606.ENSP00000386884	9606.ENSP00000365851	0	0	0	0	0.056	0	0	0.439	0.448
CXCR4	CDK1	9606.ENSP00000386884	9606.ENSP00000378699	0	0	0	0	0.047	0	0	0.53	0.532
CXCR4	BCL2	9606.ENSP00000386884	9606.ENSP00000381185	0	0	0	0	0.083	0	0	0.748	0.759
CXCR4	RELA	9606.ENSP00000386884	9606.ENSP00000384273	0	0	0	0	0.097	0.297	0	0.398	0.585
CXCR4	IL6	9606.ENSP00000386884	9606.ENSP00000385675	0	0	0	0	0.1	0	0	0.916	0.921
CXCR4	CD8A	9606.ENSP00000386884	9606.ENSP00000386559	0	0	0	0	0.084	0	0	0.899	0.903
CXCR4	BRAF	9606.ENSP00000386884	9606.ENSP00000419060	0	0	0	0	0.074	0	0	0.392	0.412
CXCR4	CDKN2A	9606.ENSP00000386884	9606.ENSP00000418915	0	0	0	0	0	0.045	0	0.43	0.432
CXCR4	MME	9606.ENSP00000386884	9606.ENSP00000418525	0	0	0	0	0.042	0	0	0.434	0.434
CXCR4	COMMD3-BMI1	9606.ENSP00000386884	9606.ENSP00000473391	0	0	0	0	0	0	0	0.439	0.439
CXCR4	LOC102723407	9606.ENSP00000386884	9606.ENSP00000478289	0	0	0	0	0	0.098	0	0.447	0.479
CXCR4	SHC1	9606.ENSP00000386884	9606.ENSP00000401303	0	0	0	0	0.086	0	0	0.493	0.517
CXCR4	MYC	9606.ENSP00000386884	9606.ENSP00000478887	0	0	0	0	0.067	0	0	0.583	0.594
CXCR4	CTNNB1	9606.ENSP00000386884	9606.ENSP00000495360	0	0	0	0	0.049	0	0	0.618	0.621
CXCR4	AKT1	9606.ENSP00000386884	9606.ENSP00000451828	0	0	0	0	0.087	0	0	0.737	0.75
CXCR4	HIF1A	9606.ENSP00000386884	9606.ENSP00000437955	0	0	0	0	0.076	0.226	0	0.891	0.915
DAXX	CBX5	9606.ENSP00000266000	9606.ENSP00000209875	0	0	0	0	0.048	0.406	0	0.413	0.639
DAXX	TERF2	9606.ENSP00000266000	9606.ENSP00000254942	0	0	0	0	0.058	0.053	0.5	0.318	0.655
DAXX	KRAS	9606.ENSP00000266000	9606.ENSP00000256078	0	0	0	0	0.089	0.078	0	0.38	0.435
DAXX	PIK3CA	9606.ENSP00000266000	9606.ENSP00000263967	0	0	0	0	0	0.072	0	0.396	0.416
DAXX	PARP1	9606.ENSP00000266000	9606.ENSP00000355759	0	0	0	0	0.062	0.173	0	0.29	0.401
DAXX	CTC1	9606.ENSP00000266000	9606.ENSP00000498499	0	0	0	0	0.049	0	0	0.417	0.421
DAXX	IDH1	9606.ENSP00000266000	9606.ENSP00000390265	0	0	0	0	0.042	0	0	0.424	0.425
DAXX	AKT1	9606.ENSP00000266000	9606.ENSP00000451828	0	0	0	0	0.049	0.098	0	0.401	0.441
DAXX	MYCN	9606.ENSP00000266000	9606.ENSP00000281043	0	0	0	0	0	0.204	0	0.329	0.444
DAXX	DKC1	9606.ENSP00000266000	9606.ENSP00000358563	0	0	0	0	0.066	0.292	0	0.252	0.462
DAXX	FANCA	9606.ENSP00000266000	9606.ENSP00000373952	0	0	0	0	0	0.064	0	0.46	0.473
DAXX	SMARCA4	9606.ENSP00000266000	9606.ENSP00000343896	0	0	0	0	0.05	0.096	0	0.48	0.514
DAXX	CDK1	9606.ENSP00000266000	9606.ENSP00000378699	0	0	0	0	0.076	0.092	0	0.485	0.531
DAXX	E2F1	9606.ENSP00000266000	9606.ENSP00000345571	0	0	0	0	0.062	0.045	0	0.525	0.537
DAXX	BCL2	9606.ENSP00000266000	9606.ENSP00000381185	0	0	0	0	0.083	0	0	0.538	0.558
DAXX	TERF2IP	9606.ENSP00000266000	9606.ENSP00000300086	0	0	0	0	0.055	0.091	0.5	0.127	0.575
DAXX	NHP2	9606.ENSP00000266000	9606.ENSP00000274606	0	0	0	0	0.073	0.297	0	0.444	0.606
DAXX	POT1	9606.ENSP00000266000	9606.ENSP00000350249	0	0	0	0	0	0	0.5	0.252	0.61
DAXX	CDKN2A	9606.ENSP00000266000	9606.ENSP00000418915	0	0	0	0	0.064	0.334	0	0.448	0.626
DAXX	SUV39H1	9606.ENSP00000266000	9606.ENSP00000337976	0	0	0	0	0.067	0.439	0	0.424	0.672
DAXX	MYC	9606.ENSP00000266000	9606.ENSP00000478887	0	0	0	0	0.063	0.183	0	0.617	0.681
DAXX	CTNNB1	9606.ENSP00000266000	9606.ENSP00000495360	0	0	0	0	0.049	0.091	0	0.674	0.693
DAXX	EZH2	9606.ENSP00000266000	9606.ENSP00000320147	0	0	0	0	0.061	0.071	0.5	0.384	0.695
DAXX	TERF1	9606.ENSP00000266000	9606.ENSP00000276603	0	0	0	0	0	0.053	0.5	0.447	0.715
DAXX	TINF2	9606.ENSP00000266000	9606.ENSP00000267415	0	0	0	0	0.074	0.095	0.5	0.407	0.718
DAXX	PTEN	9606.ENSP00000266000	9606.ENSP00000361021	0	0	0	0	0	0.314	0	0.69	0.778
DAXX	TERT	9606.ENSP00000266000	9606.ENSP00000309572	0	0	0	0	0	0.294	0	0.723	0.796
DAXX	ATM	9606.ENSP00000266000	9606.ENSP00000278616	0	0	0	0	0.103	0.314	0	0.72	0.813
DAXX	RELA	9606.ENSP00000266000	9606.ENSP00000384273	0	0	0	0	0.083	0.625	0	0.526	0.822
DAXX	DNMT1	9606.ENSP00000266000	9606.ENSP00000352516	0	0	0	0	0.048	0.735	0	0.738	0.928
DAXX	SMAD4	9606.ENSP00000266000	9606.ENSP00000341551	0	0	0	0	0.054	0.293	0	0.915	0.938
DAXX	SPOP	9606.ENSP00000266000	9606.ENSP00000377001	0	0	0	0	0.056	0.798	0	0.875	0.974
DAXX	ATRX	9606.ENSP00000266000	9606.ENSP00000362441	0	0	0	0	0.047	0.991	0.9	0.998	0.999
DAXX	TP53	9606.ENSP00000266000	9606.ENSP00000269305	0	0	0	0	0.122	0.895	0.9	0.952	0.999
DCAF4	DDB1	9606.ENSP00000351147	9606.ENSP00000301764	0	0	0	0	0.042	0.981	0.9	0.845	0.999
DCAF4	DCAF4L2	9606.ENSP00000351147	9606.ENSP00000316496	0	0	0.052	0.976	0	0	0.54	0.052	0.55
DCAF4	DCAF4L1	9606.ENSP00000351147	9606.ENSP00000327796	0	0	0.051	0.978	0	0.8	0.54	0.048	0.905
DCAF4	CTC1	9606.ENSP00000351147	9606.ENSP00000498499	0	0	0	0	0.06	0	0	0.419	0.43
DCAF4	RTEL1	9606.ENSP00000351147	9606.ENSP00000353332	0	0	0	0	0.049	0	0	0.439	0.443
DCAF4	ACYP2	9606.ENSP00000351147	9606.ENSP00000475986	0	0	0	0	0	0	0	0.507	0.507
DCAF4	ZNF676	9606.ENSP00000351147	9606.ENSP00000380310	0	0	0	0	0	0	0	0.571	0.571
DCAF4	ZNF208	9606.ENSP00000351147	9606.ENSP00000380315	0	0	0	0	0	0	0	0.576	0.576
DCAF4L1	DDB1	9606.ENSP00000327796	9606.ENSP00000301764	0	0	0	0	0	0.919	0.54	0.35	0.974
DCAF4L1	DCAF4L2	9606.ENSP00000327796	9606.ENSP00000316496	0	0	0.053	0.975	0.06	0	0.54	0.05	0.558
DCAF4L1	DCAF4	9606.ENSP00000327796	9606.ENSP00000351147	0	0	0.051	0.978	0	0.8	0.54	0.048	0.905
DCAF4L2	DDB1	9606.ENSP00000316496	9606.ENSP00000301764	0	0	0	0	0	0.527	0.54	0.38	0.853
DCAF4L2	DCAF4	9606.ENSP00000316496	9606.ENSP00000351147	0	0	0.052	0.976	0	0	0.54	0.052	0.55
DCAF4L2	DCAF4L1	9606.ENSP00000316496	9606.ENSP00000327796	0	0	0.053	0.975	0.06	0	0.54	0.05	0.558
DDB1	ERCC1	9606.ENSP00000301764	9606.ENSP00000013807	0	0	0	0	0.049	0.079	0.5	0.785	0.893
DDB1	CBX5	9606.ENSP00000301764	9606.ENSP00000209875	0	0	0	0	0.049	0.133	0	0.541	0.589
DDB1	SIRT1	9606.ENSP00000301764	9606.ENSP00000212015	0	0	0	0	0	0.292	0	0.358	0.526
DDB1	TP53	9606.ENSP00000301764	9606.ENSP00000269305	0	0	0	0	0	0.221	0	0.645	0.711
DDB1	TERF1	9606.ENSP00000301764	9606.ENSP00000276603	0	0	0	0	0	0.292	0	0.196	0.406
DDB1	ATM	9606.ENSP00000301764	9606.ENSP00000278616	0	0	0	0	0.042	0	0	0.563	0.564
DDB1	SLX4	9606.ENSP00000301764	9606.ENSP00000294008	0	0	0	0	0	0.292	0	0.653	0.744
DDB1	WRN	9606.ENSP00000301764	9606.ENSP00000298139	0	0	0	0	0.055	0	0	0.495	0.503
DDB1	CDK1	9606.ENSP00000301764	9606.ENSP00000378699	0	0.015	0	0	0.055	0	0	0.395	0.405
DDB1	RAD51	9606.ENSP00000301764	9606.ENSP00000493712	0	0	0	0	0.044	0	0	0.417	0.419
DDB1	TP53BP1	9606.ENSP00000301764	9606.ENSP00000371475	0	0	0	0	0.049	0	0	0.451	0.456
DDB1	E2F1	9606.ENSP00000301764	9606.ENSP00000345571	0	0	0	0	0.062	0.292	0	0.319	0.508
DDB1	CTNNB1	9606.ENSP00000301764	9606.ENSP00000495360	0	0	0	0	0.054	0.359	0	0.279	0.524
DDB1	EZH2	9606.ENSP00000301764	9606.ENSP00000320147	0	0	0	0	0.044	0.374	0	0.315	0.554
DDB1	TERT	9606.ENSP00000301764	9606.ENSP00000309572	0	0	0	0	0	0.292	0	0.411	0.565
DDB1	SUV39H2	9606.ENSP00000301764	9606.ENSP00000346997	0	0	0	0	0	0.407	0	0.392	0.624
DDB1	DNMT1	9606.ENSP00000301764	9606.ENSP00000352516	0	0	0	0	0.067	0.51	0	0.273	0.638
DDB1	MYC	9606.ENSP00000301764	9606.ENSP00000478887	0	0	0	0	0.042	0.421	0	0.448	0.667
DDB1	PARP1	9606.ENSP00000301764	9606.ENSP00000355759	0	0	0	0	0.107	0	0.5	0.352	0.686
DDB1	RUVBL1	9606.ENSP00000301764	9606.ENSP00000318297	0	0	0	0	0.217	0	0.4	0.419	0.703
DDB1	XRCC6	9606.ENSP00000301764	9606.ENSP00000352257	0	0	0	0	0.113	0.079	0	0.666	0.703
DDB1	ERCC4	9606.ENSP00000301764	9606.ENSP00000310520	0	0	0	0	0.049	0	0.5	0.535	0.759
DDB1	UBR5	9606.ENSP00000301764	9606.ENSP00000429084	0	0	0	0	0.067	0.292	0	0.713	0.794
DDB1	CDKN1A	9606.ENSP00000301764	9606.ENSP00000384849	0	0	0	0	0	0.616	0	0.593	0.837
DDB1	DCAF4L2	9606.ENSP00000301764	9606.ENSP00000316496	0	0	0	0	0	0.527	0.54	0.38	0.853
DDB1	SUV39H1	9606.ENSP00000301764	9606.ENSP00000337976	0	0	0	0	0.055	0.697	0	0.687	0.902
DDB1	DCAF4L1	9606.ENSP00000301764	9606.ENSP00000327796	0	0	0	0	0	0.919	0.54	0.35	0.974
DDB1	DCAF4	9606.ENSP00000301764	9606.ENSP00000351147	0	0	0	0	0.042	0.981	0.9	0.845	0.999
DHX35	ZBTB46	9606.ENSP00000252011	9606.ENSP00000378536	0	0	0	0	0	0.059	0	0.4	0.411
DHX35	PXK	9606.ENSP00000252011	9606.ENSP00000348472	0	0	0	0	0	0	0	0.529	0.529
DHX35	CTC1	9606.ENSP00000252011	9606.ENSP00000498499	0	0	0	0	0.089	0	0	0.521	0.545
DHX35	ACYP2	9606.ENSP00000252011	9606.ENSP00000475986	0	0	0	0	0	0	0	0.571	0.571
DHX35	ZNF208	9606.ENSP00000252011	9606.ENSP00000380315	0	0	0	0	0	0.059	0	0.575	0.583
DHX35	ZNF676	9606.ENSP00000252011	9606.ENSP00000380310	0	0	0	0	0	0.059	0	0.667	0.673
DKC1	GAR1	9606.ENSP00000358563	9606.ENSP00000226796	0	0	0	0	0.8	0.997	0.9	0.983	0.999
DKC1	ZPR1	9606.ENSP00000358563	9606.ENSP00000227322	0	0	0	0	0.133	0	0	0.364	0.425
DKC1	TERF2	9606.ENSP00000358563	9606.ENSP00000254942	0	0	0	0	0.061	0.292	0.5	0.564	0.836
DKC1	SMG6	9606.ENSP00000358563	9606.ENSP00000263073	0	0	0	0	0.054	0.138	0.54	0.588	0.824
DKC1	DAXX	9606.ENSP00000358563	9606.ENSP00000266000	0	0	0	0	0.066	0.292	0	0.252	0.462
DKC1	TINF2	9606.ENSP00000358563	9606.ENSP00000267415	0	0	0	0	0	0.041	0.5	0.943	0.97
DKC1	TP53	9606.ENSP00000358563	9606.ENSP00000269305	0	0	0	0	0.093	0	0	0.488	0.516
DKC1	NHP2	9606.ENSP00000358563	9606.ENSP00000274606	0.061	0	0	0	0.856	0.997	0.9	0.999	0.999
DKC1	TERF1	9606.ENSP00000358563	9606.ENSP00000276603	0	0	0	0	0.049	0	0.5	0.885	0.94
DKC1	WRN	9606.ENSP00000358563	9606.ENSP00000298139	0.054	0	0	0	0.086	0	0	0.485	0.516
DKC1	TERF2IP	9606.ENSP00000358563	9606.ENSP00000300086	0	0	0	0	0.054	0	0.5	0.447	0.715
DKC1	TERT	9606.ENSP00000358563	9606.ENSP00000309572	0	0	0	0	0.067	0.672	0.9	0.999	0.999
DKC1	RUVBL1	9606.ENSP00000358563	9606.ENSP00000318297	0	0	0	0	0.282	0.756	0.4	0.952	0.994
DKC1	WRAP53	9606.ENSP00000358563	9606.ENSP00000324203	0	0	0	0	0.063	0.976	0.9	0.999	0.999
DKC1	NOP10	9606.ENSP00000358563	9606.ENSP00000332198	0	0	0	0	0.357	0.997	0.9	0.999	0.999
DKC1	HSP90AA1	9606.ENSP00000358563	9606.ENSP00000335153	0	0	0	0	0.072	0.064	0	0.839	0.848
DKC1	HNRNPA1	9606.ENSP00000358563	9606.ENSP00000341826	0	0	0	0	0.182	0.173	0	0.238	0.44
DKC1	POT1	9606.ENSP00000358563	9606.ENSP00000350249	0	0	0	0	0.045	0	0.5	0.528	0.755
DKC1	XRCC6	9606.ENSP00000358563	9606.ENSP00000352257	0	0	0	0	0.127	0	0	0.481	0.528
DKC1	RTEL1	9606.ENSP00000358563	9606.ENSP00000353332	0.044	0	0	0	0.045	0	0.5	0.795	0.894
DKC1	PTEN	9606.ENSP00000358563	9606.ENSP00000361021	0	0	0	0	0.047	0	0	0.498	0.501
DKC1	MYC	9606.ENSP00000358563	9606.ENSP00000478887	0	0	0	0	0.097	0.214	0	0.593	0.685
DKC1	PARN	9606.ENSP00000358563	9606.ENSP00000387911	0	0	0	0	0.068	0	0	0.737	0.745
DKC1	CTC1	9606.ENSP00000358563	9606.ENSP00000498499	0	0	0	0	0	0	0	0.815	0.815
DKC1	HSP90AB1	9606.ENSP00000358563	9606.ENSP00000360609	0	0	0	0	0.125	0.064	0	0.839	0.857
DKC1	RUVBL2	9606.ENSP00000358563	9606.ENSP00000473172	0	0	0	0	0.379	0.799	0.4	0.948	0.995
DNMT1	CBX5	9606.ENSP00000352516	9606.ENSP00000209875	0	0	0	0	0.109	0.536	0	0.841	0.928
DNMT1	SIRT1	9606.ENSP00000352516	9606.ENSP00000212015	0	0	0	0	0.047	0.597	0	0.815	0.922
DNMT1	NFKB1	9606.ENSP00000352516	9606.ENSP00000226574	0	0	0	0	0.089	0	0	0.484	0.51
DNMT1	CCND1	9606.ENSP00000352516	9606.ENSP00000227507	0	0	0	0	0.098	0.166	0	0.541	0.625
DNMT1	MLH1	9606.ENSP00000352516	9606.ENSP00000231790	0	0	0	0	0.102	0	0	0.581	0.607
DNMT1	SNAI1	9606.ENSP00000352516	9606.ENSP00000244050	0	0	0	0	0	0.51	0	0.991	0.995
DNMT1	SIRT2	9606.ENSP00000352516	9606.ENSP00000249396	0	0	0	0	0	0	0	0.4	0.4
DNMT1	KRAS	9606.ENSP00000352516	9606.ENSP00000256078	0	0	0	0	0.086	0.08	0	0.471	0.517
DNMT1	EGF	9606.ENSP00000352516	9606.ENSP00000265171	0	0	0	0	0.055	0	0	0.407	0.415
DNMT1	DAXX	9606.ENSP00000352516	9606.ENSP00000266000	0	0	0	0	0.048	0.735	0	0.738	0.928
DNMT1	TP53	9606.ENSP00000352516	9606.ENSP00000269305	0	0	0	0	0.059	0.597	0	0.994	0.997
DNMT1	EGFR	9606.ENSP00000352516	9606.ENSP00000275493	0	0	0	0	0.042	0.103	0	0.48	0.514
DNMT1	CDKN2B	9606.ENSP00000352516	9606.ENSP00000276925	0	0	0	0	0.055	0	0	0.512	0.519
DNMT1	ATM	9606.ENSP00000352516	9606.ENSP00000278616	0	0	0	0	0.064	0.095	0	0.671	0.696
DNMT1	MYCN	9606.ENSP00000352516	9606.ENSP00000281043	0	0	0	0	0.044	0.292	0	0.357	0.526
DNMT1	ALB	9606.ENSP00000352516	9606.ENSP00000295897	0	0	0	0	0.058	0	0	0.412	0.422
DNMT1	RAD21	9606.ENSP00000352516	9606.ENSP00000297338	0	0	0	0	0.157	0.049	0	0.315	0.403
DNMT1	DDB1	9606.ENSP00000352516	9606.ENSP00000301764	0	0	0	0	0.067	0.51	0	0.273	0.638
DNMT1	TERT	9606.ENSP00000352516	9606.ENSP00000309572	0	0	0	0	0.072	0	0	0.514	0.53
DNMT1	HNF4A	9606.ENSP00000352516	9606.ENSP00000312987	0	0	0	0	0	0	0	0.53	0.53
DNMT1	EZH2	9606.ENSP00000352516	9606.ENSP00000320147	0	0	0	0	0.253	0.826	0.5	0.997	0.999
DNMT1	HSP90AA1	9606.ENSP00000352516	9606.ENSP00000335153	0	0	0	0	0.077	0	0	0.63	0.644
DNMT1	SIRT6	9606.ENSP00000352516	9606.ENSP00000337332	0	0	0	0	0	0	0	0.417	0.417
DNMT1	SUV39H1	9606.ENSP00000352516	9606.ENSP00000337976	0	0	0	0	0.14	0.516	0	0.996	0.998
DNMT1	MCCC2	9606.ENSP00000352516	9606.ENSP00000343657	0	0	0	0	0.069	0.464	0	0.166	0.547
DNMT1	SMARCA4	9606.ENSP00000352516	9606.ENSP00000343896	0	0	0	0	0.171	0.066	0	0.714	0.759
DNMT1	E2F1	9606.ENSP00000352516	9606.ENSP00000345571	0	0	0	0	0.18	0.287	0	0.944	0.964
DNMT1	SUV39H2	9606.ENSP00000352516	9606.ENSP00000346997	0	0	0	0	0.102	0.053	0	0.751	0.77
DNMT1	SRC	9606.ENSP00000352516	9606.ENSP00000362680	0	0	0	0	0.103	0.066	0	0.388	0.443
DNMT1	RAD51	9606.ENSP00000352516	9606.ENSP00000493712	0	0	0	0	0.19	0.053	0	0.335	0.445
DNMT1	CD8A	9606.ENSP00000352516	9606.ENSP00000386559	0	0	0	0	0.056	0	0	0.447	0.455
DNMT1	BRAF	9606.ENSP00000352516	9606.ENSP00000419060	0	0	0	0	0.103	0.066	0	0.411	0.463
DNMT1	CTCFL	9606.ENSP00000352516	9606.ENSP00000415579	0	0	0	0	0.088	0.071	0	0.454	0.497
DNMT1	IDH1	9606.ENSP00000352516	9606.ENSP00000390265	0	0	0	0	0.042	0	0	0.514	0.514
DNMT1	IL6	9606.ENSP00000352516	9606.ENSP00000385675	0	0	0	0	0	0	0	0.528	0.528
DNMT1	HIF1A	9606.ENSP00000352516	9606.ENSP00000437955	0	0	0	0	0.044	0	0	0.53	0.531
DNMT1	CDKN1A	9606.ENSP00000352516	9606.ENSP00000384849	0	0	0	0	0	0	0	0.543	0.543
DNMT1	BCL2	9606.ENSP00000352516	9606.ENSP00000381185	0	0	0	0	0.044	0	0	0.57	0.571
DNMT1	KLF4	9606.ENSP00000352516	9606.ENSP00000363804	0	0	0	0	0.055	0.071	0	0.552	0.572
DNMT1	CDK1	9606.ENSP00000352516	9606.ENSP00000378699	0	0	0	0	0.292	0.066	0	0.414	0.579
DNMT1	PTEN	9606.ENSP00000352516	9606.ENSP00000361021	0	0	0	0	0.054	0	0	0.597	0.602
DNMT1	RELA	9606.ENSP00000352516	9606.ENSP00000384273	0	0	0	0	0.055	0.071	0	0.584	0.602
DNMT1	HSP90AB1	9606.ENSP00000352516	9606.ENSP00000360609	0	0	0	0	0.082	0	0	0.63	0.646
DNMT1	CDKN2A	9606.ENSP00000352516	9606.ENSP00000418915	0	0	0	0	0.057	0	0	0.698	0.703
DNMT1	WT1	9606.ENSP00000352516	9606.ENSP00000368370	0	0	0	0	0.055	0.314	0	0.606	0.722
DNMT1	CTCF	9606.ENSP00000352516	9606.ENSP00000494538	0	0	0	0	0.143	0.071	0	0.744	0.778
DNMT1	COMMD3-BMI1	9606.ENSP00000352516	9606.ENSP00000473391	0	0	0	0	0.057	0	0	0.779	0.783
DNMT1	BMI1	9606.ENSP00000352516	9606.ENSP00000365851	0	0	0	0	0.083	0	0	0.781	0.791
DNMT1	ATRX	9606.ENSP00000352516	9606.ENSP00000362441	0	0	0	0	0.081	0.071	0	0.8	0.814
DNMT1	CTNNB1	9606.ENSP00000352516	9606.ENSP00000495360	0	0	0	0	0.042	0.51	0.114	0.612	0.817
DNMT1	AKT1	9606.ENSP00000352516	9606.ENSP00000451828	0	0	0	0	0.105	0.31	0	0.735	0.822
DNMT1	MYC	9606.ENSP00000352516	9606.ENSP00000478887	0	0	0	0	0.072	0.394	0	0.735	0.837
DNMT1	PARP1	9606.ENSP00000352516	9606.ENSP00000355759	0	0	0	0	0.326	0.634	0	0.822	0.952
E2F1	CBX5	9606.ENSP00000345571	9606.ENSP00000209875	0	0	0	0	0.418	0	0	0.193	0.511
E2F1	SIRT1	9606.ENSP00000345571	9606.ENSP00000212015	0	0	0	0	0	0.625	0	0.806	0.924
E2F1	NFKB1	9606.ENSP00000345571	9606.ENSP00000226574	0	0	0	0	0	0.422	0	0.888	0.932
E2F1	CCND1	9606.ENSP00000345571	9606.ENSP00000227507	0	0	0	0	0.062	0.068	0.5	0.876	0.938
E2F1	SNAI1	9606.ENSP00000345571	9606.ENSP00000244050	0	0	0	0	0.056	0	0	0.459	0.468
E2F1	KRAS	9606.ENSP00000345571	9606.ENSP00000256078	0	0	0	0	0	0	0	0.591	0.591
E2F1	PIK3CA	9606.ENSP00000345571	9606.ENSP00000263967	0	0	0	0	0	0	0	0.4	0.4
E2F1	EGF	9606.ENSP00000345571	9606.ENSP00000265171	0	0	0	0	0.057	0	0	0.448	0.457
E2F1	DAXX	9606.ENSP00000345571	9606.ENSP00000266000	0	0	0	0	0.062	0.045	0	0.525	0.537
E2F1	TP53	9606.ENSP00000345571	9606.ENSP00000269305	0	0	0	0	0	0.51	0	0.974	0.986
E2F1	EGFR	9606.ENSP00000345571	9606.ENSP00000275493	0	0	0	0	0	0	0	0.734	0.734
E2F1	CDKN2B	9606.ENSP00000345571	9606.ENSP00000276925	0	0	0	0	0	0.041	0	0.507	0.507
E2F1	ATM	9606.ENSP00000345571	9606.ENSP00000278616	0	0	0	0	0	0.292	0	0.67	0.756
E2F1	MYCN	9606.ENSP00000345571	9606.ENSP00000281043	0	0	0	0	0.049	0	0	0.894	0.895
E2F1	ALB	9606.ENSP00000345571	9606.ENSP00000295897	0	0	0	0	0.062	0	0	0.39	0.403
E2F1	RAD21	9606.ENSP00000345571	9606.ENSP00000297338	0	0	0	0	0.044	0	0	0.505	0.506
E2F1	MELK	9606.ENSP00000345571	9606.ENSP00000298048	0	0	0	0	0.227	0	0	0.277	0.418
E2F1	DDB1	9606.ENSP00000345571	9606.ENSP00000301764	0	0	0	0	0.062	0.292	0	0.319	0.508
E2F1	TERT	9606.ENSP00000345571	9606.ENSP00000309572	0	0	0	0	0.128	0	0	0.492	0.538
E2F1	HNF4A	9606.ENSP00000345571	9606.ENSP00000312987	0	0	0	0	0.042	0.051	0	0.43	0.437
E2F1	EZH2	9606.ENSP00000345571	9606.ENSP00000320147	0	0	0	0	0.169	0.304	0.5	0.744	0.916
E2F1	HSP90AA1	9606.ENSP00000345571	9606.ENSP00000335153	0	0	0	0	0.053	0.063	0	0.604	0.617
E2F1	SUV39H1	9606.ENSP00000345571	9606.ENSP00000337976	0	0	0	0	0.127	0.045	0	0.37	0.429
E2F1	SMAD4	9606.ENSP00000345571	9606.ENSP00000341551	0	0	0	0	0	0	0	0.401	0.401
E2F1	ATR	9606.ENSP00000345571	9606.ENSP00000343741	0	0	0	0	0	0.292	0	0.337	0.511
E2F1	SMARCA4	9606.ENSP00000345571	9606.ENSP00000343896	0	0	0	0	0.068	0.095	0	0.636	0.666
E2F1	PPP1R13L	9606.ENSP00000345571	9606.ENSP00000354218	0	0	0	0	0	0	0	0.4	0.4
E2F1	FANCA	9606.ENSP00000345571	9606.ENSP00000373952	0	0	0	0	0.266	0	0	0.222	0.404
E2F1	WT1	9606.ENSP00000345571	9606.ENSP00000368370	0	0	0	0	0	0.052	0	0.403	0.41
E2F1	IL6	9606.ENSP00000345571	9606.ENSP00000385675	0	0	0	0	0	0	0	0.418	0.418
E2F1	HSP90AB1	9606.ENSP00000345571	9606.ENSP00000360609	0	0	0	0	0.066	0.063	0	0.394	0.423
E2F1	XRCC6	9606.ENSP00000345571	9606.ENSP00000352257	0	0	0	0	0.06	0	0	0.415	0.426
E2F1	COMMD3-BMI1	9606.ENSP00000345571	9606.ENSP00000473391	0	0	0	0	0	0.057	0	0.437	0.446
E2F1	BMI1	9606.ENSP00000345571	9606.ENSP00000365851	0	0	0	0	0	0.057	0	0.444	0.453
E2F1	NR2F2	9606.ENSP00000345571	9606.ENSP00000377721	0	0	0	0	0	0	0	0.453	0.453
E2F1	SRC	9606.ENSP00000345571	9606.ENSP00000362680	0	0	0	0	0.049	0.057	0	0.451	0.465
E2F1	BRAF	9606.ENSP00000345571	9606.ENSP00000419060	0	0	0	0	0.055	0.057	0	0.45	0.467
E2F1	KLF4	9606.ENSP00000345571	9606.ENSP00000363804	0	0	0	0	0	0.052	0	0.493	0.499
E2F1	ZNF148	9606.ENSP00000345571	9606.ENSP00000353863	0	0	0	0	0	0.052	0	0.506	0.511
E2F1	MKI67	9606.ENSP00000345571	9606.ENSP00000357643	0	0	0	0	0.251	0	0	0.377	0.514
E2F1	CTCF	9606.ENSP00000345571	9606.ENSP00000494538	0	0	0	0	0	0.052	0	0.511	0.517
E2F1	TP53BP1	9606.ENSP00000345571	9606.ENSP00000371475	0	0	0	0	0.06	0.292	0	0.417	0.578
E2F1	HIF1A	9606.ENSP00000345571	9606.ENSP00000437955	0	0	0	0	0.042	0	0	0.599	0.6
E2F1	CTNNB1	9606.ENSP00000345571	9606.ENSP00000495360	0	0	0	0	0	0.064	0	0.615	0.624
E2F1	RELA	9606.ENSP00000345571	9606.ENSP00000384273	0	0	0	0	0	0.045	0	0.745	0.746
E2F1	BCL2	9606.ENSP00000345571	9606.ENSP00000381185	0	0	0	0	0	0	0	0.778	0.778
E2F1	PARP1	9606.ENSP00000345571	9606.ENSP00000355759	0	0	0	0	0.097	0.516	0	0.551	0.787
E2F1	AKT1	9606.ENSP00000345571	9606.ENSP00000451828	0	0	0	0	0.094	0.057	0	0.782	0.797
E2F1	RAD51	9606.ENSP00000345571	9606.ENSP00000493712	0	0	0	0	0.351	0.095	0.5	0.46	0.82
E2F1	PTEN	9606.ENSP00000345571	9606.ENSP00000361021	0	0	0	0	0.055	0.292	0	0.779	0.839
E2F1	CDK1	9606.ENSP00000345571	9606.ENSP00000378699	0	0	0	0	0.234	0.328	0.5	0.688	0.909
E2F1	DNMT1	9606.ENSP00000345571	9606.ENSP00000352516	0	0	0	0	0.18	0.287	0	0.944	0.964
E2F1	CDKN2A	9606.ENSP00000345571	9606.ENSP00000418915	0	0	0	0	0.067	0.621	0	0.921	0.969
E2F1	CDKN1A	9606.ENSP00000345571	9606.ENSP00000384849	0	0	0	0	0	0.226	0.5	0.947	0.977
E2F1	MYC	9606.ENSP00000345571	9606.ENSP00000478887	0	0	0	0	0.084	0.166	0.5	0.99	0.995
EGF	SIRT1	9606.ENSP00000265171	9606.ENSP00000212015	0	0	0	0	0	0	0	0.4	0.4
EGF	MAPK1	9606.ENSP00000265171	9606.ENSP00000215832	0	0	0	0	0	0	0	0.789	0.789
EGF	RPS6KB1	9606.ENSP00000265171	9606.ENSP00000225577	0	0	0	0	0	0	0	0.588	0.588
EGF	NFKB1	9606.ENSP00000265171	9606.ENSP00000226574	0	0	0	0	0	0	0	0.591	0.591
EGF	CCND1	9606.ENSP00000265171	9606.ENSP00000227507	0	0	0	0	0	0	0	0.731	0.731
EGF	FLT3	9606.ENSP00000265171	9606.ENSP00000241453	0	0	0	0	0	0	0.65	0.616	0.86
EGF	SNAI1	9606.ENSP00000265171	9606.ENSP00000244050	0	0	0	0	0	0	0	0.702	0.702
EGF	KRAS	9606.ENSP00000265171	9606.ENSP00000256078	0	0	0	0	0	0	0.5	0.72	0.854
EGF	PIK3CA	9606.ENSP00000265171	9606.ENSP00000263967	0	0	0	0	0	0	0.4	0.595	0.746
EGF	DNMT1	9606.ENSP00000265171	9606.ENSP00000352516	0	0	0	0	0.055	0	0	0.407	0.415
EGF	MKI67	9606.ENSP00000265171	9606.ENSP00000357643	0	0	0	0	0	0	0	0.423	0.423
EGF	RELA	9606.ENSP00000265171	9606.ENSP00000384273	0	0	0	0	0	0	0	0.425	0.425
EGF	MYCN	9606.ENSP00000265171	9606.ENSP00000281043	0	0	0	0	0	0	0	0.435	0.435
EGF	IDH1	9606.ENSP00000265171	9606.ENSP00000390265	0	0	0	0	0	0	0	0.446	0.446
EGF	E2F1	9606.ENSP00000265171	9606.ENSP00000345571	0	0	0	0	0.057	0	0	0.448	0.457
EGF	EZH2	9606.ENSP00000265171	9606.ENSP00000320147	0	0	0	0	0	0.045	0	0.47	0.472
EGF	ATM	9606.ENSP00000265171	9606.ENSP00000278616	0	0	0	0	0	0	0	0.476	0.476
EGF	BMP1	9606.ENSP00000265171	9606.ENSP00000305714	0	0	0	0	0	0	0	0.48	0.48
EGF	CDK1	9606.ENSP00000265171	9606.ENSP00000378699	0	0	0	0	0	0	0	0.5	0.5
EGF	STAT5A	9606.ENSP00000265171	9606.ENSP00000341208	0	0	0	0	0	0	0	0.512	0.512
EGF	KLK3	9606.ENSP00000265171	9606.ENSP00000314151	0	0	0	0	0	0.048	0	0.512	0.515
EGF	HSP90AB1	9606.ENSP00000265171	9606.ENSP00000360609	0	0	0	0	0	0	0	0.521	0.521
EGF	COMMD3-BMI1	9606.ENSP00000265171	9606.ENSP00000473391	0	0	0	0	0	0	0	0.564	0.564
EGF	BMI1	9606.ENSP00000265171	9606.ENSP00000365851	0	0	0	0	0	0	0	0.565	0.565
EGF	CDKN1A	9606.ENSP00000265171	9606.ENSP00000384849	0	0	0	0	0	0	0	0.57	0.57
EGF	PARP1	9606.ENSP00000265171	9606.ENSP00000355759	0	0	0	0	0	0	0	0.571	0.571
EGF	CD8A	9606.ENSP00000265171	9606.ENSP00000386559	0	0	0	0	0	0	0	0.578	0.578
EGF	HNF4A	9606.ENSP00000265171	9606.ENSP00000312987	0	0	0	0	0	0	0	0.579	0.579
EGF	SMAD4	9606.ENSP00000265171	9606.ENSP00000341551	0	0	0	0	0	0	0	0.591	0.591
EGF	CDKN2A	9606.ENSP00000265171	9606.ENSP00000418915	0	0	0	0	0	0	0	0.596	0.596
EGF	KLF4	9606.ENSP00000265171	9606.ENSP00000363804	0	0	0	0	0	0	0	0.599	0.599
EGF	BRAF	9606.ENSP00000265171	9606.ENSP00000419060	0	0	0	0	0	0	0	0.651	0.651
EGF	BCL2	9606.ENSP00000265171	9606.ENSP00000381185	0	0	0	0	0	0	0	0.684	0.684
EGF	TERT	9606.ENSP00000265171	9606.ENSP00000309572	0	0	0	0	0	0	0	0.709	0.709
EGF	PTEN	9606.ENSP00000265171	9606.ENSP00000361021	0	0	0	0	0.065	0.045	0	0.738	0.746
EGF	NRAS	9606.ENSP00000265171	9606.ENSP00000358548	0	0	0	0	0	0	0.5	0.538	0.759
EGF	HSP90AA1	9606.ENSP00000265171	9606.ENSP00000335153	0	0	0	0	0	0	0.5	0.541	0.76
EGF	TP53	9606.ENSP00000265171	9606.ENSP00000269305	0	0	0	0	0	0	0	0.78	0.78
EGF	HIF1A	9606.ENSP00000265171	9606.ENSP00000437955	0	0	0	0	0	0	0	0.785	0.785
EGF	CXCR4	9606.ENSP00000265171	9606.ENSP00000386884	0	0	0	0	0	0	0	0.825	0.825
EGF	MYC	9606.ENSP00000265171	9606.ENSP00000478887	0	0	0	0	0	0	0	0.836	0.836
EGF	CTNNB1	9606.ENSP00000265171	9606.ENSP00000495360	0	0	0	0	0	0.065	0	0.864	0.868
EGF	ALB	9606.ENSP00000265171	9606.ENSP00000295897	0	0	0	0	0	0	0	0.889	0.889
EGF	IL6	9606.ENSP00000265171	9606.ENSP00000385675	0	0	0	0	0	0	0	0.89	0.89
EGF	SRC	9606.ENSP00000265171	9606.ENSP00000362680	0	0	0	0	0	0	0.4	0.876	0.922
EGF	SHC1	9606.ENSP00000265171	9606.ENSP00000401303	0	0	0	0	0.052	0.292	0.4	0.834	0.924
EGF	AKT1	9606.ENSP00000265171	9606.ENSP00000451828	0	0	0	0	0	0	0	0.933	0.933
EGF	GRB2	9606.ENSP00000265171	9606.ENSP00000376345	0	0	0	0	0	0	0.4	0.993	0.995
EGF	EGFR	9606.ENSP00000265171	9606.ENSP00000275493	0	0	0	0	0.128	0.999	0.9	0.999	0.999
EGFR	CFTR	9606.ENSP00000275493	9606.ENSP00000003084	0	0	0	0	0.057	0.057	0	0.388	0.408
EGFR	ERCC1	9606.ENSP00000275493	9606.ENSP00000013807	0	0	0	0	0	0.201	0	0.599	0.665
EGFR	SIRT1	9606.ENSP00000275493	9606.ENSP00000212015	0	0	0	0	0	0	0	0.498	0.498
EGFR	MAPK1	9606.ENSP00000275493	9606.ENSP00000215832	0	0	0	0.579	0.047	0.042	0	0.609	0.612
EGFR	NFKB1	9606.ENSP00000275493	9606.ENSP00000226574	0	0	0	0	0.05	0.045	0	0.835	0.837
EGFR	ZPR1	9606.ENSP00000275493	9606.ENSP00000227322	0	0	0	0	0.049	0.103	0	0.915	0.921
EGFR	CCND1	9606.ENSP00000275493	9606.ENSP00000227507	0	0	0	0	0.141	0.106	0	0.809	0.841
EGFR	MLH1	9606.ENSP00000275493	9606.ENSP00000231790	0	0	0	0	0.044	0	0	0.62	0.621
EGFR	FLT3	9606.ENSP00000275493	9606.ENSP00000241453	0	0	0	0.579	0.067	0.139	0	0.531	0.591
EGFR	SNAI1	9606.ENSP00000275493	9606.ENSP00000244050	0	0	0	0	0	0	0	0.711	0.711
EGFR	KRAS	9606.ENSP00000275493	9606.ENSP00000256078	0	0	0	0	0.053	0.662	0.9	0.918	0.997
EGFR	PIK3CA	9606.ENSP00000275493	9606.ENSP00000263967	0	0	0	0	0	0.79	0.9	0.976	0.999
EGFR	EGF	9606.ENSP00000275493	9606.ENSP00000265171	0	0	0	0	0.128	0.999	0.9	0.999	0.999
EGFR	BCL2A1	9606.ENSP00000275493	9606.ENSP00000267953	0	0	0	0	0.048	0	0	0.574	0.577
EGFR	TP53	9606.ENSP00000275493	9606.ENSP00000269305	0	0	0	0	0	0.329	0	0.919	0.943
EGFR	ETV1	9606.ENSP00000275493	9606.ENSP00000405327	0	0	0	0	0.096	0.054	0	0.377	0.421
EGFR	TMPRSS2	9606.ENSP00000275493	9606.ENSP00000381588	0	0	0	0	0.055	0	0	0.413	0.422
EGFR	ETV4	9606.ENSP00000275493	9606.ENSP00000321835	0	0	0	0	0.067	0.054	0	0.402	0.426
EGFR	RAD51	9606.ENSP00000275493	9606.ENSP00000493712	0	0	0	0	0.055	0.103	0	0.435	0.479
EGFR	KLF4	9606.ENSP00000275493	9606.ENSP00000363804	0	0	0	0	0.042	0.045	0	0.482	0.485
EGFR	ERCC4	9606.ENSP00000275493	9606.ENSP00000310520	0	0	0	0	0.044	0	0	0.5	0.501
EGFR	MKI67	9606.ENSP00000275493	9606.ENSP00000357643	0	0	0	0	0.042	0	0	0.501	0.502
EGFR	WT1	9606.ENSP00000275493	9606.ENSP00000368370	0	0	0	0	0	0.045	0	0.503	0.505
EGFR	DNMT1	9606.ENSP00000275493	9606.ENSP00000352516	0	0	0	0	0.042	0.103	0	0.48	0.514
EGFR	COMMD3-BMI1	9606.ENSP00000275493	9606.ENSP00000473391	0	0	0	0	0	0	0	0.519	0.519
EGFR	BMI1	9606.ENSP00000275493	9606.ENSP00000365851	0	0	0	0	0	0	0	0.523	0.523
EGFR	HNF4A	9606.ENSP00000275493	9606.ENSP00000312987	0	0	0	0	0.057	0	0	0.521	0.53
EGFR	ITGA2	9606.ENSP00000275493	9606.ENSP00000296585	0	0	0	0	0.109	0.292	0	0.37	0.567
EGFR	KLK3	9606.ENSP00000275493	9606.ENSP00000314151	0	0	0	0	0	0	0	0.58	0.58
EGFR	SMARCA4	9606.ENSP00000275493	9606.ENSP00000343896	0	0	0	0	0.044	0.189	0	0.505	0.582
EGFR	XRCC6	9606.ENSP00000275493	9606.ENSP00000352257	0	0	0	0	0.049	0.103	0	0.557	0.589
EGFR	MYCN	9606.ENSP00000275493	9606.ENSP00000281043	0	0	0	0	0	0	0	0.594	0.594
EGFR	CDKN2B	9606.ENSP00000275493	9606.ENSP00000276925	0	0	0	0	0.087	0.045	0	0.574	0.596
EGFR	BRAF	9606.ENSP00000275493	9606.ENSP00000419060	0	0	0	0.571	0	0.255	0	0.486	0.601
EGFR	ATRX	9606.ENSP00000275493	9606.ENSP00000362441	0	0	0	0	0.047	0.049	0	0.6	0.605
EGFR	CXCR4	9606.ENSP00000275493	9606.ENSP00000386884	0	0	0	0	0	0.048	0	0.624	0.627
EGFR	ATM	9606.ENSP00000275493	9606.ENSP00000278616	0	0	0	0	0.042	0	0	0.681	0.681
EGFR	ITGA3	9606.ENSP00000275493	9606.ENSP00000315190	0	0	0	0	0.127	0.103	0	0.64	0.693
EGFR	CD8A	9606.ENSP00000275493	9606.ENSP00000386559	0	0	0	0	0	0	0	0.697	0.697
EGFR	TERT	9606.ENSP00000275493	9606.ENSP00000309572	0	0	0	0	0	0	0	0.697	0.697
EGFR	RELA	9606.ENSP00000275493	9606.ENSP00000384273	0	0	0	0	0.044	0.075	0	0.689	0.701
EGFR	SNCA	9606.ENSP00000275493	9606.ENSP00000500990	0	0	0	0	0	0.621	0	0.313	0.728
EGFR	E2F1	9606.ENSP00000275493	9606.ENSP00000345571	0	0	0	0	0	0	0	0.734	0.734
EGFR	SMAD4	9606.ENSP00000275493	9606.ENSP00000341551	0	0	0	0	0.061	0	0	0.729	0.735
EGFR	EZH2	9606.ENSP00000275493	9606.ENSP00000320147	0	0	0	0	0	0	0	0.741	0.741
EGFR	PARP1	9606.ENSP00000275493	9606.ENSP00000355759	0	0	0	0	0.044	0.1	0	0.734	0.751
EGFR	CDKN1A	9606.ENSP00000275493	9606.ENSP00000384849	0	0	0	0	0.061	0	0	0.746	0.752
EGFR	AKT1	9606.ENSP00000275493	9606.ENSP00000451828	0	0	0	0.559	0.042	0.64	0	0.445	0.792
EGFR	IDH1	9606.ENSP00000275493	9606.ENSP00000390265	0	0	0	0	0.042	0	0	0.795	0.795
EGFR	ALB	9606.ENSP00000275493	9606.ENSP00000295897	0	0	0	0	0	0	0	0.808	0.808
EGFR	BCL2	9606.ENSP00000275493	9606.ENSP00000381185	0	0	0	0	0.048	0	0	0.838	0.839
EGFR	CDK1	9606.ENSP00000275493	9606.ENSP00000378699	0	0	0	0.618	0.042	0.807	0	0.253	0.849
EGFR	MYC	9606.ENSP00000275493	9606.ENSP00000478887	0	0	0	0	0.044	0.103	0	0.866	0.875
EGFR	CDKN2A	9606.ENSP00000275493	9606.ENSP00000418915	0	0	0	0	0.069	0.045	0	0.906	0.91
EGFR	LOC102723407	9606.ENSP00000275493	9606.ENSP00000478289	0	0	0	0	0	0.9	0	0.254	0.922
EGFR	HIF1A	9606.ENSP00000275493	9606.ENSP00000437955	0	0	0	0	0.055	0	0.5	0.873	0.934
EGFR	PTEN	9606.ENSP00000275493	9606.ENSP00000361021	0	0	0	0	0	0.608	0	0.925	0.969
EGFR	IL6	9606.ENSP00000275493	9606.ENSP00000385675	0	0	0	0	0.042	0	0.65	0.943	0.979
EGFR	NRAS	9606.ENSP00000275493	9606.ENSP00000358548	0	0	0	0	0.053	0.249	0.9	0.899	0.991
EGFR	CTNNB1	9606.ENSP00000275493	9606.ENSP00000495360	0	0	0	0	0.064	0.718	0.9	0.94	0.998
EGFR	STAT5A	9606.ENSP00000275493	9606.ENSP00000341208	0	0	0	0	0	0.836	0.9	0.932	0.998
EGFR	HSP90AB1	9606.ENSP00000275493	9606.ENSP00000360609	0	0	0	0	0.054	0.837	0	0.993	0.998
EGFR	SHC1	9606.ENSP00000275493	9606.ENSP00000401303	0	0	0	0	0.067	0.995	0.9	0.994	0.999
EGFR	GRB2	9606.ENSP00000275493	9606.ENSP00000376345	0	0	0	0	0.042	0.996	0.9	0.996	0.999
EGFR	HSP90AA1	9606.ENSP00000275493	9606.ENSP00000335153	0	0	0	0	0.049	0.854	0.5	0.993	0.999
EGFR	SRC	9606.ENSP00000275493	9606.ENSP00000362680	0	0	0	0.665	0.042	0.928	0.9	0.988	0.999
ERCC1	TERT	9606.ENSP00000013807	9606.ENSP00000309572	0	0	0	0	0	0	0	0.413	0.413
ERCC1	BRAF	9606.ENSP00000013807	9606.ENSP00000419060	0	0	0	0	0	0	0	0.418	0.418
ERCC1	AKT1	9606.ENSP00000013807	9606.ENSP00000451828	0	0	0	0	0.049	0	0	0.426	0.43
ERCC1	PTEN	9606.ENSP00000013807	9606.ENSP00000361021	0	0	0	0	0	0	0	0.445	0.445
ERCC1	SIRT6	9606.ENSP00000013807	9606.ENSP00000337332	0	0	0	0	0.085	0	0	0.418	0.446
ERCC1	BCL2	9606.ENSP00000013807	9606.ENSP00000381185	0	0	0	0	0	0	0	0.449	0.449
ERCC1	TERF2	9606.ENSP00000013807	9606.ENSP00000254942	0	0	0	0	0.049	0	0	0.455	0.459
ERCC1	CDKN2A	9606.ENSP00000013807	9606.ENSP00000418915	0	0	0	0	0	0.046	0	0.472	0.474
ERCC1	ATRX	9606.ENSP00000013807	9606.ENSP00000362441	0	0	0	0	0	0	0	0.474	0.474
ERCC1	RTEL1	9606.ENSP00000013807	9606.ENSP00000353332	0	0	0	0	0.049	0	0	0.475	0.48
ERCC1	TERF2IP	9606.ENSP00000013807	9606.ENSP00000300086	0	0	0	0	0	0	0	0.51	0.51
ERCC1	KRAS	9606.ENSP00000013807	9606.ENSP00000256078	0	0	0	0	0	0.086	0	0.507	0.53
ERCC1	SNAI1	9606.ENSP00000013807	9606.ENSP00000244050	0	0	0	0	0.042	0.143	0	0.539	0.588
ERCC1	CTNNB1	9606.ENSP00000013807	9606.ENSP00000495360	0	0	0	0	0	0	0	0.602	0.602
ERCC1	EGFR	9606.ENSP00000013807	9606.ENSP00000275493	0	0	0	0	0	0.201	0	0.599	0.665
ERCC1	TP53	9606.ENSP00000013807	9606.ENSP00000269305	0	0	0	0	0.049	0	0	0.693	0.696
ERCC1	ATR	9606.ENSP00000013807	9606.ENSP00000343741	0	0	0	0	0	0.088	0.4	0.561	0.739
ERCC1	MRE11	9606.ENSP00000013807	9606.ENSP00000325863	0	0	0	0	0	0.069	0.4	0.592	0.752
ERCC1	TP53BP1	9606.ENSP00000013807	9606.ENSP00000371475	0	0	0	0	0.042	0.33	0.36	0.647	0.835
ERCC1	FANCA	9606.ENSP00000013807	9606.ENSP00000373952	0	0	0	0	0.068	0	0.5	0.689	0.842
ERCC1	WRN	9606.ENSP00000013807	9606.ENSP00000298139	0	0	0	0	0	0	0.4	0.768	0.855
ERCC1	PARP1	9606.ENSP00000013807	9606.ENSP00000355759	0	0	0	0	0.049	0	0.5	0.746	0.869
ERCC1	MLH1	9606.ENSP00000013807	9606.ENSP00000231790	0	0	0	0	0.049	0.071	0.54	0.724	0.873
ERCC1	DDB1	9606.ENSP00000013807	9606.ENSP00000301764	0	0	0	0	0.049	0.079	0.5	0.785	0.893
ERCC1	RAD51	9606.ENSP00000013807	9606.ENSP00000493712	0	0	0	0	0	0	0.4	0.853	0.908
ERCC1	XRCC6	9606.ENSP00000013807	9606.ENSP00000352257	0	0	0	0	0.06	0.088	0.9	0.72	0.972
ERCC1	ATM	9606.ENSP00000013807	9606.ENSP00000278616	0	0	0	0	0	0	0.9	0.769	0.975
ERCC1	ERCC4	9606.ENSP00000013807	9606.ENSP00000310520	0	0	0	0	0.109	0.999	0.9	0.999	0.999
ERCC1	SLX4	9606.ENSP00000013807	9606.ENSP00000294008	0	0	0	0	0.086	0.899	0.5	0.997	0.999
ERCC4	ERCC1	9606.ENSP00000310520	9606.ENSP00000013807	0	0	0	0	0.109	0.999	0.9	0.999	0.999
ERCC4	MLH1	9606.ENSP00000310520	9606.ENSP00000231790	0	0	0	0	0.148	0.092	0.54	0.623	0.848
ERCC4	TERF2	9606.ENSP00000310520	9606.ENSP00000254942	0	0	0	0	0.13	0	0	0.499	0.545
ERCC4	TP53	9606.ENSP00000310520	9606.ENSP00000269305	0	0	0	0	0.049	0	0	0.418	0.422
ERCC4	EGFR	9606.ENSP00000310520	9606.ENSP00000275493	0	0	0	0	0.044	0	0	0.5	0.501
ERCC4	ATM	9606.ENSP00000310520	9606.ENSP00000278616	0	0	0	0	0.06	0	0.9	0.664	0.965
ERCC4	SLX4	9606.ENSP00000310520	9606.ENSP00000294008	0	0	0	0	0.105	0.943	0.5	0.996	0.999
ERCC4	WRN	9606.ENSP00000310520	9606.ENSP00000298139	0	0	0	0	0.068	0.426	0.4	0.624	0.863
ERCC4	TERF2IP	9606.ENSP00000310520	9606.ENSP00000300086	0	0	0	0	0.072	0.129	0	0.605	0.652
ERCC4	DDB1	9606.ENSP00000310520	9606.ENSP00000301764	0	0	0	0	0.049	0	0.5	0.535	0.759
ERCC4	ATRX	9606.ENSP00000310520	9606.ENSP00000362441	0	0	0	0	0.064	0.136	0	0.39	0.463
ERCC4	RTEL1	9606.ENSP00000310520	9606.ENSP00000353332	0	0	0	0	0.105	0.292	0	0.401	0.587
ERCC4	PARP1	9606.ENSP00000310520	9606.ENSP00000355759	0	0	0	0	0.054	0.14	0.5	0.389	0.718
ERCC4	ATR	9606.ENSP00000310520	9606.ENSP00000343741	0	0	0	0	0.101	0.157	0.4	0.505	0.745
ERCC4	MRE11	9606.ENSP00000310520	9606.ENSP00000325863	0	0	0	0	0.067	0.144	0.4	0.647	0.808
ERCC4	TP53BP1	9606.ENSP00000310520	9606.ENSP00000371475	0	0	0	0	0.074	0.377	0.36	0.56	0.816
ERCC4	FANCA	9606.ENSP00000310520	9606.ENSP00000373952	0	0	0	0	0.042	0.3	0.5	0.768	0.912
ERCC4	RAD51	9606.ENSP00000310520	9606.ENSP00000493712	0	0	0	0	0.094	0.619	0.4	0.691	0.927
ERCC4	XRCC6	9606.ENSP00000310520	9606.ENSP00000352257	0	0	0	0	0.082	0.126	0.9	0.701	0.972
ETS2	MAPK1	9606.ENSP00000353344	9606.ENSP00000215832	0	0	0	0	0.067	0.069	0.9	0.45	0.945
ETS2	NFKB1	9606.ENSP00000353344	9606.ENSP00000226574	0	0	0	0	0.112	0.048	0	0.535	0.572
ETS2	IRF1	9606.ENSP00000353344	9606.ENSP00000245414	0	0	0	0	0.149	0.045	0	0.332	0.41
ETS2	TP53	9606.ENSP00000353344	9606.ENSP00000269305	0	0	0	0	0.091	0.625	0	0.921	0.97
ETS2	TERT	9606.ENSP00000353344	9606.ENSP00000309572	0	0	0	0	0	0	0	0.592	0.592
ETS2	ETV4	9606.ENSP00000353344	9606.ENSP00000321835	0	0	0	0.646	0	0	0	0.414	0.414
ETS2	SMARCA4	9606.ENSP00000353344	9606.ENSP00000343896	0	0	0	0	0	0.095	0	0.607	0.629
ETS2	WT1	9606.ENSP00000353344	9606.ENSP00000368370	0	0	0	0	0.057	0.045	0	0.39	0.403
ETS2	KLF4	9606.ENSP00000353344	9606.ENSP00000363804	0	0	0	0	0.104	0.058	0	0.355	0.408
ETS2	AKT1	9606.ENSP00000353344	9606.ENSP00000451828	0	0	0	0	0.092	0.052	0	0.372	0.412
ETS2	PTEN	9606.ENSP00000353344	9606.ENSP00000361021	0	0	0	0	0.094	0	0	0.383	0.418
ETS2	HIF1A	9606.ENSP00000353344	9606.ENSP00000437955	0	0	0	0	0.08	0	0	0.393	0.418
ETS2	MYC	9606.ENSP00000353344	9606.ENSP00000478887	0	0	0	0	0.063	0.052	0	0.478	0.496
ETS2	SRC	9606.ENSP00000353344	9606.ENSP00000362680	0	0	0	0	0.099	0.052	0	0.607	0.635
ETS2	CDKN2A	9606.ENSP00000353344	9606.ENSP00000418915	0	0	0	0	0.049	0.048	0.5	0.348	0.665
ETV1	TP53	9606.ENSP00000405327	9606.ENSP00000269305	0	0	0	0	0.055	0.161	0	0.627	0.678
ETV1	EGFR	9606.ENSP00000405327	9606.ENSP00000275493	0	0	0	0	0.096	0.054	0	0.377	0.421
ETV1	TERT	9606.ENSP00000405327	9606.ENSP00000309572	0	0	0	0	0.044	0.161	0	0.326	0.412
ETV1	KLK3	9606.ENSP00000405327	9606.ENSP00000314151	0	0	0	0	0	0	0	0.479	0.479
ETV1	PARP1	9606.ENSP00000405327	9606.ENSP00000355759	0	0	0	0	0.047	0	0	0.521	0.523
ETV1	SLC45A3	9606.ENSP00000405327	9606.ENSP00000356113	0	0	0	0	0.059	0	0	0.89	0.892
ETV1	PTEN	9606.ENSP00000405327	9606.ENSP00000361021	0	0	0	0	0.054	0	0	0.452	0.46
ETV1	NKX3-1	9606.ENSP00000405327	9606.ENSP00000370253	0	0	0	0	0	0	0	0.499	0.499
ETV1	SPOP	9606.ENSP00000405327	9606.ENSP00000377001	0	0	0	0	0	0	0	0.604	0.604
ETV1	TMPRSS2	9606.ENSP00000405327	9606.ENSP00000381588	0	0	0	0	0	0	0	0.942	0.942
ETV1	MYC	9606.ENSP00000405327	9606.ENSP00000478887	0	0	0	0	0.044	0.052	0	0.393	0.401
ETV1	BRAF	9606.ENSP00000405327	9606.ENSP00000419060	0	0	0	0	0	0.066	0	0.4	0.415
ETV4	NFKB1	9606.ENSP00000321835	9606.ENSP00000226574	0	0	0	0	0.049	0.048	0	0.539	0.546
ETV4	CCND1	9606.ENSP00000321835	9606.ENSP00000227507	0	0	0	0	0.121	0	0	0.367	0.42
ETV4	TP53	9606.ENSP00000321835	9606.ENSP00000269305	0	0	0	0	0.072	0	0	0.418	0.437
ETV4	EGFR	9606.ENSP00000321835	9606.ENSP00000275493	0	0	0	0	0.067	0.054	0	0.402	0.426
ETV4	MYCN	9606.ENSP00000321835	9606.ENSP00000281043	0	0	0	0	0.055	0	0	0.509	0.516
ETV4	ITGA2	9606.ENSP00000321835	9606.ENSP00000296585	0	0	0	0	0.067	0	0	0.408	0.424
ETV4	NKX3-1	9606.ENSP00000321835	9606.ENSP00000370253	0	0	0	0	0	0	0	0.401	0.401
ETV4	ETS2	9606.ENSP00000321835	9606.ENSP00000353344	0	0	0	0.646	0	0	0	0.414	0.414
ETV4	MYC	9606.ENSP00000321835	9606.ENSP00000478887	0	0	0	0	0.084	0.052	0	0.401	0.434
ETV4	CXCR4	9606.ENSP00000321835	9606.ENSP00000386884	0	0	0	0	0	0	0	0.443	0.443
ETV4	SPOP	9606.ENSP00000321835	9606.ENSP00000377001	0	0	0	0	0	0	0	0.542	0.542
ETV4	HIF1A	9606.ENSP00000321835	9606.ENSP00000437955	0	0	0	0	0.05	0.322	0	0.544	0.681
ETV4	SLC45A3	9606.ENSP00000321835	9606.ENSP00000356113	0	0	0	0	0.055	0	0	0.752	0.756
ETV4	TMPRSS2	9606.ENSP00000321835	9606.ENSP00000381588	0	0	0	0	0.042	0	0	0.782	0.782
EZH2	CBX5	9606.ENSP00000320147	9606.ENSP00000209875	0	0	0	0	0.06	0.13	0	0.714	0.746
EZH2	SIRT1	9606.ENSP00000320147	9606.ENSP00000212015	0	0	0	0	0.049	0.646	0.36	0.766	0.942
EZH2	NFKB1	9606.ENSP00000320147	9606.ENSP00000226574	0	0	0	0	0.05	0.106	0	0.67	0.695
EZH2	ZPR1	9606.ENSP00000320147	9606.ENSP00000227322	0	0	0	0	0.049	0	0	0.492	0.496
EZH2	CCND1	9606.ENSP00000320147	9606.ENSP00000227507	0	0	0	0	0.067	0	0	0.613	0.623
EZH2	MLH1	9606.ENSP00000320147	9606.ENSP00000231790	0	0	0	0	0.117	0	0	0.472	0.514
EZH2	FLT3	9606.ENSP00000320147	9606.ENSP00000241453	0	0	0	0	0	0	0	0.631	0.631
EZH2	SNAI1	9606.ENSP00000320147	9606.ENSP00000244050	0	0	0	0	0.059	0.625	0.5	0.992	0.998
EZH2	SIRT2	9606.ENSP00000320147	9606.ENSP00000249396	0	0	0	0	0	0.096	0.36	0.341	0.585
EZH2	KRAS	9606.ENSP00000320147	9606.ENSP00000256078	0	0	0	0	0.049	0.063	0	0.662	0.673
EZH2	PIK3CA	9606.ENSP00000320147	9606.ENSP00000263967	0	0	0	0	0.053	0	0	0.517	0.523
EZH2	EGF	9606.ENSP00000320147	9606.ENSP00000265171	0	0	0	0	0	0.045	0	0.47	0.472
EZH2	DAXX	9606.ENSP00000320147	9606.ENSP00000266000	0	0	0	0	0.061	0.071	0.5	0.384	0.695
EZH2	TP53	9606.ENSP00000320147	9606.ENSP00000269305	0	0	0	0	0.085	0.13	0.5	0.776	0.899
EZH2	EGFR	9606.ENSP00000320147	9606.ENSP00000275493	0	0	0	0	0	0	0	0.741	0.741
EZH2	CDKN2B	9606.ENSP00000320147	9606.ENSP00000276925	0	0	0	0	0	0.106	0	0.586	0.614
EZH2	ATM	9606.ENSP00000320147	9606.ENSP00000278616	0	0	0	0	0	0.083	0	0.571	0.589
EZH2	MYCN	9606.ENSP00000320147	9606.ENSP00000281043	0	0	0	0	0.049	0.629	0	0.876	0.952
EZH2	PLOD2	9606.ENSP00000320147	9606.ENSP00000282903	0	0	0	0	0.081	0	0.65	0.088	0.681
EZH2	RAD21	9606.ENSP00000320147	9606.ENSP00000297338	0	0	0	0	0.154	0.054	0	0.522	0.585
EZH2	MELK	9606.ENSP00000320147	9606.ENSP00000298048	0	0	0	0	0.475	0.295	0	0.348	0.738
EZH2	DDB1	9606.ENSP00000320147	9606.ENSP00000301764	0	0	0	0	0.044	0.374	0	0.315	0.554
EZH2	TERT	9606.ENSP00000320147	9606.ENSP00000309572	0	0	0	0	0.104	0	0	0.523	0.555
EZH2	HNF4A	9606.ENSP00000320147	9606.ENSP00000312987	0	0	0	0	0	0.295	0	0.395	0.555
EZH2	KLK3	9606.ENSP00000320147	9606.ENSP00000314151	0	0	0	0	0	0.292	0	0.424	0.574
EZH2	FANCA	9606.ENSP00000320147	9606.ENSP00000373952	0	0	0	0	0.248	0	0	0.239	0.404
EZH2	TP53BP1	9606.ENSP00000320147	9606.ENSP00000371475	0	0	0	0	0.048	0.097	0	0.369	0.41
EZH2	SIRT6	9606.ENSP00000320147	9606.ENSP00000337332	0	0	0	0	0	0.096	0	0.377	0.413
EZH2	CXCR4	9606.ENSP00000320147	9606.ENSP00000386884	0	0	0	0	0.06	0	0	0.403	0.414
EZH2	NKX3-1	9606.ENSP00000320147	9606.ENSP00000370253	0	0	0	0	0.055	0.068	0	0.397	0.422
EZH2	SPOP	9606.ENSP00000320147	9606.ENSP00000377001	0	0	0	0	0.11	0.052	0	0.37	0.422
EZH2	NDRG1	9606.ENSP00000320147	9606.ENSP00000404854	0	0	0	0	0	0.292	0	0.223	0.426
EZH2	LOC102723407	9606.ENSP00000320147	9606.ENSP00000478289	0	0	0	0	0	0.045	0	0.447	0.449
EZH2	SNCA	9606.ENSP00000320147	9606.ENSP00000500990	0	0	0	0	0.068	0	0	0.447	0.463
EZH2	SRC	9606.ENSP00000320147	9606.ENSP00000362680	0	0	0	0	0	0.077	0	0.448	0.469
EZH2	CD8A	9606.ENSP00000320147	9606.ENSP00000386559	0	0	0	0	0.049	0	0	0.479	0.483
EZH2	CHD1	9606.ENSP00000320147	9606.ENSP00000483667	0	0	0	0	0.079	0.114	0	0.432	0.497
EZH2	UBR5	9606.ENSP00000320147	9606.ENSP00000429084	0	0	0	0	0.069	0	0	0.509	0.523
EZH2	RAD51	9606.ENSP00000320147	9606.ENSP00000493712	0	0	0	0	0.314	0.046	0	0.39	0.566
EZH2	TMPRSS2	9606.ENSP00000320147	9606.ENSP00000381588	0	0	0	0	0	0.292	0	0.423	0.574
EZH2	PARP1	9606.ENSP00000320147	9606.ENSP00000355759	0	0	0	0	0.148	0	0	0.541	0.592
EZH2	HSP90AB1	9606.ENSP00000320147	9606.ENSP00000360609	0	0	0	0	0.056	0.051	0	0.597	0.607
EZH2	BCL2	9606.ENSP00000320147	9606.ENSP00000381185	0	0	0	0	0.057	0	0	0.608	0.614
EZH2	MKI67	9606.ENSP00000320147	9606.ENSP00000357643	0	0	0	0	0.356	0.174	0	0.341	0.619
EZH2	SMAD4	9606.ENSP00000320147	9606.ENSP00000341551	0	0	0	0	0.056	0.292	0	0.479	0.621
EZH2	BRAF	9606.ENSP00000320147	9606.ENSP00000419060	0	0	0	0	0.049	0.077	0	0.604	0.622
EZH2	SUV39H2	9606.ENSP00000320147	9606.ENSP00000346997	0	0	0	0.622	0.122	0	0	0.633	0.664
EZH2	IL6	9606.ENSP00000320147	9606.ENSP00000385675	0	0	0	0	0.074	0.074	0	0.642	0.666
EZH2	CTCFL	9606.ENSP00000320147	9606.ENSP00000415579	0	0	0	0	0.093	0.211	0	0.622	0.706
EZH2	HSP90AA1	9606.ENSP00000320147	9606.ENSP00000335153	0	0	0	0	0.064	0.299	0	0.6	0.714
EZH2	HIF1A	9606.ENSP00000320147	9606.ENSP00000437955	0	0	0	0	0.066	0.047	0	0.706	0.715
EZH2	KLF4	9606.ENSP00000320147	9606.ENSP00000363804	0	0	0	0	0.067	0.095	0	0.69	0.715
EZH2	IDH1	9606.ENSP00000320147	9606.ENSP00000390265	0	0	0	0	0.047	0	0	0.72	0.721
EZH2	CDKN1A	9606.ENSP00000320147	9606.ENSP00000384849	0	0	0	0	0.044	0	0	0.738	0.739
EZH2	PTEN	9606.ENSP00000320147	9606.ENSP00000361021	0	0	0	0	0.091	0.135	0	0.719	0.76
EZH2	NRAS	9606.ENSP00000320147	9606.ENSP00000358548	0	0	0	0	0.124	0.063	0	0.788	0.811
EZH2	CDKN2A	9606.ENSP00000320147	9606.ENSP00000418915	0	0	0	0	0.055	0.106	0	0.796	0.813
EZH2	WT1	9606.ENSP00000320147	9606.ENSP00000368370	0	0	0	0	0.067	0.331	0	0.741	0.824
EZH2	AKT1	9606.ENSP00000320147	9606.ENSP00000451828	0	0	0	0	0.062	0.318	0	0.809	0.867
EZH2	STAT5A	9606.ENSP00000320147	9606.ENSP00000341208	0	0	0	0	0.043	0.048	0	0.896	0.896
EZH2	SMARCA4	9606.ENSP00000320147	9606.ENSP00000343896	0	0	0	0	0.17	0.531	0	0.786	0.909
EZH2	RELA	9606.ENSP00000320147	9606.ENSP00000384273	0	0	0	0	0.054	0.314	0	0.879	0.915
EZH2	CTCF	9606.ENSP00000320147	9606.ENSP00000494538	0	0	0	0	0.085	0.269	0.5	0.778	0.916
EZH2	E2F1	9606.ENSP00000320147	9606.ENSP00000345571	0	0	0	0	0.169	0.304	0.5	0.744	0.916
EZH2	ATRX	9606.ENSP00000320147	9606.ENSP00000362441	0	0	0	0	0.06	0.551	0	0.854	0.933
EZH2	SUV39H1	9606.ENSP00000320147	9606.ENSP00000337976	0	0	0	0.624	0.081	0.292	0.36	0.91	0.957
EZH2	CDK1	9606.ENSP00000320147	9606.ENSP00000378699	0	0	0	0	0.371	0.823	0	0.716	0.965
EZH2	MYC	9606.ENSP00000320147	9606.ENSP00000478887	0	0	0	0	0.097	0.742	0	0.94	0.984
EZH2	COMMD3-BMI1	9606.ENSP00000320147	9606.ENSP00000473391	0	0	0	0	0	0.07	0	0.984	0.985
EZH2	CTNNB1	9606.ENSP00000320147	9606.ENSP00000495360	0	0	0	0	0.064	0.629	0	0.963	0.986
EZH2	DNMT1	9606.ENSP00000320147	9606.ENSP00000352516	0	0	0	0	0.253	0.826	0.5	0.997	0.999
EZH2	BMI1	9606.ENSP00000320147	9606.ENSP00000365851	0	0	0	0	0.042	0.61	0.9	0.984	0.999
FANCA	ERCC1	9606.ENSP00000373952	9606.ENSP00000013807	0	0	0	0	0.068	0	0.5	0.689	0.842
FANCA	MLH1	9606.ENSP00000373952	9606.ENSP00000231790	0	0	0	0	0.049	0	0	0.515	0.519
FANCA	KRAS	9606.ENSP00000373952	9606.ENSP00000256078	0	0	0	0	0	0.124	0	0.549	0.588
FANCA	PIK3CA	9606.ENSP00000373952	9606.ENSP00000263967	0	0	0	0	0	0	0	0.426	0.426
FANCA	DAXX	9606.ENSP00000373952	9606.ENSP00000266000	0	0	0	0	0	0.064	0	0.46	0.473
FANCA	TP53	9606.ENSP00000373952	9606.ENSP00000269305	0	0	0	0	0.062	0	0	0.571	0.58
FANCA	ATM	9606.ENSP00000373952	9606.ENSP00000278616	0	0	0	0	0	0	0	0.737	0.737
FANCA	SLX4	9606.ENSP00000373952	9606.ENSP00000294008	0	0	0	0	0.079	0	0.5	0.87	0.935
FANCA	WRN	9606.ENSP00000373952	9606.ENSP00000298139	0	0	0	0	0.062	0	0	0.827	0.831
FANCA	TERT	9606.ENSP00000373952	9606.ENSP00000309572	0	0	0	0	0.124	0	0	0.354	0.409
FANCA	ERCC4	9606.ENSP00000373952	9606.ENSP00000310520	0	0	0	0	0.042	0.3	0.5	0.768	0.912
FANCA	EZH2	9606.ENSP00000373952	9606.ENSP00000320147	0	0	0	0	0.248	0	0	0.239	0.404
FANCA	MRE11	9606.ENSP00000373952	9606.ENSP00000325863	0	0	0	0	0.049	0	0	0.571	0.574
FANCA	HSP90AA1	9606.ENSP00000373952	9606.ENSP00000335153	0	0	0	0	0.109	0.303	0	0.614	0.739
FANCA	ATR	9606.ENSP00000373952	9606.ENSP00000343741	0	0	0	0	0.068	0.292	0.9	0.376	0.953
FANCA	SMARCA4	9606.ENSP00000373952	9606.ENSP00000343896	0	0	0	0	0.067	0.303	0	0.894	0.925
FANCA	E2F1	9606.ENSP00000373952	9606.ENSP00000345571	0	0	0	0	0.266	0	0	0.222	0.404
FANCA	XRCC6	9606.ENSP00000373952	9606.ENSP00000352257	0	0	0	0	0.112	0	0	0.635	0.662
FANCA	RTEL1	9606.ENSP00000373952	9606.ENSP00000353332	0	0	0	0	0.13	0	0	0.491	0.538
FANCA	PARP1	9606.ENSP00000373952	9606.ENSP00000355759	0	0	0	0	0.083	0	0	0.671	0.686
FANCA	HSP90AB1	9606.ENSP00000373952	9606.ENSP00000360609	0	0	0	0	0.108	0.225	0	0.616	0.711
FANCA	PTEN	9606.ENSP00000373952	9606.ENSP00000361021	0	0	0	0	0.055	0	0	0.417	0.425
FANCA	ATRX	9606.ENSP00000373952	9606.ENSP00000362441	0	0	0	0	0	0	0	0.583	0.583
FANCA	TP53BP1	9606.ENSP00000373952	9606.ENSP00000371475	0	0	0	0	0	0	0	0.48	0.48
FANCA	CDKN2A	9606.ENSP00000373952	9606.ENSP00000418915	0	0	0	0	0.049	0.049	0	0.399	0.409
FANCA	MYC	9606.ENSP00000373952	9606.ENSP00000478887	0	0	0	0	0.117	0	0	0.524	0.561
FANCA	AKT1	9606.ENSP00000373952	9606.ENSP00000451828	0	0	0	0	0.049	0.303	0	0.532	0.662
FANCA	CDK1	9606.ENSP00000373952	9606.ENSP00000378699	0	0	0	0	0.272	0.518	0	0.207	0.697
FANCA	CTNNB1	9606.ENSP00000373952	9606.ENSP00000495360	0	0	0	0	0	0.51	0	0.539	0.764
FANCA	RAD51	9606.ENSP00000373952	9606.ENSP00000493712	0	0	0	0	0.33	0.162	0	0.895	0.936
FBXO7	CTNNB1	9606.ENSP00000266087	9606.ENSP00000495360	0	0	0	0	0.053	0	0	0.474	0.48
FBXO7	SNCA	9606.ENSP00000266087	9606.ENSP00000500990	0	0	0	0	0.391	0	0	0.669	0.789
FLT3	CCND1	9606.ENSP00000241453	9606.ENSP00000227507	0	0	0	0	0.055	0	0	0.419	0.427
FLT3	MLH1	9606.ENSP00000241453	9606.ENSP00000231790	0	0	0	0	0	0	0	0.419	0.418
FLT3	PARP1	9606.ENSP00000241453	9606.ENSP00000355759	0	0	0	0	0	0	0	0.4	0.4
FLT3	SMAD4	9606.ENSP00000241453	9606.ENSP00000341551	0	0	0	0	0	0.046	0	0.42	0.423
FLT3	MME	9606.ENSP00000241453	9606.ENSP00000418525	0	0	0	0	0.056	0	0	0.434	0.442
FLT3	HIF1A	9606.ENSP00000241453	9606.ENSP00000437955	0	0	0	0	0.059	0	0	0.436	0.447
FLT3	LOC102723407	9606.ENSP00000241453	9606.ENSP00000478289	0	0	0	0	0	0.045	0	0.445	0.447
FLT3	HSP90AB1	9606.ENSP00000241453	9606.ENSP00000360609	0	0	0	0	0	0.07	0	0.435	0.452
FLT3	RAD21	9606.ENSP00000241453	9606.ENSP00000297338	0	0	0	0	0	0.078	0	0.489	0.508
FLT3	ATM	9606.ENSP00000241453	9606.ENSP00000278616	0	0	0	0	0.059	0	0	0.507	0.516
FLT3	BMI1	9606.ENSP00000241453	9606.ENSP00000365851	0	0	0	0	0	0	0	0.516	0.516
FLT3	COMMD3-BMI1	9606.ENSP00000241453	9606.ENSP00000473391	0	0	0	0	0	0	0	0.516	0.516
FLT3	CXCR4	9606.ENSP00000241453	9606.ENSP00000386884	0	0	0	0	0.072	0	0	0.511	0.527
FLT3	CTNNB1	9606.ENSP00000241453	9606.ENSP00000495360	0	0	0	0	0.086	0	0	0.506	0.529
FLT3	MYC	9606.ENSP00000241453	9606.ENSP00000478887	0	0	0	0	0	0	0	0.575	0.575
FLT3	IL6	9606.ENSP00000241453	9606.ENSP00000385675	0	0	0	0	0.055	0	0	0.577	0.583
FLT3	EGFR	9606.ENSP00000241453	9606.ENSP00000275493	0	0	0	0.579	0.067	0.139	0	0.531	0.591
FLT3	HSP90AA1	9606.ENSP00000241453	9606.ENSP00000335153	0	0	0	0	0	0.313	0	0.446	0.603
FLT3	PTEN	9606.ENSP00000241453	9606.ENSP00000361021	0	0	0	0	0.056	0.063	0	0.588	0.604
FLT3	BCL2	9606.ENSP00000241453	9606.ENSP00000381185	0	0	0	0	0.067	0	0	0.597	0.607
FLT3	ZBTB46	9606.ENSP00000241453	9606.ENSP00000378536	0	0	0	0	0.042	0.052	0	0.607	0.612
FLT3	EZH2	9606.ENSP00000241453	9606.ENSP00000320147	0	0	0	0	0	0	0	0.631	0.631
FLT3	SRC	9606.ENSP00000241453	9606.ENSP00000362680	0	0	0	0.669	0.05	0.328	0	0.494	0.649
FLT3	CD8A	9606.ENSP00000241453	9606.ENSP00000386559	0	0	0	0	0.105	0	0	0.624	0.649
FLT3	AKT1	9606.ENSP00000241453	9606.ENSP00000451828	0	0	0	0	0.056	0.074	0	0.664	0.68
FLT3	TP53	9606.ENSP00000241453	9606.ENSP00000269305	0	0	0	0	0.059	0	0	0.717	0.722
FLT3	CDKN2A	9606.ENSP00000241453	9606.ENSP00000418915	0	0	0	0	0.106	0	0	0.705	0.725
FLT3	WT1	9606.ENSP00000241453	9606.ENSP00000368370	0	0	0	0	0	0.052	0	0.763	0.766
FLT3	SHC1	9606.ENSP00000241453	9606.ENSP00000401303	0	0	0	0	0.055	0.162	0.65	0.319	0.786
FLT3	IDH1	9606.ENSP00000241453	9606.ENSP00000390265	0	0	0	0	0	0	0	0.814	0.814
FLT3	EGF	9606.ENSP00000241453	9606.ENSP00000265171	0	0	0	0	0	0	0.65	0.616	0.86
FLT3	KRAS	9606.ENSP00000241453	9606.ENSP00000256078	0	0	0	0	0.06	0.092	0.5	0.721	0.865
FLT3	NRAS	9606.ENSP00000241453	9606.ENSP00000358548	0	0	0	0	0.06	0.092	0.5	0.793	0.9
FLT3	PIK3CA	9606.ENSP00000241453	9606.ENSP00000263967	0	0	0	0	0	0.098	0.9	0.572	0.958
FLT3	STAT5A	9606.ENSP00000241453	9606.ENSP00000341208	0	0	0	0	0.052	0.079	0.9	0.705	0.97
FLT3	GRB2	9606.ENSP00000241453	9606.ENSP00000376345	0	0	0	0	0.055	0.354	0.9	0.608	0.972
FTL	CTNNB1	9606.ENSP00000366525	9606.ENSP00000495360	0.044	0	0	0	0.07	0	0	0.455	0.473
GABPA	GABPB1	9606.ENSP00000346886	9606.ENSP00000220429	0	0	0	0	0.07	0.925	0.9	0.999	0.999
GABPA	TERT	9606.ENSP00000346886	9606.ENSP00000309572	0	0	0	0	0	0	0	0.508	0.508
GABPA	MYC	9606.ENSP00000346886	9606.ENSP00000478887	0	0	0	0	0.042	0.138	0	0.582	0.624
GABPA	CTCF	9606.ENSP00000346886	9606.ENSP00000494538	0	0	0	0	0.243	0.045	0	0.723	0.782
GABPB1	SIRT1	9606.ENSP00000220429	9606.ENSP00000212015	0	0	0	0	0.065	0.093	0	0.375	0.423
GABPB1	TERT	9606.ENSP00000220429	9606.ENSP00000309572	0	0	0	0	0	0.046	0	0.405	0.408
GABPB1	GABPA	9606.ENSP00000220429	9606.ENSP00000346886	0	0	0	0	0.07	0.925	0.9	0.999	0.999
GAR1	ZPR1	9606.ENSP00000226796	9606.ENSP00000227322	0	0	0	0	0.147	0	0	0.388	0.455
GAR1	UBR5	9606.ENSP00000226796	9606.ENSP00000429084	0	0	0	0	0.056	0.51	0	0	0.517
GAR1	SMG6	9606.ENSP00000226796	9606.ENSP00000263073	0	0	0	0	0.076	0.091	0.54	0.046	0.582
GAR1	TERF2IP	9606.ENSP00000226796	9606.ENSP00000300086	0	0	0	0	0.049	0	0.5	0.312	0.644
GAR1	TERF2	9606.ENSP00000226796	9606.ENSP00000254942	0	0	0	0	0.054	0	0.5	0.324	0.652
GAR1	TERF1	9606.ENSP00000226796	9606.ENSP00000276603	0	0	0	0	0.063	0	0.5	0.349	0.668
GAR1	RTEL1	9606.ENSP00000226796	9606.ENSP00000353332	0	0	0	0	0	0	0.5	0.378	0.675
GAR1	TINF2	9606.ENSP00000226796	9606.ENSP00000267415	0	0	0	0	0	0	0.5	0.433	0.704
GAR1	RUVBL2	9606.ENSP00000226796	9606.ENSP00000473172	0	0	0	0	0.187	0.091	0.4	0.544	0.771
GAR1	RUVBL1	9606.ENSP00000226796	9606.ENSP00000318297	0.117	0	0	0	0.169	0	0.4	0.555	0.778
GAR1	POT1	9606.ENSP00000226796	9606.ENSP00000350249	0	0	0	0	0.049	0	0.5	0.604	0.795
GAR1	TERT	9606.ENSP00000226796	9606.ENSP00000309572	0	0	0	0	0.058	0	0.9	0.719	0.971
GAR1	WRAP53	9606.ENSP00000226796	9606.ENSP00000324203	0	0	0	0	0.067	0.939	0.9	0.777	0.998
GAR1	NHP2	9606.ENSP00000226796	9606.ENSP00000274606	0	0	0	0	0.888	0.992	0.9	0.987	0.999
GAR1	NOP10	9606.ENSP00000226796	9606.ENSP00000332198	0	0	0	0	0.362	0.997	0.9	0.985	0.999
GAR1	DKC1	9606.ENSP00000226796	9606.ENSP00000358563	0	0	0	0	0.8	0.997	0.9	0.983	0.999
GDI2	HSP90AB1	9606.ENSP00000369538	9606.ENSP00000360609	0	0	0	0	0.285	0.087	0	0.166	0.408
GRB2	MAPK1	9606.ENSP00000376345	9606.ENSP00000215832	0	0	0	0	0.093	0	0.4	0.866	0.92
GRB2	RPS6KB1	9606.ENSP00000376345	9606.ENSP00000225577	0	0	0	0	0.079	0.057	0	0.452	0.482
GRB2	NFKB1	9606.ENSP00000376345	9606.ENSP00000226574	0	0	0	0	0.099	0.076	0	0.564	0.605
GRB2	CCND1	9606.ENSP00000376345	9606.ENSP00000227507	0	0	0	0	0.074	0	0	0.646	0.658
GRB2	FLT3	9606.ENSP00000376345	9606.ENSP00000241453	0	0	0	0	0.055	0.354	0.9	0.608	0.972
GRB2	KRAS	9606.ENSP00000376345	9606.ENSP00000256078	0	0	0	0	0.093	0.45	0.5	0.758	0.931
GRB2	TYRO3	9606.ENSP00000376345	9606.ENSP00000263798	0	0	0	0	0.055	0.216	0	0.257	0.402
GRB2	PIK3CA	9606.ENSP00000376345	9606.ENSP00000263967	0	0	0	0	0	0.676	0.4	0.642	0.924
GRB2	EGF	9606.ENSP00000376345	9606.ENSP00000265171	0	0	0	0	0	0	0.4	0.993	0.995
GRB2	BCL2A1	9606.ENSP00000376345	9606.ENSP00000267953	0	0	0	0	0.069	0	0	0.439	0.455
GRB2	TP53	9606.ENSP00000376345	9606.ENSP00000269305	0	0	0	0	0.049	0.305	0	0.675	0.766
GRB2	EGFR	9606.ENSP00000376345	9606.ENSP00000275493	0	0	0	0	0.042	0.996	0.9	0.996	0.999
GRB2	CDK20	9606.ENSP00000376345	9606.ENSP00000322343	0	0	0	0	0	0	0	0.499	0.499
GRB2	HSP90AA1	9606.ENSP00000376345	9606.ENSP00000335153	0	0	0	0	0.078	0.2	0.5	0.606	0.835
GRB2	STAT5A	9606.ENSP00000376345	9606.ENSP00000341208	0	0	0	0	0.099	0	0.4	0.752	0.854
GRB2	PDPK1	9606.ENSP00000376345	9606.ENSP00000344220	0	0	0	0	0.092	0	0.5	0.397	0.702
GRB2	NRAS	9606.ENSP00000376345	9606.ENSP00000358548	0	0	0	0	0.104	0.209	0.5	0.539	0.815
GRB2	HSP90AB1	9606.ENSP00000376345	9606.ENSP00000360609	0	0	0	0	0.098	0.224	0	0.551	0.658
GRB2	PTEN	9606.ENSP00000376345	9606.ENSP00000361021	0	0	0	0	0.049	0.292	0	0.543	0.665
GRB2	SRC	9606.ENSP00000376345	9606.ENSP00000362680	0	0	0	0.737	0.083	0.558	0.9	0.986	0.999
GRB2	CD8A	9606.ENSP00000376345	9606.ENSP00000386559	0	0	0	0	0.06	0	0	0.396	0.408
GRB2	IL6	9606.ENSP00000376345	9606.ENSP00000385675	0	0	0	0	0.111	0	0	0.405	0.448
GRB2	CTNNB1	9606.ENSP00000376345	9606.ENSP00000495360	0	0	0	0	0.049	0	0	0.502	0.506
GRB2	BRAF	9606.ENSP00000376345	9606.ENSP00000419060	0	0	0	0	0	0.1	0	0.592	0.617
GRB2	BCL2	9606.ENSP00000376345	9606.ENSP00000381185	0	0	0	0	0.055	0	0	0.638	0.643
GRB2	MYC	9606.ENSP00000376345	9606.ENSP00000478887	0	0	0	0	0.09	0.161	0	0.678	0.732
GRB2	AKT1	9606.ENSP00000376345	9606.ENSP00000451828	0	0	0	0	0.049	0.1	0	0.9	0.907
GRB2	SHC1	9606.ENSP00000376345	9606.ENSP00000401303	0	0	0	0	0.099	0.999	0.9	0.999	0.999
HIF1A	SIRT1	9606.ENSP00000437955	9606.ENSP00000212015	0	0	0	0	0.083	0.51	0	0.851	0.927
HIF1A	MAPK1	9606.ENSP00000437955	9606.ENSP00000215832	0	0	0	0	0.049	0.626	0.9	0.648	0.985
HIF1A	RPS6KB1	9606.ENSP00000437955	9606.ENSP00000225577	0	0	0	0	0.106	0	0	0.71	0.73
HIF1A	NFKB1	9606.ENSP00000437955	9606.ENSP00000226574	0	0	0	0	0.088	0	0	0.807	0.816
HIF1A	CCND1	9606.ENSP00000437955	9606.ENSP00000227507	0	0	0	0	0.042	0	0.4	0.802	0.876
HIF1A	FLT3	9606.ENSP00000437955	9606.ENSP00000241453	0	0	0	0	0.059	0	0	0.436	0.447
HIF1A	SNAI1	9606.ENSP00000437955	9606.ENSP00000244050	0	0	0	0	0.056	0.095	0	0.81	0.823
HIF1A	IRF1	9606.ENSP00000437955	9606.ENSP00000245414	0	0	0	0	0.062	0.068	0	0.676	0.692
HIF1A	SIRT2	9606.ENSP00000437955	9606.ENSP00000249396	0	0	0	0	0	0.292	0	0.519	0.645
HIF1A	KRAS	9606.ENSP00000437955	9606.ENSP00000256078	0	0	0	0	0.056	0	0	0.62	0.626
HIF1A	PIK3CA	9606.ENSP00000437955	9606.ENSP00000263967	0	0	0	0	0.083	0	0	0.526	0.547
HIF1A	EGF	9606.ENSP00000437955	9606.ENSP00000265171	0	0	0	0	0	0	0	0.785	0.785
HIF1A	TP53	9606.ENSP00000437955	9606.ENSP00000269305	0	0	0	0	0	0.847	0	0.994	0.999
HIF1A	EGFR	9606.ENSP00000437955	9606.ENSP00000275493	0	0	0	0	0.055	0	0.5	0.873	0.934
HIF1A	CDKN2B	9606.ENSP00000437955	9606.ENSP00000276925	0	0	0	0	0	0.167	0	0.571	0.627
HIF1A	ATM	9606.ENSP00000437955	9606.ENSP00000278616	0	0	0	0	0.049	0.292	0	0.574	0.688
HIF1A	MYCN	9606.ENSP00000437955	9606.ENSP00000281043	0	0	0	0	0	0	0	0.528	0.528
HIF1A	PLOD2	9606.ENSP00000437955	9606.ENSP00000282903	0	0	0	0	0.097	0	0	0.447	0.479
HIF1A	ALB	9606.ENSP00000437955	9606.ENSP00000295897	0	0	0	0	0	0	0	0.642	0.642
HIF1A	TERT	9606.ENSP00000437955	9606.ENSP00000309572	0	0	0	0	0.055	0	0	0.698	0.702
HIF1A	HNF4A	9606.ENSP00000437955	9606.ENSP00000312987	0	0	0	0	0	0.51	0	0.695	0.844
HIF1A	KLK3	9606.ENSP00000437955	9606.ENSP00000314151	0	0	0	0	0	0	0	0.406	0.406
HIF1A	RUVBL1	9606.ENSP00000437955	9606.ENSP00000318297	0	0	0	0	0	0.322	0	0.179	0.419
HIF1A	EZH2	9606.ENSP00000437955	9606.ENSP00000320147	0	0	0	0	0.066	0.047	0	0.706	0.715
HIF1A	ETV4	9606.ENSP00000437955	9606.ENSP00000321835	0	0	0	0	0.05	0.322	0	0.544	0.681
HIF1A	HSP90AA1	9606.ENSP00000437955	9606.ENSP00000335153	0	0	0	0	0.131	0.923	0	0.994	0.999
HIF1A	SIRT6	9606.ENSP00000437955	9606.ENSP00000337332	0	0	0	0	0	0	0.9	0.811	0.98
HIF1A	STAT5A	9606.ENSP00000437955	9606.ENSP00000341208	0	0	0	0	0	0.045	0	0.511	0.513
HIF1A	SMAD4	9606.ENSP00000437955	9606.ENSP00000341551	0	0	0	0	0.06	0	0	0.704	0.71
HIF1A	SMARCA4	9606.ENSP00000437955	9606.ENSP00000343896	0	0	0	0	0	0.226	0	0.648	0.715
HIF1A	E2F1	9606.ENSP00000437955	9606.ENSP00000345571	0	0	0	0	0.042	0	0	0.599	0.6
HIF1A	XRCC6	9606.ENSP00000437955	9606.ENSP00000352257	0	0	0	0	0.094	0.51	0	0.367	0.694
HIF1A	DNMT1	9606.ENSP00000437955	9606.ENSP00000352516	0	0	0	0	0.044	0	0	0.53	0.531
HIF1A	ETS2	9606.ENSP00000437955	9606.ENSP00000353344	0	0	0	0	0.08	0	0	0.393	0.418
HIF1A	PARP1	9606.ENSP00000437955	9606.ENSP00000355759	0	0	0	0	0.057	0.292	0	0.596	0.707
HIF1A	NRAS	9606.ENSP00000437955	9606.ENSP00000358548	0	0	0	0	0.075	0	0	0.397	0.418
HIF1A	HSP90AB1	9606.ENSP00000437955	9606.ENSP00000360609	0	0	0	0	0.112	0.779	0	0.994	0.998
HIF1A	PTEN	9606.ENSP00000437955	9606.ENSP00000361021	0	0	0	0	0.06	0	0	0.827	0.83
HIF1A	SRC	9606.ENSP00000437955	9606.ENSP00000362680	0	0	0	0	0	0.632	0	0.666	0.872
HIF1A	KLF4	9606.ENSP00000437955	9606.ENSP00000363804	0	0	0	0	0.062	0.054	0	0.526	0.542
HIF1A	BMI1	9606.ENSP00000437955	9606.ENSP00000365851	0	0	0	0	0.056	0	0	0.45	0.459
HIF1A	WT1	9606.ENSP00000437955	9606.ENSP00000368370	0	0	0	0	0	0.054	0	0.566	0.571
HIF1A	SPOP	9606.ENSP00000437955	9606.ENSP00000377001	0	0	0	0	0	0.292	0	0.219	0.423
HIF1A	CDK1	9606.ENSP00000437955	9606.ENSP00000378699	0	0	0	0	0.1	0.312	0	0.692	0.793
HIF1A	BCL2	9606.ENSP00000437955	9606.ENSP00000381185	0	0	0	0	0	0.51	0	0.895	0.946
HIF1A	RELA	9606.ENSP00000437955	9606.ENSP00000384273	0	0	0	0	0.079	0.292	0	0.985	0.989
HIF1A	CDKN1A	9606.ENSP00000437955	9606.ENSP00000384849	0	0	0	0	0.118	0	0	0.575	0.609
HIF1A	IL6	9606.ENSP00000437955	9606.ENSP00000385675	0	0	0	0	0.139	0	0	0.777	0.8
HIF1A	CD8A	9606.ENSP00000437955	9606.ENSP00000386559	0	0	0	0	0	0	0	0.644	0.644
HIF1A	CXCR4	9606.ENSP00000437955	9606.ENSP00000386884	0	0	0	0	0.076	0.226	0	0.891	0.915
HIF1A	IDH1	9606.ENSP00000437955	9606.ENSP00000390265	0	0	0	0	0.109	0	0	0.664	0.688
HIF1A	SHC1	9606.ENSP00000437955	9606.ENSP00000401303	0	0	0	0	0.055	0.292	0	0.354	0.53
HIF1A	NDRG1	9606.ENSP00000437955	9606.ENSP00000404854	0	0	0	0	0.096	0	0	0.619	0.641
HIF1A	CDKN2A	9606.ENSP00000437955	9606.ENSP00000418915	0	0	0	0	0	0.426	0	0.927	0.956
HIF1A	BRAF	9606.ENSP00000437955	9606.ENSP00000419060	0	0	0	0	0.047	0.071	0	0.575	0.591
HIF1A	COMMD3-BMI1	9606.ENSP00000437955	9606.ENSP00000473391	0	0	0	0	0	0	0	0.449	0.449
HIF1A	RUVBL2	9606.ENSP00000437955	9606.ENSP00000473172	0	0	0	0	0	0.541	0	0.531	0.775
HIF1A	AKT1	9606.ENSP00000437955	9606.ENSP00000451828	0	0	0	0	0	0.229	0	0.916	0.932
HIF1A	MYC	9606.ENSP00000437955	9606.ENSP00000478887	0	0	0	0	0.091	0.435	0.4	0.982	0.993
HIF1A	CTNNB1	9606.ENSP00000437955	9606.ENSP00000495360	0	0	0	0	0.26	0.785	0	0.989	0.998
HNF4A	SIRT1	9606.ENSP00000312987	9606.ENSP00000212015	0	0	0	0	0	0.446	0	0.466	0.691
HNF4A	MAPK1	9606.ENSP00000312987	9606.ENSP00000215832	0	0	0	0	0	0.331	0	0.248	0.476
HNF4A	NFKB1	9606.ENSP00000312987	9606.ENSP00000226574	0	0	0	0	0	0.045	0	0.634	0.635
HNF4A	CCND1	9606.ENSP00000312987	9606.ENSP00000227507	0	0	0	0	0	0	0	0.773	0.773
HNF4A	SNAI1	9606.ENSP00000312987	9606.ENSP00000244050	0	0	0	0	0	0	0	0.764	0.764
HNF4A	KRAS	9606.ENSP00000312987	9606.ENSP00000256078	0	0	0	0	0	0	0	0.448	0.448
HNF4A	EGF	9606.ENSP00000312987	9606.ENSP00000265171	0	0	0	0	0	0	0	0.579	0.579
HNF4A	TP53	9606.ENSP00000312987	9606.ENSP00000269305	0	0	0	0	0	0.667	0	0.62	0.868
HNF4A	EGFR	9606.ENSP00000312987	9606.ENSP00000275493	0	0	0	0	0.057	0	0	0.521	0.53
HNF4A	MYCN	9606.ENSP00000312987	9606.ENSP00000281043	0	0	0	0	0	0.045	0	0.623	0.624
HNF4A	ALB	9606.ENSP00000312987	9606.ENSP00000295897	0	0	0	0	0.105	0	0	0.649	0.673
HNF4A	TERT	9606.ENSP00000312987	9606.ENSP00000309572	0	0	0	0	0.043	0	0	0.611	0.611
HNF4A	STAT5A	9606.ENSP00000312987	9606.ENSP00000341208	0	0	0	0	0	0	0	0.411	0.411
HNF4A	CDKN2A	9606.ENSP00000312987	9606.ENSP00000418915	0	0	0	0	0	0.045	0	0.419	0.421
HNF4A	E2F1	9606.ENSP00000312987	9606.ENSP00000345571	0	0	0	0	0.042	0.051	0	0.43	0.437
HNF4A	HSP90AA1	9606.ENSP00000312987	9606.ENSP00000335153	0	0	0	0	0	0	0	0.447	0.447
HNF4A	NR2F2	9606.ENSP00000312987	9606.ENSP00000377721	0	0	0	0.823	0	0.091	0	0.421	0.451
HNF4A	HSP90AB1	9606.ENSP00000312987	9606.ENSP00000360609	0	0	0	0	0	0	0	0.457	0.457
HNF4A	IL6	9606.ENSP00000312987	9606.ENSP00000385675	0	0	0	0	0	0	0	0.471	0.471
HNF4A	BCL2	9606.ENSP00000312987	9606.ENSP00000381185	0	0	0	0	0.055	0	0	0.472	0.479
HNF4A	KLF4	9606.ENSP00000312987	9606.ENSP00000363804	0	0	0	0	0	0.045	0	0.477	0.479
HNF4A	PTEN	9606.ENSP00000312987	9606.ENSP00000361021	0	0	0	0	0	0.05	0	0.48	0.484
HNF4A	RUVBL1	9606.ENSP00000312987	9606.ENSP00000318297	0	0	0	0	0	0	0	0.517	0.517
HNF4A	DNMT1	9606.ENSP00000312987	9606.ENSP00000352516	0	0	0	0	0	0	0	0.53	0.53
HNF4A	BMI1	9606.ENSP00000312987	9606.ENSP00000365851	0	0	0	0	0	0.292	0	0.373	0.537
HNF4A	SIRT6	9606.ENSP00000312987	9606.ENSP00000337332	0	0	0	0	0	0.091	0	0.523	0.548
HNF4A	EZH2	9606.ENSP00000312987	9606.ENSP00000320147	0	0	0	0	0	0.295	0	0.395	0.555
HNF4A	SMARCA4	9606.ENSP00000312987	9606.ENSP00000343896	0	0	0	0	0	0.072	0	0.591	0.604
HNF4A	CTCF	9606.ENSP00000312987	9606.ENSP00000494538	0	0	0	0	0	0.045	0	0.603	0.604
HNF4A	AKT1	9606.ENSP00000312987	9606.ENSP00000451828	0	0	0	0	0	0.045	0	0.661	0.662
HNF4A	SRC	9606.ENSP00000312987	9606.ENSP00000362680	0	0	0	0	0.07	0.045	0	0.741	0.75
HNF4A	HIF1A	9606.ENSP00000312987	9606.ENSP00000437955	0	0	0	0	0	0.51	0	0.695	0.844
HNF4A	MYC	9606.ENSP00000312987	9606.ENSP00000478887	0	0	0	0	0	0.292	0	0.894	0.921
HNF4A	SMAD4	9606.ENSP00000312987	9606.ENSP00000341551	0	0	0	0	0	0.311	0	0.987	0.99
HNF4A	CTNNB1	9606.ENSP00000312987	9606.ENSP00000495360	0	0	0	0	0	0.601	0	0.999	0.999
HNRNPA1	CBX5	9606.ENSP00000341826	9606.ENSP00000209875	0	0	0	0	0.075	0.111	0	0.469	0.525
HNRNPA1	MAPK1	9606.ENSP00000341826	9606.ENSP00000215832	0	0	0	0	0.047	0.089	0	0.451	0.481
HNRNPA1	ZPR1	9606.ENSP00000341826	9606.ENSP00000227322	0	0	0	0	0.106	0	0	0.381	0.423
HNRNPA1	KRAS	9606.ENSP00000341826	9606.ENSP00000256078	0	0	0	0	0.06	0.094	0	0.548	0.582
HNRNPA1	TP53	9606.ENSP00000341826	9606.ENSP00000269305	0	0	0	0	0.073	0.211	0	0.441	0.556
HNRNPA1	NHP2	9606.ENSP00000341826	9606.ENSP00000274606	0	0	0	0	0.177	0.14	0	0.243	0.417
HNRNPA1	ALB	9606.ENSP00000341826	9606.ENSP00000295897	0	0	0	0	0.05	0.13	0	0.517	0.566
HNRNPA1	WRN	9606.ENSP00000341826	9606.ENSP00000298139	0	0	0	0	0.06	0.045	0	0.507	0.518
HNRNPA1	TERT	9606.ENSP00000341826	9606.ENSP00000309572	0	0	0	0	0.067	0.299	0	0.301	0.503
HNRNPA1	RUVBL1	9606.ENSP00000341826	9606.ENSP00000318297	0	0	0	0	0.439	0.065	0	0.206	0.547
HNRNPA1	HSP90AA1	9606.ENSP00000341826	9606.ENSP00000335153	0	0	0	0	0.361	0.246	0	0.323	0.645
HNRNPA1	POT1	9606.ENSP00000341826	9606.ENSP00000350249	0	0	0	0	0.045	0	0	0.405	0.407
HNRNPA1	AKT1	9606.ENSP00000341826	9606.ENSP00000451828	0	0	0	0	0.07	0.071	0	0.37	0.409
HNRNPA1	RUVBL2	9606.ENSP00000341826	9606.ENSP00000473172	0	0	0	0	0.355	0.068	0	0.135	0.434
HNRNPA1	PARP1	9606.ENSP00000341826	9606.ENSP00000355759	0	0	0	0	0.119	0.103	0	0.347	0.439
HNRNPA1	DKC1	9606.ENSP00000341826	9606.ENSP00000358563	0	0	0	0	0.182	0.173	0	0.238	0.44
HNRNPA1	SRC	9606.ENSP00000341826	9606.ENSP00000362680	0	0	0	0	0.068	0.226	0	0.322	0.469
HNRNPA1	TP53BP1	9606.ENSP00000341826	9606.ENSP00000371475	0	0	0	0	0.054	0.421	0	0.196	0.521
HNRNPA1	HSP90AB1	9606.ENSP00000341826	9606.ENSP00000360609	0	0	0	0	0.367	0.257	0	0.316	0.651
HNRNPA1	XRCC6	9606.ENSP00000341826	9606.ENSP00000352257	0	0	0	0	0.436	0.211	0	0.464	0.741
HNRNPA1	MYC	9606.ENSP00000341826	9606.ENSP00000478887	0	0	0	0	0.098	0.18	0	0.783	0.825
HNRNPA1	CTNNB1	9606.ENSP00000341826	9606.ENSP00000495360	0	0	0	0	0.088	0.593	0	0.578	0.829
HSP90AA1	CFTR	9606.ENSP00000335153	9606.ENSP00000003084	0	0	0	0	0	0.653	0.5	0.929	0.986
HSP90AA1	SIRT1	9606.ENSP00000335153	9606.ENSP00000212015	0	0	0	0	0.047	0.394	0	0.686	0.803
HSP90AA1	MAPK1	9606.ENSP00000335153	9606.ENSP00000215832	0	0	0	0	0.057	0.113	0.4	0.897	0.941
HSP90AA1	RPS6KB1	9606.ENSP00000335153	9606.ENSP00000225577	0	0	0	0	0.104	0.196	0	0.792	0.837
HSP90AA1	NFKB1	9606.ENSP00000335153	9606.ENSP00000226574	0	0	0	0	0.12	0.088	0	0.58	0.634
HSP90AA1	CCND1	9606.ENSP00000335153	9606.ENSP00000227507	0	0	0	0	0.048	0.185	0	0.786	0.819
HSP90AA1	FLT3	9606.ENSP00000335153	9606.ENSP00000241453	0	0	0	0	0	0.313	0	0.446	0.603
HSP90AA1	IRF1	9606.ENSP00000335153	9606.ENSP00000245414	0	0	0	0	0	0.298	0	0.538	0.662
HSP90AA1	SIRT2	9606.ENSP00000335153	9606.ENSP00000249396	0	0	0	0	0	0	0	0.613	0.613
HSP90AA1	KRAS	9606.ENSP00000335153	9606.ENSP00000256078	0.042	0	0	0	0.056	0.207	0.5	0.57	0.818
HSP90AA1	PIK3CA	9606.ENSP00000335153	9606.ENSP00000263967	0	0	0	0	0.049	0	0.5	0.686	0.837
HSP90AA1	EGF	9606.ENSP00000335153	9606.ENSP00000265171	0	0	0	0	0	0	0.5	0.541	0.76
HSP90AA1	BCL2A1	9606.ENSP00000335153	9606.ENSP00000267953	0	0	0	0	0.06	0	0	0.931	0.933
HSP90AA1	TP53	9606.ENSP00000335153	9606.ENSP00000269305	0	0	0	0	0	0.903	0	0.995	0.999
HSP90AA1	NHP2	9606.ENSP00000335153	9606.ENSP00000274606	0	0	0	0	0.137	0.071	0	0.333	0.419
HSP90AA1	EGFR	9606.ENSP00000335153	9606.ENSP00000275493	0	0	0	0	0.049	0.854	0.5	0.993	0.999
HSP90AA1	TERF1	9606.ENSP00000335153	9606.ENSP00000276603	0	0	0	0	0.049	0.164	0	0.708	0.748
HSP90AA1	ATM	9606.ENSP00000335153	9606.ENSP00000278616	0	0	0	0	0.042	0	0	0.785	0.785
HSP90AA1	MYCN	9606.ENSP00000335153	9606.ENSP00000281043	0	0	0	0	0	0.161	0	0.354	0.435
HSP90AA1	ALB	9606.ENSP00000335153	9606.ENSP00000295897	0	0	0	0	0.05	0	0	0.581	0.584
HSP90AA1	TPP1	9606.ENSP00000335153	9606.ENSP00000299427	0	0	0	0	0.042	0.066	0	0.41	0.426
HSP90AA1	TERT	9606.ENSP00000335153	9606.ENSP00000309572	0	0	0	0	0	0.835	0	0.988	0.998
HSP90AA1	HNF4A	9606.ENSP00000335153	9606.ENSP00000312987	0	0	0	0	0	0	0	0.447	0.447
HSP90AA1	RUVBL1	9606.ENSP00000335153	9606.ENSP00000318297	0	0	0	0	0.268	0.1	0	0.914	0.938
HSP90AA1	EZH2	9606.ENSP00000335153	9606.ENSP00000320147	0	0	0	0	0.064	0.299	0	0.6	0.714
HSP90AA1	STAT5A	9606.ENSP00000335153	9606.ENSP00000341208	0	0	0	0	0.051	0	0	0.419	0.425
HSP90AA1	SMAD4	9606.ENSP00000335153	9606.ENSP00000341551	0	0	0	0	0.091	0.07	0	0.384	0.434
HSP90AA1	BMI1	9606.ENSP00000335153	9606.ENSP00000365851	0	0	0	0	0.075	0.292	0	0.239	0.458
HSP90AA1	RAD51	9606.ENSP00000335153	9606.ENSP00000493712	0.042	0	0	0	0.056	0.182	0	0.402	0.499
HSP90AA1	CD8A	9606.ENSP00000335153	9606.ENSP00000386559	0	0	0	0	0	0	0	0.506	0.506
HSP90AA1	RELA	9606.ENSP00000335153	9606.ENSP00000384273	0	0	0	0	0.058	0.187	0	0.429	0.525
HSP90AA1	XRCC6	9606.ENSP00000335153	9606.ENSP00000352257	0	0	0	0	0.151	0	0	0.472	0.533
HSP90AA1	CDKN2A	9606.ENSP00000335153	9606.ENSP00000418915	0	0	0	0	0.042	0.133	0	0.492	0.541
HSP90AA1	ATR	9606.ENSP00000335153	9606.ENSP00000343741	0	0	0	0	0.056	0.381	0	0.347	0.585
HSP90AA1	SMARCA4	9606.ENSP00000335153	9606.ENSP00000343896	0	0	0	0	0.067	0	0	0.58	0.591
HSP90AA1	E2F1	9606.ENSP00000335153	9606.ENSP00000345571	0	0	0	0	0.053	0.063	0	0.604	0.617
HSP90AA1	DNMT1	9606.ENSP00000335153	9606.ENSP00000352516	0	0	0	0	0.077	0	0	0.63	0.644
HSP90AA1	HNRNPA1	9606.ENSP00000335153	9606.ENSP00000341826	0	0	0	0	0.361	0.246	0	0.323	0.645
HSP90AA1	CTNNB1	9606.ENSP00000335153	9606.ENSP00000495360	0	0	0	0	0.079	0.201	0	0.584	0.668
HSP90AA1	PARP1	9606.ENSP00000335153	9606.ENSP00000355759	0	0	0	0	0.146	0	0	0.631	0.672
HSP90AA1	SHC1	9606.ENSP00000335153	9606.ENSP00000401303	0	0	0	0	0.047	0.164	0.5	0.293	0.68
HSP90AA1	NDRG1	9606.ENSP00000335153	9606.ENSP00000404854	0	0	0	0	0.062	0.51	0	0.459	0.729
HSP90AA1	IL6	9606.ENSP00000335153	9606.ENSP00000385675	0	0	0	0	0.074	0	0	0.729	0.738
HSP90AA1	FANCA	9606.ENSP00000335153	9606.ENSP00000373952	0	0	0	0	0.109	0.303	0	0.614	0.739
HSP90AA1	SNCA	9606.ENSP00000335153	9606.ENSP00000500990	0	0	0	0	0	0.475	0	0.53	0.743
HSP90AA1	CXCR4	9606.ENSP00000335153	9606.ENSP00000386884	0	0	0	0	0	0	0	0.746	0.746
HSP90AA1	PTEN	9606.ENSP00000335153	9606.ENSP00000361021	0	0	0	0	0.042	0.233	0	0.753	0.803
HSP90AA1	NRAS	9606.ENSP00000335153	9606.ENSP00000358548	0.042	0	0	0	0.073	0.126	0.5	0.602	0.817
HSP90AA1	GRB2	9606.ENSP00000335153	9606.ENSP00000376345	0	0	0	0	0.078	0.2	0.5	0.606	0.835
HSP90AA1	PDPK1	9606.ENSP00000335153	9606.ENSP00000344220	0	0	0	0	0.082	0	0.5	0.69	0.845
HSP90AA1	DKC1	9606.ENSP00000335153	9606.ENSP00000358563	0	0	0	0	0.072	0.064	0	0.839	0.848
HSP90AA1	RUVBL2	9606.ENSP00000335153	9606.ENSP00000473172	0	0	0	0	0.175	0.354	0	0.803	0.886
HSP90AA1	CDKN1A	9606.ENSP00000335153	9606.ENSP00000384849	0	0	0	0	0.078	0.292	0.5	0.756	0.909
HSP90AA1	CDK1	9606.ENSP00000335153	9606.ENSP00000378699	0	0	0	0	0.112	0.358	0	0.855	0.91
HSP90AA1	BCL2	9606.ENSP00000335153	9606.ENSP00000381185	0	0	0	0	0.06	0.51	0	0.859	0.929
HSP90AA1	MYC	9606.ENSP00000335153	9606.ENSP00000478887	0	0	0	0	0.062	0.606	0	0.939	0.975
HSP90AA1	BRAF	9606.ENSP00000335153	9606.ENSP00000419060	0	0	0	0	0	0.784	0	0.933	0.984
HSP90AA1	HSP90AB1	9606.ENSP00000335153	9606.ENSP00000360609	0	0	0.048	0.984	0.783	0.896	0.9	0.048	0.997
HSP90AA1	SRC	9606.ENSP00000335153	9606.ENSP00000362680	0	0	0	0	0.042	0.799	0.8	0.994	0.999
HSP90AA1	HIF1A	9606.ENSP00000335153	9606.ENSP00000437955	0	0	0	0	0.131	0.923	0	0.994	0.999
HSP90AA1	AKT1	9606.ENSP00000335153	9606.ENSP00000451828	0	0	0	0	0.049	0.883	0.9	0.996	0.999
HSP90AB1	CFTR	9606.ENSP00000360609	9606.ENSP00000003084	0	0	0	0	0	0.13	0.5	0.925	0.964
HSP90AB1	SIRT1	9606.ENSP00000360609	9606.ENSP00000212015	0	0	0	0	0.044	0	0	0.687	0.688
HSP90AB1	MAPK1	9606.ENSP00000360609	9606.ENSP00000215832	0	0	0	0	0.057	0.113	0.4	0.672	0.813
HSP90AB1	RPS6KB1	9606.ENSP00000360609	9606.ENSP00000225577	0	0	0	0	0.108	0.197	0	0.692	0.76
HSP90AB1	NFKB1	9606.ENSP00000360609	9606.ENSP00000226574	0	0	0	0	0.117	0.637	0	0.554	0.845
HSP90AB1	CCND1	9606.ENSP00000360609	9606.ENSP00000227507	0	0	0	0	0.05	0.067	0	0.701	0.711
HSP90AB1	FLT3	9606.ENSP00000360609	9606.ENSP00000241453	0	0	0	0	0	0.07	0	0.435	0.452
HSP90AB1	IRF1	9606.ENSP00000360609	9606.ENSP00000245414	0	0	0	0	0	0.05	0	0.535	0.54
HSP90AB1	SIRT2	9606.ENSP00000360609	9606.ENSP00000249396	0	0	0	0	0	0	0	0.613	0.613
HSP90AB1	KRAS	9606.ENSP00000360609	9606.ENSP00000256078	0.042	0	0	0	0.055	0.207	0	0.551	0.635
HSP90AB1	PIK3CA	9606.ENSP00000360609	9606.ENSP00000263967	0	0	0	0	0.043	0	0	0.638	0.639
HSP90AB1	EGF	9606.ENSP00000360609	9606.ENSP00000265171	0	0	0	0	0	0	0	0.521	0.521
HSP90AB1	BCL2A1	9606.ENSP00000360609	9606.ENSP00000267953	0	0	0	0	0.06	0	0	0.91	0.912
HSP90AB1	TP53	9606.ENSP00000360609	9606.ENSP00000269305	0	0	0	0	0.057	0.248	0	0.994	0.995
HSP90AB1	NHP2	9606.ENSP00000360609	9606.ENSP00000274606	0	0	0	0	0.178	0.071	0	0.334	0.448
HSP90AB1	EGFR	9606.ENSP00000360609	9606.ENSP00000275493	0	0	0	0	0.054	0.837	0	0.993	0.998
HSP90AB1	TERF1	9606.ENSP00000360609	9606.ENSP00000276603	0	0	0	0	0.043	0.237	0	0.707	0.768
HSP90AB1	ATM	9606.ENSP00000360609	9606.ENSP00000278616	0	0	0	0	0.042	0	0	0.685	0.685
HSP90AB1	MYCN	9606.ENSP00000360609	9606.ENSP00000281043	0	0	0	0	0	0.161	0	0.345	0.427
HSP90AB1	ALB	9606.ENSP00000360609	9606.ENSP00000295897	0	0	0	0	0.049	0	0	0.58	0.583
HSP90AB1	ITGA2	9606.ENSP00000360609	9606.ENSP00000296585	0	0	0	0	0.047	0	0	0.448	0.451
HSP90AB1	TPP1	9606.ENSP00000360609	9606.ENSP00000299427	0	0	0	0	0.066	0.066	0	0.404	0.434
HSP90AB1	TERT	9606.ENSP00000360609	9606.ENSP00000309572	0	0	0	0	0	0.126	0	0.986	0.987
HSP90AB1	HNF4A	9606.ENSP00000360609	9606.ENSP00000312987	0	0	0	0	0	0	0	0.457	0.457
HSP90AB1	RUVBL1	9606.ENSP00000360609	9606.ENSP00000318297	0	0	0	0	0.275	0.1	0.54	0.914	0.97
HSP90AB1	EZH2	9606.ENSP00000360609	9606.ENSP00000320147	0	0	0	0	0.056	0.051	0	0.597	0.607
HSP90AB1	WRAP53	9606.ENSP00000360609	9606.ENSP00000324203	0	0	0	0	0	0	0	0.463	0.463
HSP90AB1	HSP90AA1	9606.ENSP00000360609	9606.ENSP00000335153	0	0	0.048	0.984	0.783	0.896	0.9	0.048	0.997
HSP90AB1	STAT5A	9606.ENSP00000360609	9606.ENSP00000341208	0	0	0	0	0.053	0	0	0.418	0.425
HSP90AB1	SMAD4	9606.ENSP00000360609	9606.ENSP00000341551	0	0	0	0	0.093	0.07	0	0.38	0.431
HSP90AB1	HNRNPA1	9606.ENSP00000360609	9606.ENSP00000341826	0	0	0	0	0.367	0.257	0	0.316	0.651
HSP90AB1	PDPK1	9606.ENSP00000360609	9606.ENSP00000344220	0	0	0	0	0.075	0	0	0.679	0.69
HSP90AB1	E2F1	9606.ENSP00000360609	9606.ENSP00000345571	0	0	0	0	0.066	0.063	0	0.394	0.423
HSP90AB1	XRCC6	9606.ENSP00000360609	9606.ENSP00000352257	0	0	0	0	0.226	0	0	0.472	0.574
HSP90AB1	DNMT1	9606.ENSP00000360609	9606.ENSP00000352516	0	0	0	0	0.082	0	0	0.63	0.646
HSP90AB1	PARP1	9606.ENSP00000360609	9606.ENSP00000355759	0	0	0	0	0.15	0	0	0.622	0.665
HSP90AB1	NRAS	9606.ENSP00000360609	9606.ENSP00000358548	0.042	0	0	0	0.062	0.126	0	0.559	0.608
HSP90AB1	DKC1	9606.ENSP00000360609	9606.ENSP00000358563	0	0	0	0	0.125	0.064	0	0.839	0.857
HSP90AB1	GDI2	9606.ENSP00000360609	9606.ENSP00000369538	0	0	0	0	0.285	0.087	0	0.166	0.408
HSP90AB1	BMI1	9606.ENSP00000360609	9606.ENSP00000365851	0	0	0	0	0.044	0.292	0	0.231	0.434
HSP90AB1	CTCF	9606.ENSP00000360609	9606.ENSP00000494538	0	0	0	0	0.087	0.315	0	0.176	0.44
HSP90AB1	NDRG1	9606.ENSP00000360609	9606.ENSP00000404854	0	0	0	0	0.064	0	0	0.447	0.461
HSP90AB1	RAD51	9606.ENSP00000360609	9606.ENSP00000493712	0.042	0	0	0	0.058	0.151	0	0.4	0.479
HSP90AB1	CD8A	9606.ENSP00000360609	9606.ENSP00000386559	0	0	0	0	0	0	0	0.506	0.506
HSP90AB1	RELA	9606.ENSP00000360609	9606.ENSP00000384273	0	0	0	0	0.074	0.185	0	0.409	0.515
HSP90AB1	SNCA	9606.ENSP00000360609	9606.ENSP00000500990	0	0	0	0	0	0.052	0	0.521	0.526
HSP90AB1	CDKN2A	9606.ENSP00000360609	9606.ENSP00000418915	0	0	0	0	0.042	0.133	0	0.49	0.539
HSP90AB1	CXCR4	9606.ENSP00000360609	9606.ENSP00000386884	0	0	0	0	0.042	0	0	0.6	0.6
HSP90AB1	GRB2	9606.ENSP00000360609	9606.ENSP00000376345	0	0	0	0	0.098	0.224	0	0.551	0.658
HSP90AB1	PTEN	9606.ENSP00000360609	9606.ENSP00000361021	0	0	0	0	0	0.191	0	0.603	0.665
HSP90AB1	FANCA	9606.ENSP00000360609	9606.ENSP00000373952	0	0	0	0	0.108	0.225	0	0.616	0.711
HSP90AB1	IL6	9606.ENSP00000360609	9606.ENSP00000385675	0	0	0	0	0.083	0	0	0.723	0.735
HSP90AB1	CTNNB1	9606.ENSP00000360609	9606.ENSP00000495360	0	0	0	0	0.079	0.422	0	0.584	0.759
HSP90AB1	BCL2	9606.ENSP00000360609	9606.ENSP00000381185	0	0	0	0	0.06	0	0	0.77	0.775
HSP90AB1	CDK1	9606.ENSP00000360609	9606.ENSP00000378699	0	0	0	0	0.095	0.131	0	0.777	0.809
HSP90AB1	CDKN1A	9606.ENSP00000360609	9606.ENSP00000384849	0	0	0	0	0.092	0	0.5	0.658	0.831
HSP90AB1	MYC	9606.ENSP00000360609	9606.ENSP00000478887	0	0	0	0	0.123	0.174	0	0.861	0.89
HSP90AB1	RUVBL2	9606.ENSP00000360609	9606.ENSP00000473172	0	0	0	0	0.199	0.242	0.54	0.803	0.937
HSP90AB1	SRC	9606.ENSP00000360609	9606.ENSP00000362680	0	0	0	0	0.042	0.301	0	0.993	0.995
HSP90AB1	HIF1A	9606.ENSP00000360609	9606.ENSP00000437955	0	0	0	0	0.112	0.779	0	0.994	0.998
HSP90AB1	BRAF	9606.ENSP00000360609	9606.ENSP00000419060	0	0	0	0	0	0.979	0	0.931	0.998
HSP90AB1	AKT1	9606.ENSP00000360609	9606.ENSP00000451828	0	0	0	0	0.049	0.626	0.9	0.996	0.999
IDH1	SIRT1	9606.ENSP00000390265	9606.ENSP00000212015	0	0	0	0	0.042	0.06	0	0.409	0.421
IDH1	NFKB1	9606.ENSP00000390265	9606.ENSP00000226574	0	0	0	0	0.044	0.073	0.105	0.348	0.413
IDH1	CCND1	9606.ENSP00000390265	9606.ENSP00000227507	0	0	0	0	0.062	0	0	0.419	0.431
IDH1	MLH1	9606.ENSP00000390265	9606.ENSP00000231790	0	0	0	0	0.049	0	0	0.507	0.511
IDH1	FLT3	9606.ENSP00000390265	9606.ENSP00000241453	0	0	0	0	0	0	0	0.814	0.814
IDH1	SIRT2	9606.ENSP00000390265	9606.ENSP00000249396	0	0	0	0	0.042	0.06	0	0.546	0.555
IDH1	KRAS	9606.ENSP00000390265	9606.ENSP00000256078	0	0	0	0	0.042	0	0	0.762	0.762
IDH1	PIK3CA	9606.ENSP00000390265	9606.ENSP00000263967	0	0	0	0	0	0	0	0.713	0.713
IDH1	EGF	9606.ENSP00000390265	9606.ENSP00000265171	0	0	0	0	0	0	0	0.446	0.446
IDH1	DAXX	9606.ENSP00000390265	9606.ENSP00000266000	0	0	0	0	0.042	0	0	0.424	0.425
IDH1	TP53	9606.ENSP00000390265	9606.ENSP00000269305	0	0	0	0	0	0.139	0	0.828	0.845
IDH1	EGFR	9606.ENSP00000390265	9606.ENSP00000275493	0	0	0	0	0.042	0	0	0.795	0.795
IDH1	CDKN2B	9606.ENSP00000390265	9606.ENSP00000276925	0	0	0	0	0	0.073	0.105	0.48	0.53
IDH1	ATM	9606.ENSP00000390265	9606.ENSP00000278616	0	0	0	0	0.042	0	0	0.577	0.578
IDH1	MYCN	9606.ENSP00000390265	9606.ENSP00000281043	0	0	0	0	0.079	0	0	0.467	0.488
IDH1	ALB	9606.ENSP00000390265	9606.ENSP00000295897	0	0	0	0	0.056	0	0	0.411	0.42
IDH1	RAD21	9606.ENSP00000390265	9606.ENSP00000297338	0	0	0	0	0.05	0	0	0.447	0.452
IDH1	TERT	9606.ENSP00000390265	9606.ENSP00000309572	0	0	0	0	0	0	0	0.781	0.781
IDH1	EZH2	9606.ENSP00000390265	9606.ENSP00000320147	0	0	0	0	0.047	0	0	0.72	0.721
IDH1	SUV39H1	9606.ENSP00000390265	9606.ENSP00000337976	0	0	0	0	0	0	0	0.407	0.407
IDH1	SMAD4	9606.ENSP00000390265	9606.ENSP00000341551	0	0	0	0	0.047	0	0	0.559	0.562
IDH1	DNMT1	9606.ENSP00000390265	9606.ENSP00000352516	0	0	0	0	0.042	0	0	0.514	0.514
IDH1	PARP1	9606.ENSP00000390265	9606.ENSP00000355759	0	0	0	0	0.058	0	0	0.445	0.454
IDH1	NRAS	9606.ENSP00000390265	9606.ENSP00000358548	0	0	0	0	0.06	0	0	0.773	0.777
IDH1	PTEN	9606.ENSP00000390265	9606.ENSP00000361021	0	0	0	0	0.063	0.051	0	0.835	0.841
IDH1	ATRX	9606.ENSP00000390265	9606.ENSP00000362441	0	0	0	0	0.042	0.058	0	0.886	0.888
IDH1	SRC	9606.ENSP00000390265	9606.ENSP00000362680	0	0	0	0	0	0	0	0.46	0.46
IDH1	WT1	9606.ENSP00000390265	9606.ENSP00000368370	0	0	0	0	0	0	0	0.666	0.666
IDH1	SPOP	9606.ENSP00000390265	9606.ENSP00000377001	0	0	0	0	0	0	0	0.48	0.48
IDH1	BCL2	9606.ENSP00000390265	9606.ENSP00000381185	0	0	0	0	0.067	0	0	0.506	0.519
IDH1	CD8A	9606.ENSP00000390265	9606.ENSP00000386559	0	0	0	0	0	0	0	0.458	0.457
IDH1	AKT1	9606.ENSP00000390265	9606.ENSP00000451828	0	0	0	0	0.042	0	0	0.618	0.619
IDH1	CTNNB1	9606.ENSP00000390265	9606.ENSP00000495360	0	0	0	0	0.044	0.051	0	0.618	0.624
IDH1	HIF1A	9606.ENSP00000390265	9606.ENSP00000437955	0	0	0	0	0.109	0	0	0.664	0.688
IDH1	MYC	9606.ENSP00000390265	9606.ENSP00000478887	0	0	0	0	0	0	0	0.74	0.74
IDH1	CDKN2A	9606.ENSP00000390265	9606.ENSP00000418915	0	0	0	0	0.042	0.073	0.105	0.716	0.744
IDH1	BRAF	9606.ENSP00000390265	9606.ENSP00000419060	0	0	0	0	0.086	0	0	0.789	0.799
IL6	CFTR	9606.ENSP00000385675	9606.ENSP00000003084	0	0	0	0	0.055	0	0	0.474	0.481
IL6	SIRT1	9606.ENSP00000385675	9606.ENSP00000212015	0	0	0	0	0	0	0	0.726	0.726
IL6	MAPK1	9606.ENSP00000385675	9606.ENSP00000215832	0	0	0	0	0.055	0	0.4	0.897	0.936
IL6	RPS6KB1	9606.ENSP00000385675	9606.ENSP00000225577	0	0	0	0	0.074	0	0	0.582	0.597
IL6	NFKB1	9606.ENSP00000385675	9606.ENSP00000226574	0	0	0	0	0.176	0	0.9	0.942	0.994
IL6	CCND1	9606.ENSP00000385675	9606.ENSP00000227507	0	0	0	0	0.074	0	0	0.754	0.763
IL6	FLT3	9606.ENSP00000385675	9606.ENSP00000241453	0	0	0	0	0.055	0	0	0.577	0.583
IL6	SNAI1	9606.ENSP00000385675	9606.ENSP00000244050	0	0	0	0	0.134	0	0	0.688	0.718
IL6	IRF1	9606.ENSP00000385675	9606.ENSP00000245414	0	0	0	0	0.151	0	0	0.65	0.691
IL6	KRAS	9606.ENSP00000385675	9606.ENSP00000256078	0	0	0	0	0.059	0	0	0.82	0.823
IL6	TYRO3	9606.ENSP00000385675	9606.ENSP00000263798	0	0	0	0	0.055	0	0	0.392	0.401
IL6	PIK3CA	9606.ENSP00000385675	9606.ENSP00000263967	0	0	0	0	0	0	0	0.442	0.442
IL6	EGF	9606.ENSP00000385675	9606.ENSP00000265171	0	0	0	0	0	0	0	0.89	0.89
IL6	BCL2A1	9606.ENSP00000385675	9606.ENSP00000267953	0	0	0	0	0.127	0	0	0.449	0.499
IL6	TP53	9606.ENSP00000385675	9606.ENSP00000269305	0	0	0	0	0	0	0	0.777	0.777
IL6	EGFR	9606.ENSP00000385675	9606.ENSP00000275493	0	0	0	0	0.042	0	0.65	0.943	0.979
IL6	ATM	9606.ENSP00000385675	9606.ENSP00000278616	0	0	0	0	0.083	0	0	0.527	0.548
IL6	MYCN	9606.ENSP00000385675	9606.ENSP00000281043	0	0	0	0	0	0	0	0.482	0.482
IL6	ALB	9606.ENSP00000385675	9606.ENSP00000295897	0	0	0	0	0	0	0	0.926	0.926
IL6	ITGA2	9606.ENSP00000385675	9606.ENSP00000296585	0	0	0	0	0.048	0	0	0.45	0.454
IL6	TERT	9606.ENSP00000385675	9606.ENSP00000309572	0	0	0	0	0	0	0	0.479	0.479
IL6	HNF4A	9606.ENSP00000385675	9606.ENSP00000312987	0	0	0	0	0	0	0	0.471	0.471
IL6	KLK3	9606.ENSP00000385675	9606.ENSP00000314151	0	0	0	0	0	0	0	0.676	0.676
IL6	EZH2	9606.ENSP00000385675	9606.ENSP00000320147	0	0	0	0	0.074	0.074	0	0.642	0.666
IL6	HSP90AA1	9606.ENSP00000385675	9606.ENSP00000335153	0	0	0	0	0.074	0	0	0.729	0.738
IL6	SIRT6	9606.ENSP00000385675	9606.ENSP00000337332	0	0	0	0	0	0	0	0.414	0.414
IL6	STAT5A	9606.ENSP00000385675	9606.ENSP00000341208	0	0	0	0	0.11	0.074	0	0.803	0.823
IL6	SMAD4	9606.ENSP00000385675	9606.ENSP00000341551	0	0	0	0	0.054	0	0	0.7	0.704
IL6	E2F1	9606.ENSP00000385675	9606.ENSP00000345571	0	0	0	0	0	0	0	0.418	0.418
IL6	DNMT1	9606.ENSP00000385675	9606.ENSP00000352516	0	0	0	0	0	0	0	0.528	0.528
IL6	PARP1	9606.ENSP00000385675	9606.ENSP00000355759	0	0	0	0	0	0	0	0.571	0.571
IL6	HSP90AB1	9606.ENSP00000385675	9606.ENSP00000360609	0	0	0	0	0.083	0	0	0.723	0.735
IL6	PTEN	9606.ENSP00000385675	9606.ENSP00000361021	0	0	0	0	0	0	0	0.681	0.681
IL6	SRC	9606.ENSP00000385675	9606.ENSP00000362680	0	0	0	0	0.084	0	0	0.778	0.787
IL6	KLF4	9606.ENSP00000385675	9606.ENSP00000363804	0	0	0	0	0.1	0	0	0.61	0.634
IL6	MMEL1	9606.ENSP00000385675	9606.ENSP00000367668	0	0	0	0	0	0	0	0.405	0.405
IL6	GRB2	9606.ENSP00000385675	9606.ENSP00000376345	0	0	0	0	0.111	0	0	0.405	0.448
IL6	CDK1	9606.ENSP00000385675	9606.ENSP00000378699	0	0	0	0	0.084	0	0	0.595	0.613
IL6	BCL2	9606.ENSP00000385675	9606.ENSP00000381185	0	0	0	0	0.057	0	0	0.866	0.868
IL6	TMPRSS2	9606.ENSP00000385675	9606.ENSP00000381588	0	0	0	0	0	0	0	0.666	0.666
IL6	RELA	9606.ENSP00000385675	9606.ENSP00000384273	0	0	0	0	0.108	0.292	0.9	0.816	0.986
IL6	CDKN1A	9606.ENSP00000385675	9606.ENSP00000384849	0	0	0	0	0.178	0	0	0.572	0.633
IL6	SHC1	9606.ENSP00000385675	9606.ENSP00000401303	0	0	0	0	0.089	0	0	0.368	0.4
IL6	LOC102723407	9606.ENSP00000385675	9606.ENSP00000478289	0	0	0	0	0.051	0	0	0.491	0.497
IL6	BRAF	9606.ENSP00000385675	9606.ENSP00000419060	0	0	0	0	0	0	0	0.507	0.507
IL6	MME	9606.ENSP00000385675	9606.ENSP00000418525	0	0	0	0	0.044	0	0	0.511	0.513
IL6	SNCA	9606.ENSP00000385675	9606.ENSP00000500990	0	0	0	0	0.087	0	0	0.547	0.569
IL6	CDKN2A	9606.ENSP00000385675	9606.ENSP00000418915	0	0	0	0	0	0	0	0.621	0.621
IL6	MYC	9606.ENSP00000385675	9606.ENSP00000478887	0	0	0	0	0.129	0	0	0.702	0.73
IL6	HIF1A	9606.ENSP00000385675	9606.ENSP00000437955	0	0	0	0	0.139	0	0	0.777	0.8
IL6	CTNNB1	9606.ENSP00000385675	9606.ENSP00000495360	0	0	0	0	0	0	0	0.813	0.813
IL6	AKT1	9606.ENSP00000385675	9606.ENSP00000451828	0	0	0	0	0	0	0	0.872	0.872
IL6	CXCR4	9606.ENSP00000385675	9606.ENSP00000386884	0	0	0	0	0.1	0	0	0.916	0.921
IL6	CD8A	9606.ENSP00000385675	9606.ENSP00000386559	0	0	0	0	0.042	0	0	0.93	0.93
IRF1	NFKB1	9606.ENSP00000245414	9606.ENSP00000226574	0	0	0	0	0.26	0.059	0	0.615	0.709
IRF1	CDKN1A	9606.ENSP00000245414	9606.ENSP00000384849	0	0	0	0	0.112	0	0	0.355	0.403
IRF1	CTCF	9606.ENSP00000245414	9606.ENSP00000494538	0	0	0	0	0.063	0.096	0	0.357	0.407
IRF1	BCL2	9606.ENSP00000245414	9606.ENSP00000381185	0	0	0	0	0.044	0	0	0.408	0.409
IRF1	ETS2	9606.ENSP00000245414	9606.ENSP00000353344	0	0	0	0	0.149	0.045	0	0.332	0.41
IRF1	CXCR4	9606.ENSP00000245414	9606.ENSP00000386884	0	0	0	0	0.142	0	0	0.347	0.416
IRF1	SRC	9606.ENSP00000245414	9606.ENSP00000362680	0	0	0	0	0.1	0.094	0	0.398	0.466
IRF1	MYC	9606.ENSP00000245414	9606.ENSP00000478887	0	0	0	0	0.059	0	0	0.479	0.489
IRF1	AKT1	9606.ENSP00000245414	9606.ENSP00000451828	0	0	0	0	0.074	0.094	0	0.45	0.499
IRF1	TP53	9606.ENSP00000245414	9606.ENSP00000269305	0	0	0	0	0	0	0	0.519	0.519
IRF1	HSP90AB1	9606.ENSP00000245414	9606.ENSP00000360609	0	0	0	0	0	0.05	0	0.535	0.54
IRF1	STAT5A	9606.ENSP00000245414	9606.ENSP00000341208	0	0	0	0	0.143	0	0	0.497	0.551
IRF1	RELA	9606.ENSP00000245414	9606.ENSP00000384273	0	0	0	0	0.13	0.091	0	0.595	0.651
IRF1	ATM	9606.ENSP00000245414	9606.ENSP00000278616	0	0	0	0	0.093	0	0	0.638	0.658
IRF1	HSP90AA1	9606.ENSP00000245414	9606.ENSP00000335153	0	0	0	0	0	0.298	0	0.538	0.662
[truncated: 2,187 more rows]
