# Supplementary material for: Insight into telomere regulation: road to discovery and intervention in plasma drug-protein targets
Source: BMC Genomics. 2024 Mar 2;25:231. doi: 10.1186/s12864-024-10116-5 (PMC10909270; doi:10.1186/s12864-024-10116-5)
Supplement: Supplementary file 8 — Additional file 8: Supplementary Table 7. Data for the construction of the GeneMANIA-PPI network. [file 12864_2024_10116_MOESM8_ESM.xltx]

## Sheet: Basic definitions
# Organism: H. sapiens
# Application version: 3.6.0
# Database version: 13 August 2021 00:00:00
# Network generated on: 7 December 2023
# Author: GeneMANIA (genemania.org)
# Notes: Network weight reflects the data source relevance for predicting the function of interest
Column	Explanation
Entity 1	Identifies the first gene or gene product involved in the relationship.
Entity 2	Identifies the second gene or gene product involved in the relationship.
Weight	Represents the strength or confidence of the association between Entity 1 and Entity 2.
Network group	Categorizes the type of evidence supporting the association between the two entities.
Network	Specifies the exact source or dataset from which the evidence for the association is derived.

## Sheet: genemania-network
Entity 1	Entity 2	Weight	Network group	Network
MLEC	RPN1	0.0213938	Co-expression	Wang-Maris-2006
PPIB	RPN1	0.0245906	Co-expression	Wang-Maris-2006
NELFB	DUT	0.00867506	Co-expression	Wang-Maris-2006
RPN2	DUT	0.00891778	Co-expression	Wang-Maris-2006
RPN2	MLEC	0.0232944	Co-expression	Wang-Maris-2006
RAB4A	DDOST	0.00943169	Co-expression	Mallon-McKay-2013
RPN2	DDOST	0.00840205	Co-expression	Mallon-McKay-2013
STT3A	DDOST	0.0072101	Co-expression	Mallon-McKay-2013
DDOST	RPN1	0.00492296	Co-expression	Roth-Zlotnik-2006
STT3B	DDOST	0.00353703	Co-expression	Roth-Zlotnik-2006
PPIB	RPN1	0.00555502	Co-expression	Roth-Zlotnik-2006
PPIB	DDOST	0.00472862	Co-expression	Roth-Zlotnik-2006
PPIB	MLEC	0.00879726	Co-expression	Roth-Zlotnik-2006
AXL	GAS6	0.00904104	Co-expression	Roth-Zlotnik-2006
RAB8A	RPN1	0.00715213	Co-expression	Roth-Zlotnik-2006
RPN2	RPN1	0.00474221	Co-expression	Roth-Zlotnik-2006
RPN2	DDOST	0.00428672	Co-expression	Roth-Zlotnik-2006
RPN2	MLEC	0.00839588	Co-expression	Roth-Zlotnik-2006
RPN2	PPIB	0.00485233	Co-expression	Roth-Zlotnik-2006
RPN2	RAB8A	0.0064851	Co-expression	Roth-Zlotnik-2006
STT3A	RPN1	0.0075934	Co-expression	Roth-Zlotnik-2006
STT3A	DDOST	0.00673798	Co-expression	Roth-Zlotnik-2006
STT3A	STT3B	0.00538232	Co-expression	Roth-Zlotnik-2006
STT3A	PPIB	0.00806086	Co-expression	Roth-Zlotnik-2006
STT3A	RPN2	0.00628246	Co-expression	Roth-Zlotnik-2006
RAB1A	DDOST	0.00528123	Co-expression	Ramaswamy-Golub-2001
RAB8A	GDI2	0.00877584	Co-expression	Ramaswamy-Golub-2001
U2AF2	RAB8A	0.00970483	Co-expression	Ramaswamy-Golub-2001
RPN2	RPN1	0.00702093	Co-expression	Ramaswamy-Golub-2001
STT3B	RPN1	0.0234777	Co-expression	Innocenti-Brown-2011
RAB1A	GDI2	0.0134494	Co-expression	Innocenti-Brown-2011
PPIB	RPN1	0.0092122	Co-expression	Innocenti-Brown-2011
PPIB	STT3B	0.00872224	Co-expression	Innocenti-Brown-2011
NELFB	NT5M	0.0127391	Co-expression	Innocenti-Brown-2011
GDI1	NT5C	0.0123969	Co-expression	Innocenti-Brown-2011
STT3A	PPIB	0.00734988	Co-expression	Innocenti-Brown-2011
AXL	GAS6	0.0205378	Co-expression	Alizadeh-Staudt-2000
PPIB	RPN1	0.0259496	Co-expression	Dobbin-Giordano-2005
RAB8A	RPN1	0.0244705	Co-expression	Dobbin-Giordano-2005
TTLL12	NT5C	0.0172645	Co-expression	Dobbin-Giordano-2005
DDOST	RPN1	0.012306	Co-expression	Rieger-Chu-2004
PPIB	RPN1	0.00934862	Co-expression	Rieger-Chu-2004
PPIB	DDOST	0.0105081	Co-expression	Rieger-Chu-2004
RPN2	RPN1	0.00719224	Co-expression	Rieger-Chu-2004
RPN2	DDOST	0.00912042	Co-expression	Rieger-Chu-2004
RPN2	RAB1A	0.0101324	Co-expression	Rieger-Chu-2004
RPN2	PPIB	0.00640814	Co-expression	Rieger-Chu-2004
STT3A	RPN1	0.0129665	Co-expression	Rieger-Chu-2004
STT3A	DDOST	0.0127249	Co-expression	Rieger-Chu-2004
STT3A	PPIB	0.00995703	Co-expression	Rieger-Chu-2004
STT3A	RPN2	0.00892583	Co-expression	Rieger-Chu-2004
DDOST	RPN1	0.0197559	Co-expression	Bild-Nevins-2006 B
RAB1A	GDI2	0.017132	Co-expression	Bild-Nevins-2006 B
PPIB	RPN1	0.0191493	Co-expression	Bild-Nevins-2006 B
RPN2	RPN1	0.0195367	Co-expression	Bild-Nevins-2006 B
RPN2	PPIB	0.0112842	Co-expression	Bild-Nevins-2006 B
MLEC	RPN1	0.0116606	Co-expression	Burington-Shaughnessy-2008
GAS6	RPN1	0.017466	Co-expression	Burington-Shaughnessy-2008
GAS6	MLEC	0.0126675	Co-expression	Burington-Shaughnessy-2008
PPIB	DDOST	0.0115963	Co-expression	Burington-Shaughnessy-2008
RPN2	RPN1	0.0125916	Co-expression	Burington-Shaughnessy-2008
RPN2	DDOST	0.00858342	Co-expression	Burington-Shaughnessy-2008
RPN2	RAB5C	0.00935199	Co-expression	Burington-Shaughnessy-2008
STT3A	RPN1	0.0122615	Co-expression	Burington-Shaughnessy-2008
STT3A	MLEC	0.0112229	Co-expression	Burington-Shaughnessy-2008
STT3A	RPN2	0.0121315	Co-expression	Burington-Shaughnessy-2008
DUT	TYRO3	0.00435225	Co-expression	Boldrick-Relman-2002
STT3B	RPN1	0.00576971	Co-expression	Arijs-Rutgeerts-2009
MLEC	DUT	0.00721776	Co-expression	Arijs-Rutgeerts-2009
PPIB	RPN1	0.00796099	Co-expression	Arijs-Rutgeerts-2009
U2AF2	RAB5C	0.0201345	Co-expression	Arijs-Rutgeerts-2009
STT3A	RPN1	0.00540727	Co-expression	Arijs-Rutgeerts-2009
STT3A	PPIB	0.00718603	Co-expression	Arijs-Rutgeerts-2009
TTLL12	MLEC	0.0057437	Co-expression	Arijs-Rutgeerts-2009
PPIB	RPN1	0.0201203	Co-expression	Jiang-de Kok-2017
RPN2	PPIB	0.0142795	Co-expression	Jiang-de Kok-2017
DDOST	RPN1	0.00928465	Co-expression	Perou-Botstein-2000
PPIB	RPN1	0.0199503	Co-expression	Perou-Botstein-2000
PPIB	DDOST	0.0148845	Co-expression	Perou-Botstein-2000
AIP	GAS6	0.0136184	Co-expression	Perou-Botstein-2000
STT3A	PPIB	0.0201135	Co-expression	Perou-Botstein-2000
TTLL12	DDOST	0.0128405	Co-expression	Perou-Botstein-2000
MLEC	DDOST	0.0112227	Co-expression	Chen-Brown-2002
RAB1A	DDOST	0.00561497	Co-expression	Chen-Brown-2002
AXL	GAS6	0.0195072	Co-expression	Chen-Brown-2002
GDI1	U2AF2	0.0185603	Co-expression	Chen-Brown-2002
STT3A	PPIB	0.0221156	Co-expression	Chen-Brown-2002
GDI1	RAB5C	0.00364444	Co-expression	Wang-Cheung-2015
GDI1	NELFB	0.0119835	Co-expression	Wang-Cheung-2015
STT3A	TYRO3	0.0273004	Co-expression	Wang-Cheung-2015
STT3A	RPN1	0.00585681	Co-expression	Wang-Cheung-2015
TTLL12	RPN1	0.00675952	Co-expression	Wang-Cheung-2015
PPIB	RPN1	0.0253079	Co-expression	Wu-Garvey-2007
GDI1	NELFB	0.00482779	Co-expression	Wu-Garvey-2007
RPN2	DUT	0.00731595	Co-expression	Wu-Garvey-2007
STT3A	RPN1	0.0211704	Co-expression	Wu-Garvey-2007
STT3A	RPN2	0.0144375	Co-expression	Wu-Garvey-2007
RAB4A	AXL	0.0187592	Co-expression	Rosenwald-Staudt-2001
GDI1	U2AF2	0.0124863	Co-expression	Ross-Perou-2001
MLEC	DDOST	0.0161481	Co-expression	Perou-Botstein-1999
PPIB	RPN1	0.0106363	Co-localization	Johnson-Shoemaker-2003
RAB8A	PPIB	0.0102007	Co-localization	Johnson-Shoemaker-2003
AIP	RHOH	0.00737094	Co-localization	Johnson-Shoemaker-2003
RPN2	RPN1	0.0278602	Co-localization	Johnson-Shoemaker-2003
STT3A	PPIB	0.00553318	Co-localization	Johnson-Shoemaker-2003
STT3A	RPN2	0.0112672	Co-localization	Johnson-Shoemaker-2003
RAB5C	RAB1A	0.0238047	Genetic Interactions	Han-Bassik-2017 A
NT5M	TYRO3	0.001462	Genetic Interactions	Lin-Smith-2010
AXL	STT3B	0.000668723	Genetic Interactions	Lin-Smith-2010
RAB5C	AXL	0.000888974	Genetic Interactions	Lin-Smith-2010
STT3A	DDOST	0.00220573	Genetic Interactions	Lin-Smith-2010
STT3A	DUT	0.000420497	Genetic Interactions	Lin-Smith-2010
DDOST	RPN1	0.0335026	Pathway	Wu-Stein-2010
STT3B	RPN1	0.0335026	Pathway	Wu-Stein-2010
STT3B	DDOST	0.0335026	Pathway	Wu-Stein-2010
RHOH	GDI2	0.0251289	Pathway	Wu-Stein-2010
GDI1	RHOH	0.0202505	Pathway	Wu-Stein-2010
RPN2	RPN1	0.0303089	Pathway	Wu-Stein-2010
RPN2	DDOST	0.0303089	Pathway	Wu-Stein-2010
RPN2	STT3B	0.0303089	Pathway	Wu-Stein-2010
STT3A	RPN1	0.0335026	Pathway	Wu-Stein-2010
STT3A	DDOST	0.0335026	Pathway	Wu-Stein-2010
STT3A	STT3B	0.0335026	Pathway	Wu-Stein-2010
STT3A	RPN2	0.0303089	Pathway	Wu-Stein-2010
DDOST	RPN1	0.0151222	Pathway	REACTOME
RPN2	RPN1	0.0156628	Pathway	REACTOME
RPN2	DDOST	0.0151222	Pathway	REACTOME
STT3A	RPN1	0.0648172	Pathway	REACTOME
STT3A	DDOST	0.0625799	Pathway	REACTOME
STT3A	RPN2	0.0648172	Pathway	REACTOME
U2AF2	GDI2	0.064957	Physical Interactions	Whisenant-Salomon-2015
U2AF2	RPN1	0.064957	Physical Interactions	Whisenant-Salomon-2015
U2AF2	PPIB	0.064957	Physical Interactions	Whisenant-Salomon-2015
NELFB	RPN1	0.26797	Physical Interactions	Mak-Moffat-2010
DDOST	RPN1	0.00910801	Physical Interactions	IREF-reactome
RHOH	GDI2	0.0100829	Physical Interactions	IREF-reactome
GDI1	RHOH	0.0100829	Physical Interactions	IREF-reactome
RPN2	RPN1	0.00910801	Physical Interactions	IREF-reactome
RPN2	DDOST	0.00910801	Physical Interactions	IREF-reactome
STT3A	RPN1	0.0440579	Physical Interactions	IREF-reactome
STT3A	DDOST	0.0440579	Physical Interactions	IREF-reactome
STT3A	RPN2	0.0440579	Physical Interactions	IREF-reactome
DDOST	RPN1	0.00910801	Physical Interactions	Vastrik-Stein-2007
RHOH	GDI2	0.0100829	Physical Interactions	Vastrik-Stein-2007
GDI1	RHOH	0.0100829	Physical Interactions	Vastrik-Stein-2007
RPN2	RPN1	0.00910801	Physical Interactions	Vastrik-Stein-2007
RPN2	DDOST	0.00910801	Physical Interactions	Vastrik-Stein-2007
STT3A	RPN1	0.0440579	Physical Interactions	Vastrik-Stein-2007
STT3A	DDOST	0.0440579	Physical Interactions	Vastrik-Stein-2007
STT3A	RPN2	0.0440579	Physical Interactions	Vastrik-Stein-2007
DUT	GDI2	1	Physical Interactions	Kristensen-Foster-2012
RAB5C	GDI2	0.0416165	Physical Interactions	Hein-Mann-2015
GDI1	RAB1A	0.068234	Physical Interactions	Hein-Mann-2015
GDI1	RAB8A	0.194593	Physical Interactions	Hein-Mann-2015
GDI1	RAB5C	0.00465098	Physical Interactions	Hein-Mann-2015
GDI1	RAB4A	0.272301	Physical Interactions	Hein-Mann-2015
TTLL12	TYRO3	0.443377	Physical Interactions	Hein-Mann-2015
RAB5C	GDI2	0.519334	Physical Interactions	Hutchins-Peters-2010
MLEC	RPN1	1	Physical Interactions	IREF-quickgo
GAS6	TYRO3	0.361389	Physical Interactions	IREF-quickgo
AXL	GAS6	0.607781	Physical Interactions	IREF-quickgo
RHOH	GDI2	0.707107	Physical Interactions	IREF-quickgo
GDI1	RHOH	0.707107	Physical Interactions	IREF-quickgo
RAB1A	GDI2	0.765367	Physical Interactions	IREF-dip
RAB8A	GDI2	0.503723	Physical Interactions	IREF-dip
GDI1	RAB4A	0.765367	Physical Interactions	IREF-dip
DDOST	RPN1	0.0105352	Physical Interactions	Wan-Emili-2015
STT3B	RPN1	0.0791724	Physical Interactions	Wan-Emili-2015
STT3B	DDOST	0.132815	Physical Interactions	Wan-Emili-2015
RAB1A	GDI2	0.0172331	Physical Interactions	Wan-Emili-2015
RAB1A	RPN1	0.00654717	Physical Interactions	Wan-Emili-2015
RAB1A	DUT	0.00835762	Physical Interactions	Wan-Emili-2015
PPIB	RPN1	0.0139458	Physical Interactions	Wan-Emili-2015
RAB8A	GDI2	0.0595556	Physical Interactions	Wan-Emili-2015
RAB5C	RPN1	0.0159796	Physical Interactions	Wan-Emili-2015
RAB5C	RAB1A	0.0166591	Physical Interactions	Wan-Emili-2015
RAB5C	RAB8A	0.0575721	Physical Interactions	Wan-Emili-2015
GDI1	RAB1A	0.0291745	Physical Interactions	Wan-Emili-2015
GDI1	RAB8A	0.100824	Physical Interactions	Wan-Emili-2015
RPN2	RPN1	0.0165289	Physical Interactions	Wan-Emili-2015
RPN2	DDOST	0.027728	Physical Interactions	Wan-Emili-2015
RPN2	RAB1A	0.0172319	Physical Interactions	Wan-Emili-2015
STT3B	RPN1	0.0949349	Physical Interactions	Havugimana-Emili-2012
STT3B	DDOST	0.109862	Physical Interactions	Havugimana-Emili-2012
RAB1A	GDI2	0.178099	Physical Interactions	Havugimana-Emili-2012
AIP	GDI2	0.789361	Physical Interactions	Havugimana-Emili-2012
GDI1	RAB1A	0.244021	Physical Interactions	Havugimana-Emili-2012
RPN2	RPN1	0.148004	Physical Interactions	Havugimana-Emili-2012
RPN2	STT3B	0.103483	Physical Interactions	Havugimana-Emili-2012
RAB4A	GDI2	0.765367	Physical Interactions	IREF-uniprotpp
GDI1	RAB4A	0.512446	Physical Interactions	IREF-uniprotpp
MLEC	RPN1	0.159006	Physical Interactions	BIOGRID-SMALL-SCALE-STUDIES
MLEC	DDOST	0.289189	Physical Interactions	BIOGRID-SMALL-SCALE-STUDIES
GAS6	TYRO3	0.410903	Physical Interactions	BIOGRID-SMALL-SCALE-STUDIES
RAB1A	GDI2	0.0607946	Physical Interactions	BIOGRID-SMALL-SCALE-STUDIES
AXL	TYRO3	0.165618	Physical Interactions	BIOGRID-SMALL-SCALE-STUDIES
AXL	GAS6	0.169499	Physical Interactions	BIOGRID-SMALL-SCALE-STUDIES
RAB8A	GDI2	0.0375113	Physical Interactions	BIOGRID-SMALL-SCALE-STUDIES
RAB4A	GDI2	0.0668499	Physical Interactions	BIOGRID-SMALL-SCALE-STUDIES
RPN2	MLEC	0.307326	Physical Interactions	BIOGRID-SMALL-SCALE-STUDIES
MLEC	STT3B	0.726705	Physical Interactions	Boldt-Roepman-2016
RAB1A	GDI2	0.10038	Physical Interactions	Huttlin-Harper-2017
RAB8A	RAB1A	0.168453	Physical Interactions	Huttlin-Harper-2017
RAB5C	GDI2	0.118297	Physical Interactions	Huttlin-Harper-2017
GDI1	GDI2	0.0294997	Physical Interactions	Huttlin-Harper-2017
GDI1	RAB1A	0.0376729	Physical Interactions	Huttlin-Harper-2017
GDI1	RAB8A	0.0495053	Physical Interactions	Huttlin-Harper-2017
GDI1	RAB5C	0.0443975	Physical Interactions	Huttlin-Harper-2017
GDI1	RAB4A	0.0454542	Physical Interactions	Huttlin-Harper-2017
RPN2	RPN1	0.227749	Physical Interactions	Huttlin-Harper-2017
RPN2	DDOST	0.367053	Physical Interactions	Huttlin-Harper-2017
RPN2	MLEC	0.367053	Physical Interactions	Huttlin-Harper-2017
AXL	GAS6	0.80443	Physical Interactions	IREF-mint
GDI1	RAB1A	0.57486	Physical Interactions	IREF-mint
AXL	GAS6	0.468465	Physical Interactions	IREF-bind-translation
AXL	GAS6	0.461119	Physical Interactions	IREF-bind
RAB8A	GDI2	0.343304	Physical Interactions	Rual-Vidal-2005
RAB1A	GDI2	0.116322	Physical Interactions	IREF-matrixdb
AXL	GAS6	0.741816	Physical Interactions	IREF-matrixdb
RAB8A	GDI2	0.117784	Physical Interactions	IREF-matrixdb
RAB4A	GDI2	0.41125	Physical Interactions	IREF-matrixdb
DDOST	RPN1	0.49378	Physical Interactions	Lim-Zoghbi-2006
GDI1	RHOH	0.499166	Physical Interactions	Lim-Zoghbi-2006
DDOST	RPN1	0.273295	Physical Interactions	IREF-spike
AXL	GAS6	0.872357	Physical Interactions	IREF-spike
RAB8A	GDI2	0.161331	Physical Interactions	IREF-spike
GDI1	RHOH	0.184687	Physical Interactions	IREF-spike
STT3B	RPN1	0.0146892	Physical Interactions	IREF-biogrid
RAB1A	RPN1	0.00515276	Physical Interactions	IREF-biogrid
PPIB	RPN1	0.00755543	Physical Interactions	IREF-biogrid
AXL	GAS6	0.0966756	Physical Interactions	IREF-biogrid
RAB8A	RAB1A	0.0085195	Physical Interactions	IREF-biogrid
RAB5C	RPN1	0.00512607	Physical Interactions	IREF-biogrid
RAB5C	RAB1A	0.00526455	Physical Interactions	IREF-biogrid
RAB5C	RAB8A	0.00847538	Physical Interactions	IREF-biogrid
NELFB	RPN1	0.01245	Physical Interactions	IREF-biogrid
GDI1	RAB1A	0.00728817	Physical Interactions	IREF-biogrid
GDI1	RAB8A	0.0117332	Physical Interactions	IREF-biogrid
GDI1	RAB5C	0.00725043	Physical Interactions	IREF-biogrid
GDI1	RAB4A	0.0211603	Physical Interactions	IREF-biogrid
RAB8A	RAB1A	0.0248878	Predicted	I2D-BioGRID-Yeast2Human
GDI1	RAB1A	0.0505677	Predicted	I2D-BioGRID-Yeast2Human
GDI1	RAB8A	0.074516	Predicted	I2D-BioGRID-Yeast2Human
DDOST	RPN1	0.5	Predicted	I2D-Li-Vidal-2004-interolog-Worm2Human
STT3B	RPN1	0.5	Predicted	I2D-Li-Vidal-2004-interolog-Worm2Human
STT3B	DDOST	0.5	Predicted	I2D-Li-Vidal-2004-interolog-Worm2Human
GDI1	RAB1A	0.173891	Predicted	I2D-Tarassov-PCA-Yeast2Human
GDI1	RAB8A	0.394846	Predicted	I2D-Tarassov-PCA-Yeast2Human
GAS6	TYRO3	0.394406	Predicted	Wu-Stein-2010
RAB1A	GDI2	0.0209163	Predicted	Wu-Stein-2010
PPIB	RPN1	0.516005	Predicted	Wu-Stein-2010
AXL	GAS6	0.192126	Predicted	Wu-Stein-2010
RAB8A	GDI2	0.0302694	Predicted	Wu-Stein-2010
RAB8A	RAB1A	0.0205787	Predicted	Wu-Stein-2010
RAB5C	GDI2	0.0345611	Predicted	Wu-Stein-2010
RAB5C	RAB1A	0.0234964	Predicted	Wu-Stein-2010
RAB5C	RAB8A	0.0340032	Predicted	Wu-Stein-2010
RAB4A	GDI2	0.0395223	Predicted	Wu-Stein-2010
RAB4A	RAB1A	0.0268693	Predicted	Wu-Stein-2010
GDI1	RAB1A	0.0220548	Predicted	Wu-Stein-2010
GDI1	RAB8A	0.0319169	Predicted	Wu-Stein-2010
GDI1	RAB5C	0.0364423	Predicted	Wu-Stein-2010
GDI1	RAB8A	0.19842	Predicted	I2D-vonMering-Bork-2002-Low-Yeast2Human
AXL	TYRO3	1	Predicted	I2D-BioGRID-Mouse2Human
DDOST	RPN1	0.0388741	Predicted	Stuart-Kim-2003
RAB1A	GDI2	0.0414135	Predicted	Stuart-Kim-2003
RAB8A	RAB1A	0.0484142	Predicted	Stuart-Kim-2003
GDI1	RAB1A	0.0414135	Predicted	Stuart-Kim-2003
GDI1	RAB1A	0.796225	Predicted	I2D-Yu-Vidal-2008-GoldStd-Yeast2Human
DDOST	RPN1	0.0119129	Predicted	I2D-BioGRID-Fly2Human
RAB1A	RPN1	0.0180293	Predicted	I2D-BioGRID-Fly2Human
RAB1A	DDOST	0.0205448	Predicted	I2D-BioGRID-Fly2Human
RAB5C	RPN1	0.0152128	Predicted	I2D-BioGRID-Fly2Human
RAB5C	DDOST	0.0173354	Predicted	I2D-BioGRID-Fly2Human
RAB5C	RAB1A	0.0262357	Predicted	I2D-BioGRID-Fly2Human
RPN2	RPN1	0.0117916	Predicted	I2D-BioGRID-Fly2Human
RPN2	DDOST	0.0134369	Predicted	I2D-BioGRID-Fly2Human
RPN2	RAB5C	0.0171589	Predicted	I2D-BioGRID-Fly2Human
RAB8A	RAB1A	0.228256	Predicted	I2D-IntAct-Yeast2Human
GDI1	RAB1A	0.0776402	Predicted	I2D-IntAct-Yeast2Human
GDI1	RAB8A	0.216659	Predicted	I2D-IntAct-Yeast2Human
GDI1	RAB1A	0.328588	Predicted	I2D-BIND-Yeast2Human
GDI1	RAB8A	0.68125	Predicted	I2D-BIND-Yeast2Human
NT5M	NT5C	0.0630114	Shared protein domains	INTERPRO
AXL	TYRO3	0.0247714	Shared protein domains	INTERPRO
RHOH	RAB1A	0.0074476	Shared protein domains	INTERPRO
RAB8A	RAB1A	0.00565028	Shared protein domains	INTERPRO
RAB8A	RHOH	0.00824606	Shared protein domains	INTERPRO
RAB5C	RAB1A	0.00508468	Shared protein domains	INTERPRO
RAB5C	RHOH	0.00742062	Shared protein domains	INTERPRO
RAB5C	RAB8A	0.00562981	Shared protein domains	INTERPRO
RAB4A	RAB1A	0.00590495	Shared protein domains	INTERPRO
RAB4A	RHOH	0.00861774	Shared protein domains	INTERPRO
RAB4A	RAB8A	0.00653803	Shared protein domains	INTERPRO
RAB4A	RAB5C	0.00588356	Shared protein domains	INTERPRO
GDI1	GDI2	0.097484	Shared protein domains	INTERPRO
STT3A	STT3B	1	Shared protein domains	INTERPRO
NT5M	NT5C	1	Shared protein domains	PFAM
AXL	TYRO3	0.0187982	Shared protein domains	PFAM
RHOH	RAB1A	0.0075968	Shared protein domains	PFAM
RAB8A	RAB1A	0.0075968	Shared protein domains	PFAM
RAB8A	RHOH	0.00765189	Shared protein domains	PFAM
RAB5C	RAB1A	0.0074819	Shared protein domains	PFAM
RAB5C	RHOH	0.00753616	Shared protein domains	PFAM
RAB5C	RAB8A	0.00753616	Shared protein domains	PFAM
RAB4A	RAB1A	0.0075968	Shared protein domains	PFAM
RAB4A	RHOH	0.00765189	Shared protein domains	PFAM
RAB4A	RAB8A	0.00765189	Shared protein domains	PFAM
RAB4A	RAB5C	0.00753616	Shared protein domains	PFAM
GDI1	GDI2	0.453521	Shared protein domains	PFAM
STT3A	STT3B	1	Shared protein domains	PFAM
