# Supplementary material for: Insight into telomere regulation: road to discovery and intervention in plasma drug-protein targets
Source: BMC Genomics. 2024 Mar 2;25:231. doi: 10.1186/s12864-024-10116-5 (PMC10909270; doi:10.1186/s12864-024-10116-5)
Supplement: Supplementary file 9 — Additional file 9: Supplementary Table 8. Full results of drug/compound-gene association analysis, using DSigDB. [file 12864_2024_10116_MOESM9_ESM.xls]

## Sheet: basic information Explanation
Column Name	Explanation
Term	The name of the drug or compound and the condition (e.g., cell line, UP/DOWN for gene expression).
Overlap	The number of genes in the list that overlap with the genes associated with the Term.
P-value	The statistical significance of the overlap between the gene list and the Term's gene list.
Adjusted P-value	The P-value adjusted for multiple hypothesis testing.
Old P-value	The original P-value before any recent updates or recalculations.
Old Adjusted P-value	The original adjusted P-value before any recent updates or recalculations.
Odds Ratio	The odds that the genes associated with the Term are found in the list versus a random list.
Combined Score	A score combining the P-value and the Odds Ratio to assess the Term's relevance.
Genes	The genes from the list that are associated with the Term.
We inputted four genes (RPN1, GDI2, NT5C, and TYRO3) into the Enrichr platform (https://maayanlab.cloud/Enrichr/) and selected the DSigDB for analysis. DSigDB encompasses drug/gene associations derived from quantitative inhibition and drug-induced gene expression changes.

## Sheet: DSigDB_table
Term	Overlap	P-value	Adjusted P-value	Old P-value	Old Adjusted P-value	Odds Ratio	Combined Score	Genes
SC-560 MCF7 DOWN	1/24	0.00479166	0.0718796	0	0	289.464	1545.99	GDI2
58-64-0 CTD 00005321	1/28	0.0055886	0.0718796	0	0	246.531	1278.76	TYRO3
caffeic acid PC3 DOWN	1/29	0.00578776	0.0718796	0	0	237.714	1224.71	GDI2
CI-1033 Kinome Scan	1/31	0.00618599	0.0718796	0	0	221.844	1128.18	TYRO3
promethazine PC3 DOWN	1/45	0.00897024	0.0718796	0	0	151.152	712.504	GDI2
AZD-2171 Kinome Scan	1/46	0.0091689	0.0718796	0	0	147.785	693.399	TYRO3
methylergometrine PC3 DOWN	1/47	0.00936752	0.0718796	0	0	144.565	675.193	GDI2
domperidone MCF7 DOWN	1/49	0.00976467	0.0718796	0	0	138.528	641.243	GDI2
CP-863187 PC3 DOWN	1/50	0.0099632	0.0718796	0	0	135.694	625.394	GDI2
Cabozantinib FDA	1/50	0.0099632	0.0718796	0	0	135.694	625.394	TYRO3
cefotiam PC3 DOWN	1/51	0.0101617	0.0718796	0	0	132.973	610.232	GDI2
Vandetanib Kinome Scan	1/55	0.0109554	0.0718796	0	0	123.099	555.658	TYRO3
Vandetanib FDA	1/55	0.0109554	0.0718796	0	0	123.099	555.658	TYRO3
H-89 PC3 DOWN	1/60	0.0119469	0.0718796	0	0	112.638	498.682	GDI2
Nickelous acetate CTD 00003684	1/61	0.0121451	0.0718796	0	0	110.756	488.524	GDI2
BAS-012416453 PC3 UP	1/66	0.0131357	0.0718796	0	0	102.21	442.818	GDI2
glycocholic acid PC3 DOWN	1/69	0.0137297	0.0718796	0	0	97.6863	418.898	GDI2
pipemidic acid PC3 DOWN	1/71	0.0141255	0.0718796	0	0	94.8857	404.192	GDI2
PHA-00767505E MCF7 DOWN	1/73	0.0145212	0.0718796	0	0	92.2407	390.376	GDI2
canavanine MCF7 DOWN	1/76	0.0151146	0.0718796	0	0	88.5378	371.159	GDI2
primidone PC3 DOWN	1/78	0.01551	0.0718796	0	0	86.2294	359.255	GDI2
Kinome 3629 Roche	1/80	0.0159053	0.0718796	0	0	84.038	348.01	TYRO3
chlortetracycline PC3 DOWN	1/95	0.0188663	0.0718796	0	0	70.5745	280.207	GDI2
hesperidin PC3 DOWN	1/100	0.0198518	0.0718796	0	0	66.9933	262.577	GDI2
Crizotinib Kinome Scan	1/101	0.0200488	0.0718796	0	0	66.32	259.284	TYRO3
amantadine HL60 DOWN	1/102	0.0202458	0.0718796	0	0	65.6601	256.062	GDI2
AG-028671 MCF7 UP	1/104	0.0206397	0.0718796	0	0	64.3786	249.824	GDI2
picrotoxinin HL60 DOWN	1/105	0.0208366	0.0718796	0	0	63.7564	246.804	GDI2
PD-173955 Kinome Scan	1/116	0.0230005	0.0718796	0	0	57.6261	217.379	TYRO3
SKI-606 Kinome Scan	1/117	0.023197	0.0718796	0	0	57.1264	215.009	TYRO3
Vandetanib	1/117	0.023197	0.0718796	0	0	57.1264	215.009	TYRO3
benserazide PC3 DOWN	1/125	0.0247683	0.0718796	0	0	53.4194	197.555	GDI2
STOCK1N-28457 MCF7 DOWN	1/132	0.0261416	0.0718796	0	0	50.5471	184.205	GDI2
AG-012559 PC3 DOWN	1/135	0.0267297	0.0718796	0	0	49.408	178.955	GDI2
Crizotinib LINCS	1/136	0.0269256	0.0718796	0	0	49.0395	177.262	TYRO3
Crizotinib FDA	1/138	0.0273175	0.0718796	0	0	48.3187	173.958	TYRO3
Bosutinib FDA	1/141	0.0279051	0.0718796	0	0	47.2762	169.199	TYRO3
cefadroxil HL60 DOWN	1/144	0.0284924	0.0718796	0	0	46.2774	164.66	GDI2
fulvestrant PC3 DOWN	1/146	0.0288838	0.0718796	0	0	45.6345	161.75	GDI2
Crizotinib	1/147	0.0290794	0.0718796	0	0	45.3196	160.328	TYRO3
EXEL-2880/GSK-1363089 Kinome Scan	1/149	0.0294706	0.0718796	0	0	44.7027	157.548	TYRO3
captopril HL60 DOWN	1/170	0.0335712	0.0799315	0	0	39.1065	132.731	GDI2
Sunitinib Kinome Scan	1/185	0.0364923	0.0828225	0	0	35.8913	118.824	TYRO3
Sunitinib FDA	1/187	0.0368812	0.0828225	0	0	35.5018	117.158	TYRO3
NICKEL CTD 00006389	1/189	0.0372701	0.0828225	0	0	35.1206	115.531	TYRO3
Staurosporine, Streptomyces sp. RBC	1/197	0.0388243	0.0834311	0	0	33.6735	109.395	TYRO3
Bosutinib	1/199	0.0392126	0.0834311	0	0	33.33	107.948	TYRO3
monobenzone PC3 DOWN	1/204	0.0401827	0.0837141	0	0	32.5008	104.468	GDI2
dexibuprofen PC3 DOWN	1/219	0.0430888	0.0879363	0	0	30.2416	95.0945	GDI2
[6-[6-(butanoylamino)purin-9-yl]-2-hydroxy-2-oxo-4a,6,7,7a-tetrahydro-4H-furo[3,2-d][1,3,2]dioxaphosphinin-7-yl] butanoate CTD 00005796	1/224	0.044056	0.088112	0	0	29.5561	92.2827	RPN1
nitrofural PC3 DOWN	1/231	0.0454089	0.0882269	0	0	28.6464	88.576	GDI2
hesperetin PC3 DOWN	1/237	0.0465673	0.0882269	0	0	27.9096	85.5948	GDI2
dorzolamide HL60 DOWN	1/238	0.0467603	0.0882269	0	0	27.7904	85.1144	GDI2
AZD7762 LINCS	1/254	0.0498439	0.0903814	0	0	26.0119	78.0059	TYRO3
PNU-0293363 MCF7 UP	1/255	0.0500363	0.0903814	0	0	25.9081	77.595	GDI2
Sunitinib	1/258	0.0506136	0.0903814	0	0	25.6018	76.3839	TYRO3
CEP-701 Kinome Scan	1/272	0.0533039	0.0935157	0	0	24.262	71.13	TYRO3
PHA-00665752 MCF7 DOWN	1/280	0.0548387	0.0945495	0	0	23.5568	68.3937	GDI2
MS-275 PC3 DOWN	1/294	0.0575201	0.0974917	0	0	22.4152	64.0094	GDI2
Staurosporine Kinome Scan	1/315	0.0615314	0.102552	0	0	20.8938	58.2564	TYRO3
amikacin PC3 DOWN	1/335	0.0653399	0.107115	0	0	19.6228	53.5339	GDI2
atovaquone MCF7 DOWN	1/354	0.0689471	0.111205	0	0	18.5486	49.6067	GDI2
diltiazem PC3 DOWN	1/364	0.0708415	0.112447	0	0	18.0285	47.727	GDI2
daunorubicin PC3 DOWN	1/381	0.0740552	0.115711	0	0	17.207	44.7889	GDI2
Medroxyprogesterone acetate CTD 00006623	1/389	0.0755647	0.116253	0	0	16.8454	43.5076	RPN1
Dronabinol CTD 00006853	1/402	0.0780137	0.118203	0	0	16.2884	41.5497	TYRO3
paclitaxel PC3 DOWN	1/417	0.0808333	0.119977	0	0	15.6891	39.4638	GDI2
dexamethasone CTD 00005779	1/421	0.0815841	0.119977	0	0	15.5365	38.9364	TYRO3
carmustine CTD 00005595	1/429	0.0830844	0.120298	0	0	15.2399	37.9153	GDI2
deptropine HL60 DOWN	1/435	0.0842084	0.120298	0	0	15.0246	37.1777	GDI2
Tamibarotene CTD 00002527	1/559	0.107207	0.149409	0	0	11.6117	25.9289	TYRO3
aspirin CTD 00005447	1/561	0.107574	0.149409	0	0	11.569	25.794	RPN1
sulpiride PC3 DOWN	1/617	0.117814	0.160438	0	0	10.487	22.428	GDI2
ambroxol PC3 DOWN	1/622	0.118724	0.160438	0	0	10.3999	22.1617	GDI2
scriptaid PC3 DOWN	1/692	0.13139	0.175187	0	0	9.31259	18.9007	GDI2
puromycin PC3 DOWN	1/722	0.136777	0.179969	0	0	8.91123	17.7281	GDI2
Cianidanol CTD 00005600	1/870	0.162983	0.211667	0	0	7.33679	13.3097	NT5C
Silica CTD 00006678	1/898	0.167873	0.215222	0	0	7.09736	12.6656	NT5C
67526-95-8 CTD 00007263	1/953	0.177416	0.224578	0	0	6.66807	11.5308	RPN1
menadione CTD 00007386	1/1140	0.20925	0.261563	0	0	5.51858	8.63231	GDI2
genistein CTD 00007324	1/1231	0.224403	0.27704	0	0	5.08564	7.59953	NT5C
irinotecan MCF7 DOWN	1/1272	0.231158	0.281271	0	0	4.91083	7.19266	GDI2
chlorzoxazone HL60 DOWN	1/1286	0.233455	0.281271	0	0	4.8537	7.061	GDI2
glibenclamide HL60 DOWN	1/1333	0.241127	0.287056	0	0	4.67067	6.64371	GDI2
cyclosporin A CTD 00007121	2/4825	0.247031	0.287356	0	0	3.14597	4.39883	RPN1;TYRO3
Disodium selenite CTD 00007229	1/1370	0.247126	0.287356	0	0	4.53543	6.33987	TYRO3
clindamycin HL60 DOWN	1/1626	0.287666	0.330651	0	0	3.76841	4.69527	GDI2
COUMESTROL CTD 00005717	1/1812	0.316077	0.359179	0	0	3.34714	3.85513	RPN1
Copper sulfate CTD 00007279	2/6016	0.349707	0.392929	0	0	2.32491	2.44269	NT5C;GDI2
(-)-Epigallocatechin gallate CTD 00002033	1/2114	0.360386	0.400429	0	0	2.82111	2.87916	TYRO3
hydrogen peroxide CTD 00006118	1/2673	0.436682	0.47987	0	0	2.16118	1.79065	TYRO3
atrazine CTD 00005450	1/2968	0.474079	0.515303	0	0	1.91316	1.42794	TYRO3
AFLATOXIN B1 CTD 00007128	1/3081	0.487899	0.520714	0	0	1.83074	1.31382	TYRO3
7646-79-9 CTD 00000928	1/3094	0.489471	0.520714	0	0	1.82164	1.30143	GDI2
trichostatin A CTD 00000660	1/3584	0.54614	0.574885	0	0	1.52693	0.92361	TYRO3
acetaminophen CTD 00005295	1/4135	0.60408	0.62925	0	0	1.27899	0.644671	NT5C
Retinoic acid CTD 00006918	1/4258	0.616218	0.635276	0	0	1.2324	0.596674	TYRO3
estradiol CTD 00005920	1/4336	0.623768	0.636498	0	0	1.20423	0.568368	RPN1
benzo[a]pyrene CTD 00005488	1/4424	0.632153	0.638538	0	0	1.17364	0.538259	NT5C
VALPROIC ACID CTD 00006977	1/8312	0.883386	0.883386	0	0	0.468656	0.0581101	GDI2
