# Supplementary material for: Insight into telomere regulation: road to discovery and intervention in plasma drug-protein targets
Source: BMC Genomics. 2024 Mar 2;25:231. doi: 10.1186/s12864-024-10116-5 (PMC10909270; doi:10.1186/s12864-024-10116-5)
Supplement: Supplementary file 10 — Additional file 10: Supplementary Table 9. Information on the results of molecule-target proteins generated using the Glide molecular docking tool. [file 12864_2024_10116_MOESM10_ESM.xlsx]

## Sheet: glide-dock_XP_58-64-0_TYRO3
title	i_i_glide_lignum	docking_status	r_glide_cpu_time	r_i_docking_score	s_i_glide_gridfile	r_glide_XP_GScore	r_glide_XP_HBond	i_glide_XP_PoseRank	r_i_glide_gscore	r_i_glide_evdw	r_i_glide_ecoul	r_i_glide_energy	r_i_glide_einternal	r_i_glide_emodel
58-64-0	1	Done	29.891	-7.67658	glide-grid_TYRO3	-7.67658	-4.80593	1	-7.67658	-17.7564	-19.589	-37.3455	9.99203	-43.9019
AZD-2171	1	Done	86.562	-4.38687	glide-grid_TYRO3	-4.38687	-0.434221	1	-4.38687	-33.4125	-6.65254	-40.0651	1.43938	-48.1092
Cabozantinib	1	Done	59.781	-3.39592	glide-grid_TYRO3	-3.39592	-0.445792	1	-3.39592	-31.9937	-3.68664	-35.6803	6.33933	-47.8165
CI-1033 Kinome Scan	1	Done	31.485	-2.89403	glide-grid_TYRO3	-2.89403	0	1	-2.89403	-31.8246	-2.60102	-34.4256	3.12546	-40.4793
Caffeic Acid	1	Done	21.64	-7.25735	glide-grid_GDI2	-7.25735	-2.95245	1	-7.25735	-21.506	-10.5061	-32.0121	1.09421	-44.0211
CP-863187	1	Done	13.563	-2.26852	glide-grid_GDI2	-2.26852	0	1	-2.26852	-30.4212	-2.07124	-32.4924	0.665375	-45.6189
Domperidone	1	Done	39.593	-4.5253	glide-grid_GDI2	-4.5253	-1.6478	1	-4.5253	-40.0325	-10.3539	-50.3864	8.13331	-69.8231
Methylergometrine	1	Done	53.422	-4.57603	glide-grid_GDI2	-4.57603	-0.443692	1	-4.57603	-37.5879	-7.39774	-44.9857	1.84132	-59.5952
Promethazine	1	Done	18.766	-2.68365	glide-grid_GDI2	-2.68365	0	1	-2.68365	-25.9986	-0.939919	-26.9386	5.53138	-35.1926
SC-560	1	Done	18.766	-4.77645	glide-grid_GDI2	-4.77645	-0.503703	1	-4.77645	-33.1906	-3.74066	-36.9312	7.36392	-45.0701
